# Supplementary material for: Genome-Wide Identification and Expression Analysis of XTH Gene Family during Flower-Opening Stages in Osmanthus fragrans
Source: Plants (Basel). 2022 Apr 8;11(8):1015. doi: 10.3390/plants11081015 (PMC9031776; doi:10.3390/plants11081015)
Supplement: Supplementary file 1 [file plants-11-01015-s001.zip]

Archive with 8 entries (8 files):
- Figure S1.pdf
- Figure S2.pdf
- Table S1.xls
- Table S2.xls
- Table S3.xls
- Table S4.xls
- Table S5.xls
- Table S6.xls
