# Supplementary material for: Genome-Wide Identification and Expression Analysis of XTH Gene Family during Flower-Opening Stages in Osmanthus fragrans
Source: Plants (Basel). 2022 Apr 8;11(8):1015. doi: 10.3390/plants11081015 (PMC9031776; doi:10.3390/plants11081015)
Supplement: Supplementary file 1 [file plants-11-01015-s001.zip › Table S1.xls]

## Sheet: Sheet1
Chromosome location of OfXTH genes
gene	Chromosome location	start	end
OfXTH1	Chr01	13466451	13467841
OfXTH2	Chr01	13794229	13795619
OfXTH3	Chr02	533942	535439
OfXTH4	Chr02	20738051	20739087
OfXTH5	Chr02	20776334	20777813
OfXTH6	Chr02	31015811	31019448
OfXTH7	Chr03	18157523	18159069
OfXTH8	Chr04	12630494	12632027
OfXTH9	Chr04	14487985	14490310
OfXTH10	Chr04	30863810	30866190
OfXTH11	Chr06	277097	279079
OfXTH12	Chr06	5093889	5095328
OfXTH13	Chr06	14995277	14997259
OfXTH14	Chr08	463375	466018
OfXTH15	Chr08	3554933	3556522
OfXTH16	Chr08	6773245	6774856
OfXTH17	Chr08	6775927	6777062
OfXTH18	Chr08	7795669	7796712
OfXTH19	Chr08	7803593	7805207
OfXTH20	Chr08	7806279	7807414
OfXTH21	Chr09	11497353	11499627
OfXTH22	Chr09	14624561	14627627
OfXTH23	Chr09	15732662	15734347
OfXTH24	Chr10	2732800	2733989
OfXTH25	Chr11	24430208	24433111
OfXTH26	Chr12	8131567	8133212
OfXTH27	Chr12	18907161	18908611
OfXTH28	Chr13	16422584	16424075
OfXTH29	Chr13	24356452	24357954
OfXTH30	Chr16	5214819	5217652
OfXTH31	Chr18	1802904	1804445
OfXTH32	Chr18	6602154	6603229
OfXTH33	Chr19	1403882	1405783
OfXTH34	Chr19	25849131	25850628
OfXTH35	Chr20	21807533	21810132
OfXTH36	Chr22	4983017	4984186
OfXTH37	Chr22	13359028	13360620
OfXTH38	Chr23	13145476	13147131

## Sheet: Sheet2
Chromosome length of Osmanthus fragrans
ChrID	Length
Chr1	49444549
Chr2	41413452
Chr3	40861931
Chr4	37507819
Chr5	35887789
Chr6	33575073
Chr7	33336679
Chr8	32742133
Chr9	32673754
Chr10	32640437
Chr11	31689246
Chr12	30820511
Chr13	30490979
Chr14	30337118
Chr15	30024192
Chr16	29965797
Chr17	29136394
Chr18	28242108
Chr19	27025705
Chr20	26989484
Chr21	26033350
Chr22	25495974
Chr23	24374479
