# Supplementary material for: Genome-Wide Identification and Expression Analysis of XTH Gene Family during Flower-Opening Stages in Osmanthus fragrans
Source: Plants (Basel). 2022 Apr 8;11(8):1015. doi: 10.3390/plants11081015 (PMC9031776; doi:10.3390/plants11081015)
Supplement: Supplementary file 1 [file plants-11-01015-s001.zip › Table S2.xls]

## Sheet: 2d-19°C vs 2d-23°C
DEGs of 2d-19℃ vs 2d-23℃
gene_id	2d_19°C_1_fpkm	2d_19°C_2_fpkm	2d_19°C_3_fpkm	2d_23°C_1_fpkm	2d_23°C_2_fpkm	2d_23°C_3_fpkm	2d_19°C_fpkm	2d_23°C_fpkm	log2FoldChange	pvalue	padj	gene_name	gene_chr	gene_start	gene_end	gene_strand	gene_length	gene_biotype	gene_description	tf_family
gui0284480.1	169.504	161.902	184.331	4061.21	3720.37	3859.36	171.912	3880.31	-4.49643	0	0	-	Chr20	16621209	16622552	-	471	-	- && Q9ZQ80.1 RecName: Full=Nodulin-related protein 1; Short=AtNRP1; AltName: Full=RPS2-interacting protein 11 && -	-
novel.8499	28.9282	27.907	27.7842	313.571	296.477	317.392	28.2065	309.147	-3.4542	0	0	-	Chr08	228534	232162	+	2171	-	- && sp|Q8GVD0|BGLC_OLEEU Oleuropein beta-glucosidase OS=Olea europaea OX=4146 GN=GLU PE=1 SV=1 && PF00232:Glycosyl hydrolase family 1	Glyco_hydro_1
gui0241730.1	77.9997	73.812	74.7873	0.779086	1.15981	1.24447	75.533	1.06112	6.15344	0	0	-	Chr16	25105973	25108913	-	2160	-	- && Q6R0H1.2 RecName: Full=Protein LHY; AltName: Full=MYB-related transcription factor LHY; AltName: Full=Protein LATE ELONGATED HYPOCOTYL && -	-
gui0236410.1	315.797	281.987	354.713	17.5219	19.7595	20.6008	317.499	19.2941	4.04052	2.07841e-297	2.20675e-293	-	Chr16	15378466	15379470	+	1005	-	- && - && -	-
gui0263230.1	12.6884	12.6689	12.663	160.76	148.379	144.829	12.6734	151.322	-3.57775	5.35658e-293	4.54988e-289	-	Chr18	9392423	9393899	-	1347	-	- && Q9SGA8.1 RecName: Full=UDP-glycosyltransferase 83A1 && PF00201:UDP-glucoronosyl and UDP-glucosyl transferase	UDPGT
gui0003120.1	3.01128	2.68957	2.61377	39.6051	40.9294	40.1912	2.77154	40.2419	-3.85994	1.28346e-284	9.08476e-281	-	Chr01	5235148	5243495	-	3771	-	- && Q9SQI2.2 RecName: Full=Protein GIGANTEA && -	-
gui0242590.1	4.89241	5.8195	7.13499	297.352	212.745	218.502	5.94897	242.866	-5.35138	7.84122e-283	4.75738e-279	-	Chr16	27952721	27953845	-	1125	-	- && Q0ZPV7.1 RecName: Full=Carboxylesterase 1; Short=AeCXE1 && PF07859:alpha/beta hydrolase fold	Abhydrolase_3
novel.17301	127.023	127.949	183.317	1.35428	2.08388	1.63707	146.096	1.69174	6.43227	5.2367e-278	2.78003e-274	-	Chr17	14354926	14358473	-	1642	-	- && sp|Q96449|DMC1_SOYBN Meiotic recombination protein DMC1 homolog OS=Glycine max OX=3847 PE=2 SV=1 && PF08423:Rad51	-
gui0048570.1	184.343	196.13	186.939	8.78946	11.5925	7.91205	189.137	9.43135	4.32583	1.06555e-256	5.0282e-253	-	Chr03	12493563	12495345	-	759	-	- && O22874.1 RecName: Full=Expansin-A8; Short=AtEXPA8; AltName: Full=Alpha-expansin-8; Short=At-EXP8; Short=AtEx8; AltName: Full=Ath-ExpAlpha-1.11; Flags: Precursor && PF01357:Pollen allergen|PF03330:Rare lipoprotein A (RlpA)-like double-psi beta-barrel	-
gui0162180.1	17.2306	15.5313	20.2627	353.767	324.904	293.841	17.6749	324.171	-4.19698	3.83142e-254	1.6272e-250	-	Chr10	32339226	32340958	-	501	-	- && - && -	-
gui0302670.1	64.5492	65.3566	62.5424	535.451	473.048	470.227	64.1494	492.909	-2.94181	5.76578e-247	2.19619e-243	-	Chr22	9624425	9628647	+	771	-	- && - && PF02496:ABA/WDS induced protein	-
gui0159630.1	20.6999	20.6727	19.6737	452.496	334.539	379.116	20.3488	388.717	-4.25571	6.2054e-247	2.19619e-243	-	Chr10	24707234	24708960	-	501	-	- && - && -	-
gui0148960.1	4.54082	5.72612	4.23569	100.282	97.4522	100.344	4.83421	99.3593	-4.3613	1.95324e-236	6.38107e-233	-	Chr10	2729092	2730277	-	1059	-	- && F6H7K5.1 RecName: Full=Thiamine thiazole synthase 2, chloroplastic; AltName: Full=Thiazole biosynthetic enzyme 2; Flags: Precursor && PF01946:Thi4 family	-
gui0264560.1	1.06128	0.893646	1.49068	32.6777	30.6105	30.6362	1.14854	31.3081	-4.76867	1.10544e-234	3.35345e-231	-	Chr18	12388529	12401138	+	3603	-	- && Q9SQI2.2 RecName: Full=Protein GIGANTEA && -	-
gui0304250.1	108.587	103.993	118.444	3.73354	5.78621	3.37957	110.342	4.29977	4.68157	2.35327e-230	6.66291e-227	-	Chr22	11548091	11554210	+	1320	-	- && Q96512.1 RecName: Full=Peroxidase 9; Short=Atperox P9; AltName: Full=ATP18a; Flags: Precursor && PF00141:Peroxidase	-
gui0212540.1	161.606	156.883	167.768	931.05	836.38	900.289	162.086	889.24	-2.45582	8.72125e-227	2.31495e-223	-	Chr14	19091837	19095964	+	1581	-	- && P17598.2 RecName: Full=Catalase isozyme 1 && PF00199:Catalase|PF06628:Catalase-related immune-responsive	Catalase
novel.3162	66.7708	70.5997	66.8068	2.94111	2.55677	2.10924	68.0591	2.5357	4.74633	1.04187e-226	2.60283e-223	-	Chr03	14025429	14028090	+	1410	-	- && sp|O22874|EXPA8_ARATH Expansin-A8 OS=Arabidopsis thaliana OX=3702 GN=EXPA8 PE=2 SV=1 && -	-
gui0296120.1	1132.37	895.621	881.88	82.9965	90.8453	99.3561	969.956	91.066	3.41294	9.14708e-218	2.1582e-214	-	Chr21	17374667	17375536	-	567	-	- && P11432.1 RecName: Full=Early light-induced protein, chloroplastic; Short=ELIP; Flags: Precursor && -	-
gui0109020.1	14.3031	14.7015	13.2797	152.694	133.152	142.803	14.0948	142.883	-3.3416	1.78567e-208	3.94649e-205	-	Chr07	8314575	8315534	+	960	-	- && O82199.1 RecName: Full=Zinc finger CCCH domain-containing protein 20; Short=AtC3H20 && -	-
gui0303720.1	243.243	249.594	268.465	9.97784	17.3559	11.3495	253.767	12.8944	4.29869	1.85848e-208	3.94649e-205	-	Chr22	10995104	10996152	+	771	-	- && Q7XWU8.2 RecName: Full=Expansin-A1; AltName: Full=Alpha-expansin-1; AltName: Full=OsEXP1; AltName: Full=OsEXPA1; AltName: Full=OsaEXPa1.16; AltName: Full=RiExA; Flags: Precursor && PF03330:Rare lipoprotein A (RlpA)-like double-psi beta-barrel|PF01357:Pollen allergen	-
gui0067240.1	17.3585	21.3289	16.1174	187.213	163.514	187.924	18.2683	179.55	-3.29697	1.23424e-204	2.49609e-201	-	Chr04	11514357	11521915	-	1809	-	- && Q9FMP3.1 RecName: Full=Dihydropyrimidinase; AltName: Full=Dihydropyrimidine amidohydrolase; AltName: Full=Protein PYRIMIDINE 2 && PF01979:Amidohydrolase family	Amidohydro_1
gui0286310.1	48.331	52.4771	52.3601	3.18161	2.77253	2.69495	51.0561	2.88303	4.14643	2.48496e-202	4.79711e-199	-	Chr20	20426192	20431876	+	1719	-	- && A2BF66.1 RecName: Full=HORMA domain-containing protein 1 && PF02301:HORMA domain	HORMA
novel.18038	53.4265	60.9408	59.1042	5.3136	5.72498	4.19024	57.8238	5.07628	3.50982	6.81182e-198	1.25782e-194	-	Chr18	8186397	8190773	-	2839	-	- && sp|Q94A08|RFS2_ARATH Probable galactinol--sucrose galactosyltransferase 2 OS=Arabidopsis thaliana OX=3702 GN=RFS2 PE=2 SV=2 && -	-
gui0025460.1	43.7841	39.0528	33.1899	1090.69	661.554	836.499	38.6756	862.913	-4.47972	1.1409e-197	2.01892e-194	-	Chr02	7486195	7486679	+	393	-	- && B9DGG8.1 RecName: Full=Dormancy-associated protein 1; Short=AtDRM1; AltName: Full=Dormancy-associated protein-like 1; Short=AtDYL1 && PF05564:Dormancy/auxin associated protein	-
gui0090420.1	139.382	147.992	129.265	15.0337	18.5002	14.5652	138.88	16.033	3.11472	4.59898e-194	7.81275e-191	-	Chr05	31977621	31981740	+	1767	-	- && Q42059.2 RecName: Full=Endoglucanase 6; AltName: Full=Endo-1,4-beta glucanase 6; Flags: Precursor && PF09478:Carbohydrate binding domain CBM49|PF00759:Glycosyl hydrolase family 9	-
gui0285670.1	15.8594	17.0747	13.235	150.738	141.523	159.389	15.3897	150.55	-3.2902	1.75342e-191	2.86415e-188	-	Chr20	19107317	19111148	-	990	-	- && - && -	-
gui0118680.1	26.0845	26.0628	31.6025	285.593	245.884	229.548	27.9166	253.675	-3.18378	1.91398e-190	3.01061e-187	-	Chr08	207159	210053	+	1326	-	- && Q8GVD0.1 RecName: Full=Beta-glucosidase; Short=OeGLU && PF00232:Glycosyl hydrolase family 1	Glyco_hydro_1
gui0273530.1	434.524	361.577	287.178	18.7694	16.7092	12.0308	361.093	15.8365	4.51105	2.73681e-189	4.15116e-186	-	Chr19	7307164	7308231	-	618	-	- && O81900.1 RecName: Full=Transcription factor DYT1; AltName: Full=Basic helix-loop-helix protein 22; Short=AtbHLH22; Short=bHLH 22; AltName: Full=Protein DYSFUNCTIONAL TAPETUM 1; AltName: Full=Transcription factor EN 49; AltName: Full=bHLH transcription factor bHLH022 && -	-
gui0147190.1	538.29	517.278	488.906	68.7722	80.8618	75.9725	514.825	75.2022	2.77523	2.21696e-187	3.2467e-184	-	Chr10	543075	543705	-	402	-	- && Q9C681.1 RecName: Full=Probable histone H2A.1; AltName: Full=HTA10 && PF16211:C-terminus of histone H2A|PF00125:Core histone H2A/H2B/H3/H4	Histone
gui0127250.1	26.7593	23.4997	36.7756	480.283	390.576	462.402	29.0115	444.42	-3.93723	1.54814e-185	2.19165e-182	-	Chr08	24592705	24593746	+	459	-	- && P85524.1 RecName: Full=Kirola; AltName: Allergen=Act d 11 && PF00407:Pathogenesis-related protein Bet v I family	-
gui0277430.1	6.66362	7.60089	5.84553	104.008	90.7751	107.198	6.70335	100.661	-3.90847	3.44983e-184	4.72627e-181	-	Chr19	24243938	24244876	-	939	-	- && Q00451.1 RecName: Full=36.4 kDa proline-rich protein && PF14547:Hydrophobic seed protein	-
gui0166290.1	266.918	290.283	292.786	50.0841	56.8811	56.5013	283.329	54.4888	2.37845	1.84567e-179	2.44955e-176	-	Chr11	7520663	7524669	-	2316	-	- && A5JTQ3.1 RecName: Full=Beta-xylosidase/alpha-L-arabinofuranosidase 2; AltName: Full=Xylan 1,4-beta-xylosidase/Alpha-L-arabinofuranosidase 2; Short=MsXyl2; Includes: RecName: Full=Beta-xylosidase; AltName: Full=1,4-beta-D-xylan xylohydrolase; AltName: Full=Xylan 1,4-beta-xylosidase; Includes: RecName: Full=Alpha-L-arabinofuranosidase; Short=Arabinosidase; Flags: Precursor && PF14310:Fibronect…	Glyco_hydro_3_C
gui0283940.1	1016.83	952.979	852.811	129.783	138.44	130.134	940.873	132.786	2.8249	8.35683e-178	1.0755e-174	-	Chr20	15827545	15828581	+	207	-	- && - && -	-
gui0151980.1	477.092	559.435	771.845	1.5519	0.860597	1.07404	602.791	1.16218	9.01868	2.59004e-173	3.23526e-170	-	Chr10	6538088	6539848	-	426	-	- && P40619.1 RecName: Full=HMG1/2-like protein && PF00505:HMG (high mobility group) box	HMG_box
novel.6666	86.0808	83.0898	101.39	994.502	840.001	714.357	90.1868	849.62	-3.23583	3.71823e-173	4.5118e-170	-	Chr06	6148760	6159230	+	879	-	- && - && -	-
novel.3074	227.074	210.505	212.387	43.9641	43.5793	44.4516	216.656	43.9983	2.29988	2.94431e-169	3.47347e-166	-	Chr03	9438342	9442893	+	1203	-	- && sp|P62785|H41_WHEAT Histone H4 variant TH011 OS=Triticum aestivum OX=4565 PE=3 SV=2 && PF15511:Centromere kinetochore component CENP-T histone fold	-
gui0267760.1	8.76475	8.15271	5.37243	118.275	98.1947	125.164	7.42996	113.878	-3.93799	7.24522e-169	8.31634e-166	-	Chr18	26421045	26422939	-	1560	-	- && Q9LMX7.1 RecName: Full=Cytochrome P450 78A5; AltName: Full=Protein KLUH && PF00067:Cytochrome P450	p450
gui0204630.1	734.863	623.688	597.934	79.0957	95.5007	85.7186	652.162	86.7717	2.90993	4.79736e-167	5.36169e-164	-	Chr14	921233	921644	+	405	-	- && P59226.2 RecName: Full=Histone H3.2; AltName: Full=Histone H3.1 >P69246.2 RecName: Full=Histone H3.2 >P69248.2 RecName: Full=Histone H3.2 >Q71T45.3 RecName: Full=Histone H3.2 >Q6LBE3.3 RecName: Full=Histone H3.2 >Q6LCK1.3 RecName: Full=Histone H3.2 >Q76MV0.1 RecName: Full=Histone H3.2 >Q2RAD9.1 RecName: Full=Histone H3.2 >A2Y533.1 RecName: Full=Histone H3.2 && PF00125:Core histone H2A/H2B/H3…	Histone
gui0013920.1	19.7165	21.6435	29.3825	1.31517	1.19876	1.13285	23.5809	1.21559	4.27788	1.19264e-165	1.29875e-162	-	Chr01	20424302	20442407	+	5301	-	- && Q3B724.1 RecName: Full=Callose synthase 5; AltName: Full=1,3-beta-glucan synthase; AltName: Full=Protein GLUCAN SYNTHASE-LIKE 2; AltName: Full=Protein LESS ADHERENT POLLEN 1 && PF02364:1,3-beta-glucan synthase component|PF14288:1,3-beta-glucan synthase subunit FKS1, domain-1|PF04652:Vta1 like	DUF605
gui0083110.1	3.16593	3.32342	3.22519	72.7998	58.9877	77.5072	3.23818	69.7649	-4.42925	1.71185e-165	1.81756e-162	-	Chr05	20846640	20860355	-	1098	-	- && Q9FJ95.1 RecName: Full=Sorbitol dehydrogenase; AltName: Full=L-iditol 2-dehydrogenase && PF08240:Alcohol dehydrogenase GroES-like domain|PF00107:Zinc-binding dehydrogenase	ADH_N
novel.775	179.931	166.605	149.484	31.894	31.9257	30.2338	165.34	31.3512	2.39884	1.56755e-162	1.62375e-159	-	Chr01	48518330	48524016	+	2934	-	- && sp|Q8RXN0|AB11G_ARATH ABC transporter G family member 11 OS=Arabidopsis thaliana OX=3702 GN=ABCG11 PE=1 SV=1 && PF01061:ABC-2 type transporter|PF00005:ABC transporter|PF19055:ABC-2 type transporter	ABC2_membrane
gui0289010.1	567.997	513.418	494.353	75.73	86.5256	69.4967	525.256	77.2507	2.7654	3.3379e-161	3.37525e-158	-	Chr21	2341475	2341989	+	423	-	- && O65759.1 RecName: Full=Histone H2AX && PF16211:C-terminus of histone H2A|PF00125:Core histone H2A/H2B/H3/H4	Histone
gui0052980.1	33.6785	30.5402	33.8291	313.453	341.528	310.608	32.6826	321.863	-3.29985	3.36397e-157	3.32251e-154	-	Chr03	19764381	19764626	+	246	-	- && - && -	-
gui0150280.1	233.386	231.218	217.273	46.3792	45.5896	40.5311	227.292	44.1667	2.36352	1.08338e-155	1.04571e-152	-	Chr10	4178794	4180570	-	1095	-	- && Q9C7N4.1 RecName: Full=GDSL esterase/lipase At1g29670; AltName: Full=Extracellular lipase At1g29670; Flags: Precursor && PF00657:GDSL-like Lipase/Acylhydrolase	Lipase_GDSL
gui0019020.1	13.101	12.7007	12.4127	73.973	73.058	76.3576	12.7381	74.4629	-2.54737	6.45886e-155	6.09573e-152	-	Chr01	37072770	37079173	+	1707	-	- && Q9LMS3.1 RecName: Full=Laccase-1; AltName: Full=Benzenediol:oxygen oxidoreductase 1; AltName: Full=Diphenol oxidase 1; AltName: Full=Urishiol oxidase 1; Flags: Precursor && PF07731:Multicopper oxidase|PF00394:Multicopper oxidase|PF07732:Multicopper oxidase	-
gui0163460.1	1207.08	1180.33	1191.05	287.782	304.025	271.77	1192.82	287.859	2.05094	1.03651e-154	9.56965e-152	-	Chr11	2984809	2985219	+	411	-	- && P59226.2 RecName: Full=Histone H3.2; AltName: Full=Histone H3.1 >P69246.2 RecName: Full=Histone H3.2 >P69248.2 RecName: Full=Histone H3.2 >Q71T45.3 RecName: Full=Histone H3.2 >Q6LBE3.3 RecName: Full=Histone H3.2 >Q6LCK1.3 RecName: Full=Histone H3.2 >Q76MV0.1 RecName: Full=Histone H3.2 >Q2RAD9.1 RecName: Full=Histone H3.2 >A2Y533.1 RecName: Full=Histone H3.2 && PF00125:Core histone H2A/H2B/H3…	Histone
gui0210170.1	280.904	263.63	271.328	1337.54	1194.38	1162.51	271.954	1231.48	-2.17896	2.3342e-154	2.10923e-151	-	Chr14	10126099	10126659	+	561	-	- && P13240.2 RecName: Full=Disease resistance response protein 206; AltName: Full=Dirigent protein PI206; Flags: Precursor && PF03018:Dirigent-like protein	-
gui0011450.1	93.5528	77.4465	106.007	0.361781	0.36781	0.602482	92.3354	0.444024	7.7001	5.15211e-154	4.55854e-151	-	Chr01	16512018	16517737	+	1329	-	- && Q9SRU2.2 RecName: Full=Auxin transport protein BIG; AltName: Full=Protein ATTENUATED SHADE AVOIDANCE 1; AltName: Full=Protein CORYMBOSA1; AltName: Full=Protein DARK OVER-EXPRESSION OF CAB 1; AltName: Full=Protein LOW PHOSPHATE-RESISTANT ROOT 1; AltName: Full=Protein TRANSPORT INHIBITOR RESPONSE 3; AltName: Full=Protein UMBRELLA 1 && PF13764:E3 ubiquitin-protein ligase UBR4|PF01190:Pollen pro…	-
gui0206050.1	97.4078	95.025	113.486	11.985	11.077	8.32807	101.973	10.4634	3.28477	1.12197e-151	9.72447e-149	-	Chr14	2697749	2700010	+	1710	-	- && Q682S0.2 RecName: Full=Root phototropism protein 2; AltName: Full=BTB/POZ domain-containing protein RPT2 && PF00651:BTB/POZ domain|PF03000:NPH3 family	BTB
gui0204470.1	639.334	583.354	555.393	112.821	122.607	117.019	592.694	117.482	2.33484	5.43151e-151	4.61352e-148	-	Chr14	706297	706985	-	456	-	- && Q2HU65.1 RecName: Full=Probable histone H2A.2 && PF16211:C-terminus of histone H2A|PF00125:Core histone H2A/H2B/H3/H4	Histone
gui0028980.1	19.118	19.8384	15.7785	152.429	116.959	134.865	18.245	134.751	-2.88473	7.39682e-151	6.15967e-148	-	Chr02	16679257	16691291	-	3879	-	- && Q9SDT1.1 RecName: Full=Protochlorophyllide reductase, chloroplastic; Short=PCR; AltName: Full=NADPH-protochlorophyllide oxidoreductase; Short=POR; Flags: Precursor && PF00106:short chain dehydrogenase	adh_short
novel.16596	109.136	118.943	114.663	1.29018	3.82573	2.4555	114.247	2.5238	5.50042	2.41386e-150	1.97147e-147	-	Chr16	17466954	17467827	-	559	-	- && sp|Q02921|NO93_SOYBN Early nodulin-93 OS=Glycine max OX=3847 PE=2 SV=1 && -	-
gui0286670.1	2.71947	2.99347	2.77037	44.1558	38.5735	42.6028	2.82777	41.7773	-3.88498	4.2815e-150	3.43086e-147	-	Chr20	21208694	21212019	-	1470	-	- && O22800.2 RecName: Full=Zinc finger protein CONSTANS-LIKE 14 && PF06203:CCT motif	CCT
gui0134060.1	1054.61	1044.25	962.084	220.93	245.976	220.506	1020.31	229.137	2.15473	1.90119e-148	1.49525e-145	-	Chr09	6127827	6128255	+	429	-	- && O22582.3 RecName: Full=Histone H2B && PF00125:Core histone H2A/H2B/H3/H4	Histone
gui0062380.1	9.78214	11.3258	8.93791	63.2916	63.9474	64.3357	10.0153	63.8582	-2.67267	6.07179e-148	4.68853e-145	-	Chr04	4323547	4330323	-	2298	-	- && A2XFB7.2 RecName: Full=Two-component response regulator-like PRR73; AltName: Full=Pseudo-response regulator 73; Short=OsPRR73 && PF06203:CCT motif|PF00072:Response regulator receiver domain	CCT
gui0159390.1	982.692	888.198	928.257	171.827	200.345	173.411	933.049	181.861	2.35912	7.12454e-148	5.4032e-145	-	Chr10	24073351	24073662	+	312	-	- && P59259.2 RecName: Full=Histone H4 >Q6LAF3.3 RecName: Full=Histone H4 >Q6PMI5.3 RecName: Full=Histone H4 >Q6WZ83.3 RecName: Full=Histone H4 >Q76H85.3 RecName: Full=Histone H4 >P62788.2 RecName: Full=Histone H4 >P62787.2 RecName: Full=Histone H4 >P62887.2 RecName: Full=Histone H4 >P62785.2 RecName: Full=Histone H4 variant TH011 >P0CG89.1 RecName: Full=Histone H4 && PF15511:Centromere kinetocho…	-
gui0283950.1	506.227	466.436	415.848	67.396	84.1513	69.7955	462.837	73.7809	2.64918	1.01596e-147	7.56978e-145	-	Chr20	15828738	15829808	+	1071	-	- && O80402.1 RecName: Full=S-adenosylmethionine decarboxylase proenzyme; Short=AdoMetDC; Short=SAMDC; Contains: RecName: Full=S-adenosylmethionine decarboxylase alpha chain; Contains: RecName: Full=S-adenosylmethionine decarboxylase beta chain; Flags: Precursor && PF01536:Adenosylmethionine decarboxylase	SAM_decarbox
gui0058530.1	93.118	82.7622	80.9964	9.48668	10.9496	9.55868	85.6255	9.99833	3.09828	1.34083e-146	9.81808e-144	-	Chr03	38505001	38509034	+	1077	-	- && P80728.1 RecName: Full=Mavicyanin && PF02298:Plastocyanin-like domain	Cu_bind_like
gui0266170.1	68.7098	66.7097	59.2243	296.489	280.515	281.71	64.8812	286.238	-2.14134	1.02777e-143	7.3982e-141	-	Chr18	18841862	18843313	+	1452	-	- && Q9LS40.1 RecName: Full=Protein ASPARTIC PROTEASE IN GUARD CELL 1; Short=AtASPG1; Flags: Precursor && PF14543:Xylanase inhibitor N-terminal|PF14541:Xylanase inhibitor C-terminal	-
gui0241670.1	60.9101	59.959	63.9145	10.0677	10.5111	9.96761	61.5945	10.1821	2.59676	6.95967e-143	4.92629e-140	-	Chr16	24983208	24991852	+	1773	-	- && Q8GX46.1 RecName: Full=Transcription factor bHLH91; AltName: Full=Basic helix-loop-helix protein 91; Short=AtbHLH91; Short=bHLH 91; AltName: Full=Transcription factor EN 25; AltName: Full=bHLH transcription factor bHLH091 && PF00010:Helix-loop-helix DNA-binding domain	HLH
novel.635	109.728	110.062	69.1018	931.812	987.233	1090.29	96.2972	1003.11	-3.38084	1.00254e-142	6.97999e-140	-	Chr01	38599416	38600141	+	726	-	- && - && -	-
gui0270770.1	340.925	327.825	303.545	1225.75	1199.42	1286.08	324.098	1237.08	-1.93244	2.06765e-142	1.41634e-139	-	Chr19	3724465	3726058	-	1056	-	- && F6H9A9.1 RecName: Full=Thiamine thiazole synthase 1, chloroplastic; AltName: Full=Thiazole biosynthetic enzyme 1; Flags: Precursor && PF01946:Thi4 family	-
gui0055470.1	98.8504	101.426	92.0809	4.13064	6.29921	4.32385	97.4523	4.9179	4.30858	5.04682e-142	3.4022e-139	-	Chr03	27523783	27524600	+	582	-	- && - && -	-
gui0107410.1	733.082	721.927	719.778	155.109	182.587	161.565	724.929	166.42	2.12301	1.11225e-141	7.38082e-139	-	Chr07	6035499	6046970	+	594	-	- && Q1S9I9.3 RecName: Full=Probable histone H2B.1 && PF00125:Core histone H2A/H2B/H3/H4	Histone
gui0107870.1	4.32702	5.0204	4.12962	48.9501	49.3815	47.7506	4.49234	48.694	-3.43821	2.00307e-140	1.30877e-137	-	Chr07	6753214	6754777	+	1272	-	- && Q8W1D5.1 RecName: Full=CBL-interacting serine/threonine-protein kinase 25; AltName: Full=SNF1-related kinase 3.25; AltName: Full=SOS2-like protein kinase PKS25 && PF03822:NAF domain|PF00069:Protein kinase domain	Pkinase
gui0200570.1	42.1847	46.7015	49.056	3.05914	4.51346	3.55014	45.9807	3.70758	3.63248	1.36648e-139	8.7931e-137	-	Chr13	24906568	24908356	-	1611	-	- && H2DH22.1 RecName: Full=Cytochrome P450 CYP73A100 [Panax ginseng] && PF00067:Cytochrome P450	p450
novel.13467	114.099	116.533	117.365	466.702	428.028	422.052	115.999	438.927	-1.91987	2.02213e-139	1.28179e-136	-	Chr13	21725346	21729267	+	1568	-	- && sp|Q0PGJ6|AKRC9_ARATH NADPH-dependent aldo-keto reductase, chloroplastic OS=Arabidopsis thaliana OX=3702 GN=AKR4C9 PE=1 SV=1 && -	-
gui0050490.1	12.315	12.3573	10.0744	178.173	124.96	159.514	11.5822	154.216	-3.73496	9.40375e-138	5.8732e-135	-	Chr03	15152532	15153870	-	621	-	- && - && -	-
gui0089170.1	58.47	56.5294	62.7166	360.937	312.939	313.349	59.2387	329.075	-2.47381	2.61584e-137	1.61007e-134	-	Chr05	29904158	29905161	-	543	-	- && O31581.1 RecName: Full=AB hydrolase superfamily protein YfhM && PF00561:alpha/beta hydrolase fold	Abhydrolase_1
gui0106730.1	61.7123	55.8994	55.8682	1.66947	0.848644	1.7109	57.8266	1.40967	5.3583	1.07193e-136	6.50353e-134	-	Chr07	5081957	5086996	-	936	-	- && Q8RWU3.1 RecName: Full=Protein REVEILLE 8; AltName: Full=MYB-like transcription factor; AltName: Full=Protein LHY-CCA1-like 5 && PF00249:Myb-like DNA-binding domain	Myb_DNA-binding
gui0033160.1	10.5492	11.176	10.369	65.1355	61.6356	70.3015	10.6981	65.6909	-2.61834	1.53388e-136	9.17517e-134	-	Chr02	24942894	24946012	-	1719	-	- && Q9LYG9.1 RecName: Full=Mechanosensitive ion channel protein 10; AltName: Full=Mechanosensitive channel of small conductance-like 10; AltName: Full=MscS-Like protein 10; Short=AtMSL10 && -	-
gui0216230.1	8.39362	8.78588	9.41973	56.7383	55.7046	54.4645	8.86641	55.6358	-2.64959	6.86508e-136	4.04944e-133	-	Chr14	27881665	27885594	-	1698	-	- && P17598.2 RecName: Full=Catalase isozyme 1 && PF00199:Catalase|PF06628:Catalase-related immune-responsive	Catalase
gui0313910.1	159.251	141.726	129.846	745.482	674.946	662.483	143.608	694.304	-2.27343	5.43914e-134	3.16439e-131	-	Chr23	13202768	13204099	+	780	-	- && Q84WW2.1 RecName: Full=Probable 6-phosphogluconolactonase 5, chloroplastic; Short=6PGL 5; AltName: Full=Protein EMBRYO DEFECTIVE 2024; Flags: Precursor && PF01182:Glucosamine-6-phosphate isomerases/6-phosphogluconolactonase	-
gui0022350.1	10.9711	10.0227	12.4396	84.4998	81.5887	104.668	11.1445	90.2522	-3.01763	9.16168e-132	5.25806e-129	-	Chr01	47048609	47050245	+	1542	-	- && O81970.1 RecName: Full=Cytochrome P450 71A9; AltName: Full=Cytochrome P450 CP1 && PF00067:Cytochrome P450	p450
gui0046000.1	154.195	157.682	151.777	33.7243	31.4131	29.4629	154.551	31.5335	2.29313	8.42086e-131	4.76845e-128	-	Chr03	8697044	8699751	+	957	-	- && Q9CA28.1 RecName: Full=Tetraketide alpha-pyrone reductase 2; AltName: Full=Protein CINNAMOYL-COA REDUCTASE-LIKE 6 && PF01370:NAD dependent epimerase/dehydratase family	Epimerase
gui0320020.1	41.166	41.4766	44.0944	5.53187	6.9118	6.46955	42.2457	6.3044	2.74437	6.70881e-130	3.74899e-127	-	Chr23	22534537	22538575	-	2325	-	- && Q94KD8.1 RecName: Full=Probable beta-D-xylosidase 2; Short=AtBXL2; Flags: Precursor && PF14310:Fibronectin type III-like domain|PF01915:Glycosyl hydrolase family 3 C-terminal domain|PF00933:Glycosyl hydrolase family 3 N terminal domain	Glyco_hydro_3_C
gui0309920.1	4.43742	4.39959	2.61042	61.5921	58.9931	68.4216	3.81581	63.0023	-4.04534	1.71817e-129	9.47673e-127	-	Chr23	591420	593542	+	927	-	- && Q8R1G2.1 RecName: Full=Carboxymethylenebutenolidase homolog && PF01738:Dienelactone hydrolase family	-
gui0295310.1	12.4249	11.0344	12.3731	82.162	72.4394	82.5965	11.9441	79.066	-2.72675	1.08645e-128	5.9156e-126	-	Chr21	14519257	14528446	+	1245	-	- && Q9SJM1.1 RecName: Full=ACT domain-containing protein ACR10; AltName: Full=Protein ACT DOMAIN REPEATS 10 && -	-
gui0244550.1	6.13657	6.06012	5.33212	53.5946	48.92	48.7742	5.84294	50.4296	-3.10951	1.2745e-126	6.85163e-124	-	Chr17	4195609	4199281	+	1284	-	- && P49045.1 RecName: Full=Vacuolar-processing enzyme; Short=VPE; Flags: Precursor && PF01650:Peptidase C13 family	-
novel.3192	21.1945	21.3748	27.7424	0.532539	0.592977	0.386112	23.4372	0.503876	5.53959	4.73241e-126	2.51232e-123	-	Chr03	15341143	15344685	+	2370	-	- && sp|Q03684|BIP4_TOBAC Luminal-binding protein 4 OS=Nicotiana tabacum OX=4097 GN=BIP4 PE=2 SV=1 && PF00012:Hsp70 protein	HSP70
gui0283810.1	5.47401	6.1517	3.50967	54.5415	50.0204	49.824	5.04513	51.462	-3.35054	9.1643e-124	4.80504e-121	-	Chr20	15614733	15631313	+	3027	-	- && Q8GVE8.1 RecName: Full=Phosphoenolpyruvate carboxylase 4; Short=AtPPC4; Short=PEPC 4; Short=PEPCase 4 && PF00311:Phosphoenolpyruvate carboxylase	-
gui0217620.1	58.3118	61.1851	61.6975	11.4326	10.9754	11.8562	60.3981	11.4214	2.40276	1.72313e-122	8.92456e-120	-	Chr15	2085607	2090443	-	1698	-	- && Q9LV10.1 RecName: Full=Protein NRT1/ PTR FAMILY 2.11; Short=AtNPF2.11; AltName: Full=Nitrate transporter 1.10; AltName: Full=Protein GLUCOSINOLATE TRANSPORTER-2 && PF00854:POT family	-
novel.8586	51.417	46.2331	42.0022	213.219	198.563	194.531	46.5508	202.104	-2.11822	1.00064e-121	5.12015e-119	-	Chr08	6621695	6655067	+	2275	-	- && - && -	-
gui0039380.1	685.978	622.765	565.82	2704.95	2563.09	2417.9	624.855	2561.98	-2.03567	3.59598e-120	1.81811e-117	-	Chr02	36637406	36637843	+	438	-	- && - && -	-
novel.20359	210.514	193.002	189.413	39.0482	39.8402	32.0015	197.643	36.9633	2.41873	5.64132e-120	2.81867e-117	-	Chr21	21303953	21304817	-	865	-	- && sp|P62785|H41_WHEAT Histone H4 variant TH011 OS=Triticum aestivum OX=4565 PE=3 SV=2 && PF15511:Centromere kinetochore component CENP-T histone fold	-
gui0257230.1	34.6287	35.5186	40.8172	237.928	230.831	187.082	36.9882	218.614	-2.56325	1.43259e-119	7.07468e-117	-	Chr18	1946360	1947811	-	1044	-	- && Q9SB81.2 RecName: Full=Peroxidase 42; Short=Atperox P42; AltName: Full=ATP1a/ATP1b; AltName: Full=PRXR1; Flags: Precursor && PF00141:Peroxidase	-
gui0055230.1	93.4759	95.6626	90.232	14.9923	17.8717	18.8557	93.1235	17.2399	2.43339	5.71532e-118	2.79e-115	-	Chr03	26776833	26781215	+	1371	-	- && O64470.1 RecName: Full=Spermidine hydroxycinnamoyl transferase; AltName: Full=BAHD-like hydroxycinnamoyl transferase && PF02458:Transferase family	-
gui0024320.1	54.3615	54.312	33.9408	2.52332	1.98233	2.29208	47.5381	2.26591	4.39092	1.28365e-117	6.19506e-115	-	Chr02	2703350	2708714	+	1572	-	- && A2BF66.1 RecName: Full=HORMA domain-containing protein 1 && PF02301:HORMA domain	HORMA
gui0172090.1	876.772	855.872	772.651	200.069	224.314	198.777	835.098	207.72	2.00731	1.08271e-116	5.16657e-114	-	Chr11	17050878	17051759	-	450	-	- && Q2HU65.1 RecName: Full=Probable histone H2A.2 && PF16211:C-terminus of histone H2A|PF00125:Core histone H2A/H2B/H3/H4	Histone
gui0053810.1	135.185	131.109	105.97	10.1534	16.4328	11.5252	124.088	12.7038	3.28803	8.01721e-116	3.78323e-113	-	Chr03	21993805	21995766	-	1320	-	- && - && -	-
novel.20909	21.0727	23.5151	18.4942	116.153	98.0546	118.132	21.0273	110.78	-2.39736	1.34612e-115	6.28237e-113	-	Chr22	8342443	8351168	-	3236	-	- && sp|Q6H9K0|PGLR2_PLAAC Exopolygalacturonase (Fragment) OS=Platanus acerifolia OX=140101 GN=plaa2 PE=1 SV=1 && PF00295:Glycosyl hydrolases family 28	-
gui0280040.1	1176.37	1154.12	1439.43	5909.6	5275.01	5853.18	1256.64	5679.26	-2.17613	4.55526e-115	2.10285e-112	-	Chr20	7288330	7288849	-	381	-	- && - && -	-
novel.5578	1.32718	1.13473	1.45603	37.3314	32.6238	35.7266	1.30598	35.2273	-4.75349	9.97766e-115	4.55647e-112	-	Chr05	869012	870486	+	1135	-	- && - && -	-
gui0306050.1	55.1776	54.9967	69.5299	3.06933	5.52409	3.03923	59.9014	3.87755	3.94937	2.10938e-114	9.53037e-112	-	Chr22	14794834	14802102	-	1449	-	- && Q0D7E4.1 RecName: Full=Metal transporter Nramp1; Short=OsNramp1 && PF01566:Natural resistance-associated macrophage protein	-
gui0219650.1	19.3625	21.1952	19.52	95.3945	81.4964	92.8638	20.0259	89.9182	-2.16675	2.75446e-114	1.23139e-111	-	Chr15	6373239	6375542	-	2304	-	- && Q9LVJ1.1 RecName: Full=Subtilisin-like protease SBT1.4; AltName: Full=Subtilase subfamily 1 member 4; Short=AtSBT1.4; Flags: Precursor && PF00082:Subtilase family|PF05922:Peptidase inhibitor I9|PF02225:PA domain	Peptidase_S8
gui0234460.1	16.7932	15.7768	15.2746	157.407	123.343	157.487	15.9482	146.079	-3.19529	2.88315e-114	1.27549e-111	-	Chr16	12290859	12293637	-	483	-	- && Q9QYI7.1 RecName: Full=DnaJ homolog subfamily B member 8; AltName: Full=mDj6 && PF00226:DnaJ domain	DnaJ
gui0284720.1	266.57	265.515	241.378	37.4122	52.1047	43.4114	257.821	44.3094	2.54068	3.31849e-114	1.45295e-111	-	Chr20	17108921	17109912	+	747	-	- && O80622.2 RecName: Full=Expansin-A15; Short=AtEXPA15; AltName: Full=Alpha-expansin-15; Short=At-EXP15; Short=AtEx15; AltName: Full=Ath-ExpAlpha-1.3; Flags: Precursor && PF01357:Pollen allergen|PF03330:Rare lipoprotein A (RlpA)-like double-psi beta-barrel	-
gui0152590.1	6.78163	6.15391	6.90858	42.2813	41.6063	40.8132	6.61471	41.5669	-2.65169	9.73069e-114	4.21696e-111	-	Chr10	7466450	7472802	+	1683	-	- && Q9LUA9.1 RecName: Full=Zinc finger protein CONSTANS-LIKE 10 && PF13639:Ring finger domain|PF06203:CCT motif	CCT
gui0319580.1	645.461	551.625	553.772	104.683	129.95	114.117	583.619	116.25	2.3278	1.79731e-113	7.71026e-111	-	Chr23	22034189	22034693	+	426	-	- && O65759.1 RecName: Full=Histone H2AX && PF00125:Core histone H2A/H2B/H3/H4|PF16211:C-terminus of histone H2A	Histone
gui0175990.1	486.409	456.258	464.561	75.7271	102.652	90.2375	469.076	89.5389	2.38924	4.05457e-113	1.72197e-110	-	Chr11	28033304	28033973	-	450	-	- && P25469.1 RecName: Full=Histone H2A.1; AltName: Full=LeH2A-1 && PF16211:C-terminus of histone H2A|PF00125:Core histone H2A/H2B/H3/H4	Histone
gui0016430.1	141.722	147.773	134.443	26.9311	33.7619	27.8036	141.313	29.4989	2.26016	4.13488e-113	1.7387e-110	-	Chr01	26194450	26199978	-	1551	-	- && Q00624.1 RecName: Full=L-ascorbate oxidase homolog; Flags: Precursor && PF07732:Multicopper oxidase|PF07731:Multicopper oxidase|PF00394:Multicopper oxidase	-
gui0010300.1	103.74	96.2436	115.037	17.3201	18.9588	15.603	105.007	17.294	2.60214	4.73993e-113	1.97358e-110	-	Chr01	15150839	15157137	+	1041	-	- && Q9LHD2.1 RecName: Full=Probable galacturonosyltransferase-like 10; AltName: Full=Galactinol synthase 8; Short=AtGolS8; Short=GolS-8 && PF01501:Glycosyl transferase family 8	Glyco_transf_8
gui0196100.1	194.932	184.002	193.56	27.1289	35.4309	25.8162	190.832	29.4586	2.69554	6.74633e-113	2.78172e-110	-	Chr13	17800619	17801194	-	576	-	- && P17407.1 RecName: Full=21 kDa protein; AltName: Full=1.2 protein; Flags: Precursor && PF04043:Plant invertase/pectin methylesterase inhibitor	-
gui0006540.1	121.821	126.371	135.995	22.852	25.0915	25.5882	128.062	24.5106	2.38537	2.92525e-111	1.19457e-108	-	Chr01	10264929	10268393	-	789	-	- && Q8S9M1.2 RecName: Full=Probable plastid-lipid-associated protein 13, chloroplastic; AltName: Full=Fibrillin-7b; Short=AtPGL30; Flags: Precursor && PF04755:PAP_fibrillin	-
gui0095980.1	984.768	1094.25	919.009	158.928	172.322	113.635	999.344	148.295	2.75251	4.09985e-111	1.65829e-108	-	Chr06	6315168	6315951	+	762	-	- && Q94KL7.1 RecName: Full=Secoisolariciresinol dehydrogenase && PF00106:short chain dehydrogenase	adh_short
gui0200300.1	6.36665	5.1108	5.35081	62.7427	49.1281	55.7263	5.60942	55.8657	-3.31604	6.4105e-111	2.56843e-108	-	Chr13	24603354	24604445	+	1092	-	- && O82199.1 RecName: Full=Zinc finger CCCH domain-containing protein 20; Short=AtC3H20 && -	-
gui0171260.1	113.227	109.532	124.914	583.445	489.098	515.649	115.891	529.397	-2.19158	1.44895e-110	5.75111e-108	-	Chr11	15229074	15230896	-	438	-	- && Q8LD26.1 RecName: Full=Dormancy-associated protein homolog 3; AltName: Full=DRM1 homolog 3 && PF05564:Dormancy/auxin associated protein	-
gui0127180.1	2.35984	2.00736	4.4646	1233.69	975.2	1220.26	2.94393	1143.05	-8.60093	1.72312e-110	6.77601e-108	-	Chr08	24268803	24283318	-	1203	-	- && B1HUJ1.1 RecName: Full=5'-methylthioadenosine/S-adenosylhomocysteine nucleosidase; Short=MTA/SAH nucleosidase; Short=MTAN; AltName: Full=5'-methylthioadenosine nucleosidase; Short=MTA nucleosidase; AltName: Full=S-adenosylhomocysteine nucleosidase; Short=AdoHcy nucleosidase; Short=SAH nucleosidase; Short=SRH nucleosidase && PF01048:Phosphorylase superfamily	-
gui0105000.1	124.59	109.164	110.917	518.817	460.194	580.069	114.89	519.693	-2.17741	2.41821e-110	9.42213e-108	-	Chr07	888369	898766	+	1110	-	- && Q40143.1 RecName: Full=Cysteine proteinase 3; Flags: Precursor && PF00112:Papain family cysteine protease|PF08246:Cathepsin propeptide inhibitor domain (I29)	Peptidase_C1
gui0261250.1	65.4511	63.0221	62.0157	11.9556	14.7212	14.7402	63.4963	13.8057	2.20141	6.15934e-110	2.37807e-107	-	Chr18	6471614	6479721	+	2976	-	- && Q03194.1 RecName: Full=Plasma membrane ATPase 4; AltName: Full=Proton pump 4 && PF00690:Cation transporter/ATPase, N-terminus|PF00702:haloacid dehalogenase-like hydrolase|PF00122:E1-E2 ATPase	E1-E2_ATPase
gui0255000.1	883.23	806.488	739.146	151.661	179.17	186.323	809.621	172.385	2.23162	2.29457e-109	8.77931e-107	-	Chr17	28186631	28187365	+	384	-	- && Q2HU65.1 RecName: Full=Probable histone H2A.2 && PF16211:C-terminus of histone H2A|PF00125:Core histone H2A/H2B/H3/H4	Histone
novel.1215	2.46334	1.89644	2.28132	24.193	23.7864	25.1699	2.2137	24.3831	-3.46135	3.71829e-108	1.40996e-105	-	Chr01	18689444	18692071	-	1811	-	- && sp|Q9T072|BH025_ARATH Transcription factor bHLH25 OS=Arabidopsis thaliana OX=3702 GN=BHLH25 PE=2 SV=2 && PF00010:Helix-loop-helix DNA-binding domain	HLH
gui0134320.1	19.7078	23.0411	18.4142	89.1381	89.6064	87.3636	20.3877	88.7027	-2.12128	1.81182e-107	6.80957e-105	-	Chr09	6605679	6612975	+	2343	-	- && A2YQ93.2 RecName: Full=Two-component response regulator-like PRR37; AltName: Full=Pseudo-response regulator 37; Short=OsPRR37 && PF00072:Response regulator receiver domain|PF06203:CCT motif	Response_reg
gui0246640.1	13.8117	15.0885	17.0259	91.0762	74.5213	80.8217	15.3087	82.1397	-2.42373	3.01534e-106	1.12335e-103	-	Chr17	8447229	8451498	-	1917	-	- && Q8H1H9.1 RecName: Full=Primary amine oxidase; AltName: Full=Amine oxidase [copper-containing]; Flags: Precursor && PF01179:Copper amine oxidase, enzyme domain|PF02728:Copper amine oxidase, N3 domain|PF02727:Copper amine oxidase, N2 domain	-
gui0220530.1	8.97013	8.11305	13.7608	120.968	108.96	112.094	10.2813	114.007	-3.47103	3.16663e-106	1.16945e-103	-	Chr15	9201020	9202105	-	549	-	- && Q84JK2.1 RecName: Full=Protein FD; AltName: Full=bZIP transcription factor 14; Short=AtbZIP14 && -	-
novel.5961	18.7433	18.3148	19.6337	0.671518	0.868901	0.987585	18.8973	0.842668	4.48707	4.42471e-106	1.61998e-103	-	Chr05	30750843	30753544	+	1969	-	- && sp|Q7VG78|GUAA_HELHP Probable GMP synthase [glutamine-hydrolyzing] OS=Helicobacter hepaticus (strain ATCC 51449 / 3B1) OX=235279 GN=guaA PE=3 SV=1 && PF03352:Methyladenine glycosylase	-
gui0117090.1	4.20906	4.12795	2.39615	125.852	80.817	117.685	3.57772	108.118	-4.91742	9.04276e-106	3.28245e-103	-	Chr07	28078236	28078871	-	468	-	- && - && PF00257:Dehydrin	-
novel.11693	31.3509	34.343	26.9129	0.60708	0.837623	0.453911	30.869	0.632871	5.6081	1.03896e-104	3.73938e-102	-	Chr11	850212	856125	-	1386	-	- && sp|Q9M365|FB331_ARATH Probable F-box protein At3g61730 OS=Arabidopsis thaliana OX=3702 GN=RMF PE=1 SV=2 && -	-
gui0315630.1	433.075	424.724	370.972	101.796	101.837	95.6788	409.59	99.7706	2.03749	1.20301e-104	4.29345e-102	-	Chr23	16321602	16324259	-	480	-	- && P59226.2 RecName: Full=Histone H3.2; AltName: Full=Histone H3.1 >P69246.2 RecName: Full=Histone H3.2 >P69248.2 RecName: Full=Histone H3.2 >Q71T45.3 RecName: Full=Histone H3.2 >Q6LBE3.3 RecName: Full=Histone H3.2 >Q6LCK1.3 RecName: Full=Histone H3.2 >Q76MV0.1 RecName: Full=Histone H3.2 >Q2RAD9.1 RecName: Full=Histone H3.2 >A2Y533.1 RecName: Full=Histone H3.2 && PF00125:Core histone H2A/H2B/H3…	Histone
gui0164430.1	50.0306	42.5394	69.7801	1.50252	1.8458	1.19152	54.1167	1.51328	5.16032	1.34067e-104	4.74487e-102	-	Chr11	5050025	5051257	-	960	-	- && Q9ZVX2.2 RecName: Full=Transcription factor ABORTED MICROSPORES; AltName: Full=Basic helix-loop-helix protein 21; Short=AtbHLH21; Short=bHLH 21; AltName: Full=Transcription factor EN 48; AltName: Full=bHLH transcription factor bHLH021 && PF00010:Helix-loop-helix DNA-binding domain	HLH
gui0033530.1	9.99746	9.62147	13.9604	149.493	96.7969	112.941	11.1931	119.744	-3.41927	8.72645e-104	3.06291e-101	-	Chr02	25363682	25364869	-	1188	-	- && O82199.1 RecName: Full=Zinc finger CCCH domain-containing protein 20; Short=AtC3H20 && -	-
gui0217770.1	475.926	498.408	570.537	38.4207	69.4726	50.4028	514.957	52.7653	3.28679	9.14548e-104	3.18368e-101	-	Chr15	2339565	2340222	-	219	-	- && Q6YUX0.1 RecName: Full=Transcription factor ILI5; Short=OsILI5; AltName: Full=Basic helix-loop-helix protein 170; Short=OsbHLH170; AltName: Full=Protein INCREASED LEAF INCLINATION 5; AltName: Full=Protein POSITIVE REGULATOR OF GRAIN LENGTH 2; AltName: Full=bHLH transcription factor bHLH170 >A2X9L8.1 RecName: Full=Transcription factor ILI5; AltName: Full=Basic helix-loop-helix protein 170; Al…	-
gui0241350.1	639.427	576.184	595.986	145.198	164.995	145.868	603.866	152.02	1.98996	3.05115e-103	1.05351e-100	-	Chr16	24258882	24260977	-	327	-	- && P59226.2 RecName: Full=Histone H3.2; AltName: Full=Histone H3.1 >P69246.2 RecName: Full=Histone H3.2 >P69248.2 RecName: Full=Histone H3.2 >Q71T45.3 RecName: Full=Histone H3.2 >Q6LBE3.3 RecName: Full=Histone H3.2 >Q6LCK1.3 RecName: Full=Histone H3.2 >Q76MV0.1 RecName: Full=Histone H3.2 >Q2RAD9.1 RecName: Full=Histone H3.2 >A2Y533.1 RecName: Full=Histone H3.2 && PF00125:Core histone H2A/H2B/H3…	Histone
gui0141890.1	667.755	549.018	548.404	104.599	127.101	112.552	588.392	114.751	2.35828	7.38428e-103	2.52911e-100	-	Chr09	17489496	17489807	+	312	-	- && P59259.2 RecName: Full=Histone H4 >Q6LAF3.3 RecName: Full=Histone H4 >Q6PMI5.3 RecName: Full=Histone H4 >Q6WZ83.3 RecName: Full=Histone H4 >Q76H85.3 RecName: Full=Histone H4 >P62788.2 RecName: Full=Histone H4 >P62787.2 RecName: Full=Histone H4 >P62887.2 RecName: Full=Histone H4 >P62785.2 RecName: Full=Histone H4 variant TH011 >P0CG89.1 RecName: Full=Histone H4 && PF15511:Centromere kinetocho…	-
gui0280410.1	26.8839	27.0681	31.4605	1.32381	0.583209	0.839835	28.4708	0.915617	4.9586	7.6572e-102	2.60161e-99	-	Chr20	9265122	9267306	-	1362	-	- && Q949P1.1 RecName: Full=Abscisic acid 8'-hydroxylase 1; Short=ABA 8'-hydroxylase 1; AltName: Full=Cytochrome P450 707A1 && PF00067:Cytochrome P450	p450
gui0078600.1	99.5398	105.138	106.426	18.0622	23.4009	19.6727	103.701	20.3786	2.34731	8.98245e-102	3.02765e-99	-	Chr05	6668723	6672127	-	1128	-	- && - && PF04862:Protein of unknown function (DUF642)	-
gui0291980.1	50.2116	46.2572	64.1293	2.38998	2.85859	1.40474	53.5327	2.21777	4.59324	1.18763e-101	3.97154e-99	-	Chr21	8430752	8433254	+	855	-	- && Q45GQ7.1 RecName: Full=Protein POOR HOMOLOGOUS SYNAPSIS 1 && -	-
novel.20961	88.8731	89.1777	95.7181	337.516	284.941	326.511	91.2563	316.323	-1.7934	1.93892e-101	6.43328e-99	-	Chr22	11933131	11942576	-	8418	-	- && - && -	-
gui0181050.1	0.830631	0.577026	0.253854	28.8657	28.4268	38.6615	0.553837	31.9847	-5.85178	6.37386e-101	2.09843e-98	-	Chr12	9626767	9629953	+	1395	-	- && P47248.1 RecName: Full=DnaJ-like protein MG002 && PF13370:4Fe-4S single cluster domain of Ferredoxin I|PF00226:DnaJ domain	DnaJ
gui0020860.1	23.7427	26.2132	23.6041	4.11228	4.04666	4.31091	24.52	4.15662	2.56048	6.64636e-101	2.17131e-98	-	Chr01	43500450	43526842	-	2733	-	- && Q9LU41.2 RecName: Full=Calcium-transporting ATPase 9, plasma membrane-type; AltName: Full=Ca(2+)-ATPase isoform 9 && PF00122:E1-E2 ATPase|PF00702:haloacid dehalogenase-like hydrolase|PF00689:Cation transporting ATPase, C-terminus	Cation_ATPase_C
gui0174920.1	750.068	716.179	678.077	203.839	232.445	221.261	714.775	219.182	1.70536	6.6986e-101	2.17168e-98	-	Chr11	23731112	23734713	-	1287	-	- && O81919.1 RecName: Full=Calreticulin; Flags: Precursor && PF00262:Calreticulin family	-
gui0057640.1	23.2624	27.1705	35.3605	259.109	217.369	183.963	28.5978	220.147	-2.94449	4.70661e-100	1.51431e-97	-	Chr03	36129776	36133470	+	1584	-	- && O24661.3 RecName: Full=Asparagine synthetase [glutamine-hydrolyzing]; AltName: Full=Glutamine-dependent asparagine synthetase && PF13537:Glutamine amidotransferase domain|PF00733:Asparagine synthase	-
novel.21049	169.422	164.086	180.326	23.3324	34.2966	25.1593	171.278	27.5961	2.6338	2.13737e-99	6.82512e-97	-	Chr22	19095624	19097055	-	832	-	- && sp|Q6NMQ7|GASA6_ARATH Gibberellin-regulated protein 6 OS=Arabidopsis thaliana OX=3702 GN=GASA6 PE=3 SV=1 && -	-
gui0080100.1	35.6336	32.2982	31.6335	151.721	128.077	130.026	33.1884	136.608	-2.04129	5.10792e-99	1.61891e-96	-	Chr05	13452817	13454637	+	1821	-	- && P81898.2 RecName: Full=Peptide-N4-(N-acetyl-beta-glucosaminyl)asparagine amidase A; Short=PNGase A; AltName: Full=Glycopeptide N-glycosidase; AltName: Full=N-glycanase; Contains: RecName: Full=Peptide-N4-(N-acetyl-beta-glucosaminyl)asparagine amidase A light chain; AltName: Full=PNGase A small chain; AltName: Full=PNGase A subunit B; Contains: RecName: Full=Peptide-N4-(N-acetyl-beta-glucosam…	-
gui0101640.1	470.348	491.987	489.176	141.484	145.277	120.792	483.837	135.851	1.8325	5.32136e-99	1.67406e-96	-	Chr06	16256815	16259835	+	1107	-	- && Q93YW8.1 RecName: Full=GDSL esterase/lipase At4g18970; AltName: Full=Extracellular lipase At4g18970; Flags: Precursor && PF00657:GDSL-like Lipase/Acylhydrolase	Lipase_GDSL
gui0235980.1	125.581	108.866	111.378	415.159	383.751	390.664	115.275	396.525	-1.78233	7.37294e-99	2.30242e-96	-	Chr16	14885888	14888257	-	1116	-	- && P43296.1 RecName: Full=Cysteine protease RD19A; AltName: Full=Protein RESPONSIVE TO DEHYDRATION 19; Short=RD19; Flags: Precursor && PF00112:Papain family cysteine protease|PF08246:Cathepsin propeptide inhibitor domain (I29)	Peptidase_C1
gui0304980.1	1.1384	1.35571	0.538437	31.6742	25.3414	25.4458	1.01085	27.4871	-4.76512	1.25148e-98	3.8796e-96	-	Chr22	12615404	12617797	-	1425	-	- && Q9LJK2.2 RecName: Full=Abscisic acid 8'-hydroxylase 4; Short=ABA 8'-hydroxylase 4; AltName: Full=Cytochrome P450 707A4 && PF00067:Cytochrome P450	p450
gui0311790.1	224.469	237.208	206.716	41.0835	43.6867	47.6607	222.798	44.1436	2.33546	2.28101e-98	7.01989e-96	-	Chr23	5451747	5453495	+	414	-	- && P40619.1 RecName: Full=HMG1/2-like protein && PF00505:HMG (high mobility group) box	HMG_box
gui0177490.1	2803.21	2403.44	2596.18	518.966	680.273	604.246	2600.94	601.162	2.11321	2.65736e-98	8.11929e-96	-	Chr12	2498976	2500022	+	315	-	- && Q6NMQ7.1 RecName: Full=Gibberellin-regulated protein 6; AltName: Full=GAST1 protein homolog 6; Flags: Precursor && PF02704:Gibberellin regulated protein	-
gui0188320.1	4.14901	4.33824	4.07417	26.2678	22.6907	25.1023	4.18714	24.6869	-2.55971	3.77826e-98	1.14616e-95	-	Chr12	23493389	23508238	+	2709	-	- && P30924.2 RecName: Full=1,4-alpha-glucan-branching enzyme; AltName: Full=Q-enzyme; AltName: Full=Starch-branching enzyme && PF00128:Alpha amylase, catalytic domain|PF02922:Carbohydrate-binding module 48 (Isoamylase N-terminal domain)|PF02806:Alpha amylase, C-terminal all-beta domain	-
gui0222510.1	157.656	169.6	144.565	32.1568	39.2121	31.7589	157.273	34.3759	2.1938	4.0259e-98	1.21262e-95	-	Chr15	17007415	17017585	+	1284	-	- && Q00624.1 RecName: Full=L-ascorbate oxidase homolog; Flags: Precursor && PF07731:Multicopper oxidase|PF00394:Multicopper oxidase|PF07732:Multicopper oxidase	-
gui0198070.1	1396.83	1458.95	1646.11	8497.68	6168.86	7207.69	1500.63	7291.41	-2.28063	4.77594e-98	1.42841e-95	-	Chr13	21586609	21587336	+	246	-	- && O24058.1 RecName: Full=Metallothionein-like protein type 2 [Malus domestica] && -	-
gui0120770.1	74.5815	77.5901	82.4684	16.8057	17.0857	17.4553	78.2133	17.1156	2.19211	1.05044e-97	3.11974e-95	-	Chr08	3531026	3532198	+	1173	-	- && Q96553.1 RecName: Full=S-adenosylmethionine synthase 3; Short=AdoMet synthase 3; AltName: Full=Methionine adenosyltransferase 3; Short=MAT 3 && PF00438:S-adenosylmethionine synthetase, N-terminal domain|PF02773:S-adenosylmethionine synthetase, C-terminal domain|PF02772:S-adenosylmethionine synthetase, central domain	-
gui0251580.1	35.8142	26.1948	30.0282	153.508	154.175	150.094	30.6791	152.592	-2.31436	1.21139e-97	3.57276e-95	-	Chr17	22741051	22742019	-	969	-	- && Q5NUF4.1 RecName: Full=2-hydroxyisoflavanone dehydratase; AltName: Full=Carboxylesterase HIDM && PF07859:alpha/beta hydrolase fold	Abhydrolase_3
gui0296920.1	810.858	756.432	676.492	171.006	203.808	175.69	747.927	183.501	2.02711	1.76205e-96	5.16099e-94	-	Chr21	21915119	21916050	-	459	-	- && Q2HU65.1 RecName: Full=Probable histone H2A.2 && PF16211:C-terminus of histone H2A|PF00125:Core histone H2A/H2B/H3/H4	Histone
gui0259110.1	41.267	52.2198	43.3166	234.288	208.141	190.007	45.6012	210.812	-2.20882	1.33756e-95	3.89085e-93	-	Chr18	4060999	4062708	+	1710	-	- && P43309.1 RecName: Full=Polyphenol oxidase, chloroplastic; Short=PPO; AltName: Full=Catechol oxidase; Flags: Precursor && PF00264:Common central domain of tyrosinase|PF12143:Protein of unknown function (DUF_B2219)|PF12142:Polyphenol oxidase middle domain	-
gui0064890.1	171.11	166.183	185.102	702.469	626.792	641.01	174.132	656.757	-1.91518	2.13706e-95	6.17422e-93	-	Chr04	7901072	7908252	-	279	-	- && - && -	-
gui0062690.1	1071.17	1222.78	1116.88	346.663	368.266	353.719	1136.94	356.216	1.67434	2.46377e-95	7.07003e-93	-	Chr04	4786920	4787363	+	444	-	- && O22582.3 RecName: Full=Histone H2B && PF00125:Core histone H2A/H2B/H3/H4	Histone
gui0287120.1	4.37892	4.33329	4.15587	30.2446	31.4196	29.4462	4.28936	30.3701	-2.82382	4.8631e-95	1.38615e-92	-	Chr20	22939979	22942571	+	1548	-	- && H2DH21.1 RecName: Full=Cytochrome P450 CYP72A219; AltName: Full=Cytochrome P450 CYP72A129 [Panax ginseng] && PF00067:Cytochrome P450	p450
gui0139390.1	32.3418	31.0424	28.0119	5.85175	5.97259	5.0445	30.4654	5.62294	2.43777	6.96922e-95	1.97322e-92	-	Chr09	13411457	13425297	+	2619	-	- && Q9AXT8.1 RecName: Full=DNA (cytosine-5)-methyltransferase 1; AltName: Full=Chromomethylase 1; AltName: Full=DNA cytosine methyltransferase MET2a; AltName: Full=Zea methyltransferase2; Short=Zmet2 && PF00145:C-5 cytosine-specific DNA methylase	DNA_methylase
gui0108570.1	10.5797	8.95946	7.66418	58.5679	51.4323	51.4238	9.06778	53.808	-2.569	1.08003e-94	3.03767e-92	-	Chr07	7763870	7766937	+	1725	-	- && Q1PFE1.1 RecName: Full=AP2-like ethylene-responsive transcription factor AIL1; AltName: Full=Protein AINTEGUMENTA-LIKE 1 && PF00847:AP2 domain	AP2
gui0114550.1	5.71571	7.70058	5.11692	64.1435	61.1024	65.6563	6.17774	63.6341	-3.36465	1.38904e-94	3.88108e-92	-	Chr07	18486084	18486752	-	669	-	- && Q9FJ90.1 RecName: Full=Ethylene-responsive transcription factor ERF025 && PF00847:AP2 domain	AP2
gui0087640.1	846.405	865.091	898.205	267	291.29	279.719	869.901	279.336	1.63885	7.75668e-94	2.15311e-91	-	Chr05	27421923	27422349	-	348	-	- && O65819.1 RecName: Full=Histone H2B.3; AltName: Full=LeH2B-3 && -	-
gui0312200.1	45.0423	41.5581	67.2233	0.66577	0.492265	0.633556	51.2746	0.597197	6.42389	3.23696e-93	8.92685e-91	-	Chr23	7217370	7218771	-	993	-	- && Q500U8.1 RecName: Full=Tetraketide alpha-pyrone reductase 1; AltName: Full=Protein DIHYDROFLAVONOL 4-REDUCTASE-LIKE 1 && PF01370:NAD dependent epimerase/dehydratase family	Epimerase
gui0158710.1	1067.36	1076.96	1077.61	247.807	288.521	205.096	1073.98	247.141	2.11956	1.62488e-92	4.45217e-90	-	Chr10	19896286	19898987	+	1104	-	- && Q8LB81.1 RecName: Full=GDSL esterase/lipase At5g33370; AltName: Full=Extracellular lipase At5g33370; Flags: Precursor && PF00657:GDSL-like Lipase/Acylhydrolase	Lipase_GDSL
gui0208890.1	10.5196	7.75623	9.5436	56.6805	57.349	61.5843	9.27315	58.5379	-2.65824	2.28404e-92	6.21814e-90	-	Chr14	7105907	7108535	-	1107	-	- && Q6Q2C2.1 RecName: Full=Bifunctional epoxide hydrolase 2; Includes: RecName: Full=Cytosolic epoxide hydrolase 2; Short=CEH; AltName: Full=Epoxide hydratase; AltName: Full=Soluble epoxide hydrolase; Short=SEH; Includes: RecName: Full=Lipid-phosphate phosphatase && PF00561:alpha/beta hydrolase fold	Abhydrolase_1
gui0183920.1	3.91502	4.32988	2.88706	34.7937	27.5469	31.6392	3.71065	31.3266	-3.07764	1.06658e-91	2.88521e-89	-	Chr12	13763734	13765882	+	1983	-	- && - && PF07676:WD40-like Beta Propeller Repeat	PD40
gui0093230.1	3.47578	3.02893	3.70846	20.2896	20.1722	22.8203	3.40439	21.0941	-2.63137	1.42062e-90	3.81859e-88	-	Chr06	2287357	2292924	-	2817	-	- && Q0JF58.1 RecName: Full=Protein argonaute 4B; Short=OsAGO4b && PF08699:Argonaute linker 1 domain|PF02170:PAZ domain|PF16486:N-terminal domain of argonaute|PF16488:Argonaute linker 2 domain|PF02171:Piwi domain	Piwi
gui0218960.1	288.294	298.838	205.836	41.2568	48.9455	39.6179	264.323	43.2734	2.61075	1.86017e-90	4.96864e-88	-	Chr15	4478758	4482029	-	960	-	- && Q8L799.1 RecName: Full=Inositol oxygenase 1; AltName: Full=Myo-inositol oxygenase 1; Short=AtMIOX1; Short=MI oxygenase 1 && PF05153:Myo-inositol oxygenase	-
gui0020430.1	46.7423	44.6667	36.5037	6.05737	7.78049	6.18604	42.6376	6.67463	2.67536	4.48542e-90	1.1906e-87	-	Chr01	42191652	42195883	+	2034	-	- && Q9S746.1 RecName: Full=Protein HOTHEAD; AltName: Full=Protein ADHESION OF CALYX EDGES; Flags: Precursor && PF05199:GMC oxidoreductase|PF00732:GMC oxidoreductase	-
gui0242290.1	31.1745	33.6524	34.0349	0.59447	1.14831	1.81026	32.9539	1.18435	4.79829	1.39145e-89	3.67049e-87	-	Chr16	26814047	26819034	+	1011	-	- && Q75RY2.1 RecName: Full=Protein PAIR1; AltName: Full=Protein HOMOLOGOUS PAIRING ABERRATION IN RICE MEIOSIS 1 && -	-
gui0248820.1	72.5335	73.9672	66.4306	9.52248	13.8605	11.9337	70.9771	11.7722	2.59197	1.55594e-89	4.07907e-87	-	Chr17	16567974	16573682	-	1155	-	- && Q9FSF0.1 RecName: Full=Malate dehydrogenase; Short=NtRed-2 && PF02866:lactate/malate dehydrogenase, alpha/beta C-terminal domain|PF00056:lactate/malate dehydrogenase, NAD binding domain	-
gui0090890.1	4.93533	5.26696	5.02772	39.6221	31.909	32.9741	5.07667	34.8351	-2.77859	2.89684e-89	7.54778e-87	-	Chr05	33349404	33351023	-	1620	-	- && P81898.2 RecName: Full=Peptide-N4-(N-acetyl-beta-glucosaminyl)asparagine amidase A; Short=PNGase A; AltName: Full=Glycopeptide N-glycosidase; AltName: Full=N-glycanase; Contains: RecName: Full=Peptide-N4-(N-acetyl-beta-glucosaminyl)asparagine amidase A light chain; AltName: Full=PNGase A small chain; AltName: Full=PNGase A subunit B; Contains: RecName: Full=Peptide-N4-(N-acetyl-beta-glucosam…	-
gui0214130.1	48.644	50.5948	64.7832	4.27496	3.40878	4.14787	54.674	3.94387	3.79317	7.5869e-89	1.96473e-86	-	Chr14	23517181	23520163	-	717	-	- && - && -	-
novel.8441	0.740665	1.20057	0.838367	16.0497	11.7605	14.9278	0.926533	14.246	-3.94257	9.35459e-89	2.40782e-86	-	Chr07	29027067	29103849	-	2816	-	- && - && -	-
gui0163470.1	49.2114	46.0746	44.6587	5.73966	7.12581	7.40513	46.6483	6.75686	2.7874	1.09932e-88	2.81253e-86	-	Chr11	2986755	2991654	+	1089	-	- && - && -	-
gui0286350.1	18.4611	16.0687	19.9404	111.645	90.1692	114.644	18.1568	105.486	-2.53847	1.83185e-88	4.65859e-86	-	Chr20	20487506	20489174	+	885	-	- && P10708.1 RecName: Full=Chlorophyll a-b binding protein 7, chloroplastic; AltName: Full=LHCI type II CAB-7; Flags: Precursor && PF00504:Chlorophyll A-B binding protein	-
novel.20682	13.9054	15.7536	15.5086	1.83438	2.45834	2.25343	15.0559	2.18205	2.78657	2.54347e-88	6.42983e-86	-	Chr22	16285082	16290826	+	3604	-	- && sp|Q8L7V3|PMTQ_ARATH Probable methyltransferase PMT26 OS=Arabidopsis thaliana OX=3702 GN=At5g64030 PE=2 SV=1 && PF03141:Putative S-adenosyl-L-methionine-dependent methyltransferase	-
gui0026470.1	75.4026	77.9303	67.8091	15.7618	18.7201	17.6274	73.714	17.3698	2.08536	3.16286e-88	7.94831e-86	-	Chr02	11116452	11120470	+	1632	-	- && Q00624.1 RecName: Full=L-ascorbate oxidase homolog; Flags: Precursor && PF00394:Multicopper oxidase|PF07732:Multicopper oxidase|PF07731:Multicopper oxidase	-
gui0120180.1	205.71	226.711	214.953	46.8935	52.5028	49.9907	215.792	49.7957	2.11555	3.96473e-88	9.90482e-86	-	Chr08	2707471	2707875	+	405	-	- && A2XF66.1 RecName: Full=Histone H2B.1 >A3AGM4.1 RecName: Full=Histone H2B.1 && PF00125:Core histone H2A/H2B/H3/H4	Histone
gui0193530.1	4.07028	4.01072	3.35247	47.344	49.777	61.2108	3.81115	52.7773	-3.79162	6.64963e-88	1.65152e-85	-	Chr13	8297900	8306079	+	669	-	- && - && PF13459:4Fe-4S single cluster domain	-
gui0221290.1	37.0647	40.4919	42.4783	5.75788	6.386	6.29438	40.0116	6.14609	2.70268	8.16757e-88	2.01672e-85	-	Chr15	12733446	12737417	-	1263	-	- && - && PF05004:Interferon-related developmental regulator (IFRD)	-
gui0295140.1	73.2843	75.1183	68.3098	12.2199	15.5294	14.0885	72.2374	13.946	2.3729	1.05052e-87	2.57894e-85	-	Chr21	13894973	13900654	+	1023	-	- && Q9LZG0.1 RecName: Full=Adenosine kinase 2; Short=AK 2; AltName: Full=Adenosine 5'-phosphotransferase 2 && PF00294:pfkB family carbohydrate kinase	PfkB
gui0033770.1	24.1483	23.3527	32.1545	1.37125	1.76813	2.45066	26.5518	1.86335	3.83284	2.0275e-87	4.94873e-85	-	Chr02	25719207	25729953	-	1797	-	- && Q41639.1 RecName: Full=Cell division control protein 2 homolog; AltName: Full=p34cdc2 && PF00069:Protein kinase domain	Pkinase
gui0209680.1	560.053	599.667	547.428	1914.64	1695.83	1687.64	569.049	1766.04	-1.63389	3.54459e-87	8.60221e-85	-	Chr14	8425029	8425631	-	378	-	- && - && PF07172:Glycine rich protein family	-
gui0007730.1	179.5	188.022	167.358	47.714	41.3714	51.3203	178.293	46.8019	1.92961	6.13774e-87	1.48108e-84	-	Chr01	11871593	11873346	-	1344	-	- && Q84WQ5.2 RecName: Full=CBS domain-containing protein CBSX5 && -	-
gui0282450.1	65.8885	76.9293	93.7393	536.587	507.323	394.742	78.8524	479.551	-2.60446	7.94334e-87	1.90595e-84	-	Chr20	13108384	13108984	-	459	-	- && P85524.1 RecName: Full=Kirola; AltName: Allergen=Act d 11 && PF00407:Pathogenesis-related protein Bet v I family	-
gui0160690.1	193.69	170.46	141.535	694.46	679.195	687.659	168.562	687.105	-2.02725	1.32962e-86	3.17242e-84	-	Chr10	28625631	28626525	-	510	-	- && P51615.1 RecName: Full=NADP-dependent malic enzyme; Short=NADP-ME && PF03949:Malic enzyme, NAD binding domain	Malic_M
gui0287610.1	100.516	92.7436	102.872	370.421	316.227	349.205	98.7106	345.284	-1.80651	1.47156e-86	3.49146e-84	-	Chr20	25606141	25606887	+	747	-	- && Q41350.1 RecName: Full=Osmotin-like protein; Flags: Precursor && PF00314:Thaumatin family	Thaumatin
gui0320260.1	17.5853	19.7126	17.072	1.99327	2.51387	2.28099	18.1233	2.26271	3.00172	2.03306e-86	4.79689e-84	-	Chr23	22859463	22866745	+	2382	-	- && - && -	-
gui0197750.1	15.2269	18.7478	13.9986	166.048	130.626	140.782	15.9911	145.819	-3.18884	2.67648e-86	6.28012e-84	-	Chr13	21098498	21098884	-	312	-	- && - && -	-
gui0068090.1	26.9687	21.4563	19.7234	109.881	120.045	105.19	22.7161	111.705	-2.29791	2.95454e-86	6.89446e-84	-	Chr04	13152430	13155936	-	1188	-	- && Q9ZW21.1 RecName: Full=Probable protein phosphatase 2C 24; Short=AtPP2C24 && PF00481:Protein phosphatase 2C	PP2C
gui0227580.1	179.159	166.441	187.799	51.2772	54.9526	52.4927	177.8	52.9075	1.74871	4.82567e-86	1.11992e-83	-	Chr15	26882483	26883565	+	1083	-	- && Q96471.1 RecName: Full=S-adenosylmethionine decarboxylase proenzyme; Short=AdoMetDC; Short=SAMDC; Contains: RecName: Full=S-adenosylmethionine decarboxylase alpha chain; Contains: RecName: Full=S-adenosylmethionine decarboxylase beta chain; Flags: Precursor && PF01536:Adenosylmethionine decarboxylase	SAM_decarbox
gui0082840.1	103.6	101.762	114.851	24.545	29.6961	27.7596	106.738	27.3336	1.96533	5.3886e-86	1.24377e-83	-	Chr05	20330947	20334842	+	1572	-	- && Q9SMT7.1 RecName: Full=Oxalate--CoA ligase; AltName: Full=4-coumarate--CoA ligase isoform 8; Short=At4CL8; AltName: Full=4-coumarate--CoA ligase-like 10; AltName: Full=Acyl-activating enzyme 3; AltName: Full=Adenosine monophosphate binding protein 3; Short=AtMPBP3; AltName: Full=Oxalyl-CoA synthetase && PF13193:AMP-binding enzyme C-terminal domain|PF00501:AMP-binding enzyme	AMP-binding
gui0244390.1	21.949	21.7578	24.0246	3.92967	4.71977	4.63775	22.5771	4.42906	2.34979	1.05596e-85	2.42415e-83	-	Chr17	3789028	3796478	-	3120	-	- && O49954.1 RecName: Full=Glycine dehydrogenase (decarboxylating), mitochondrial; AltName: Full=Glycine cleavage system P protein; AltName: Full=Glycine decarboxylase; AltName: Full=Glycine dehydrogenase (aminomethyl-transferring); Flags: Precursor && PF02347:Glycine cleavage system P-protein	-
gui0224120.1	178.046	169.953	172.874	41.5752	52.4298	48.5421	173.625	47.5157	1.86949	1.12279e-85	2.5637e-83	-	Chr15	20962757	20977297	-	1395	-	- && Q40271.1 RecName: Full=Inositol-3-phosphate synthase; Short=MIP synthase; AltName: Full=Myo-inositol 1-phosphate synthase; Short=IPS; Short=MI-1-P synthase && PF07994:Myo-inositol-1-phosphate synthase|PF01658:Myo-inositol-1-phosphate synthase	-
gui0045420.1	453.123	418.503	450.778	1249.21	1276.18	1394.76	440.801	1306.72	-1.56775	1.42376e-85	3.23354e-83	-	Chr03	7817407	7820531	-	447	-	- && P35135.1 RecName: Full=Ubiquitin-conjugating enzyme E2-17 kDa; AltName: Full=E2 ubiquitin-conjugating enzyme; AltName: Full=Ubiquitin carrier protein; AltName: Full=Ubiquitin-protein ligase && PF00179:Ubiquitin-conjugating enzyme	UQ_con
gui0002680.1	82.9212	76.0379	92.1351	15.4054	17.477	15.1004	83.6981	15.9943	2.38764	6.35419e-85	1.43544e-82	-	Chr01	4396348	4401774	-	909	-	- && Q9C521.1 RecName: Full=UDP-galactose transporter 1; Short=At-UDP-GalT1 && PF03151:Triose-phosphate Transporter family	-
gui0128480.1	29.6904	32.208	28.3933	124.475	109.398	113.752	30.0972	115.875	-1.94486	2.95603e-84	6.64246e-82	-	Chr08	26908620	26912588	-	1083	-	- && Q39224.1 RecName: Full=Protein SRG1; Short=AtSRG1; AltName: Full=Protein SENESCENCE-RELATED GENE 1 && PF03171:2OG-Fe(II) oxygenase superfamily|PF14226:non-haem dioxygenase in morphine synthesis N-terminal	2OG-FeII_Oxy
gui0007840.1	195.823	201.269	240.762	931.494	773.821	956.413	212.618	887.242	-2.06107	6.66022e-84	1.48873e-81	-	Chr01	12006625	12009364	+	429	-	- && Q0D5W6.1 RecName: Full=Protein translation factor SUI1 homolog; AltName: Full=Protein GOS2; AltName: Full=Protein eIF1; AltName: Full=Translation initiation factor 1 >A6MZM2.1 RecName: Full=Protein translation factor SUI1 homolog; AltName: Full=Protein GOS2; AltName: Full=Protein eIF1; AltName: Full=Translation initiation factor 1 && PF01253:Translation initiation factor SUI1	SUI1
gui0101340.1	84.3495	89.2397	67.4056	342.581	351.58	302.851	80.3316	332.337	-2.04861	1.52081e-83	3.3816e-81	-	Chr06	15618084	15619298	-	1077	-	- && B6VJS4.2 RecName: Full=Trans-resveratrol di-O-methyltransferase; AltName: Full=Resveratrol O-methyltransferase; Short=ROMT; Short=VvROMT && PF00891:O-methyltransferase|PF08100:Dimerisation domain	-
gui0081330.1	12.6975	11.2468	14.1603	0.959695	0.634196	0.821932	12.7015	0.805274	3.97938	1.02889e-82	2.27589e-80	-	Chr05	17260110	17273536	+	2505	-	- && Q9SIV2.2 RecName: Full=26S proteasome non-ATPase regulatory subunit 2 homolog A; AltName: Full=26S proteasome regulatory subunit RPN1a; Short=AtRPN1a; AltName: Full=26S proteasome regulatory subunit S2 homolog A && -	-
gui0311000.1	108.179	104.259	98.7837	22.0951	27.2462	26.7101	103.74	25.3505	2.03289	1.12781e-82	2.48176e-80	-	Chr23	3192441	3195420	-	1137	-	- && P14675.1 RecName: Full=Alcohol dehydrogenase 3 && PF08240:Alcohol dehydrogenase GroES-like domain|PF00107:Zinc-binding dehydrogenase	ADH_zinc_N
gui0160700.1	55.8738	56.0984	49.6271	259.556	192.776	212.442	53.8664	221.591	-2.04044	1.96025e-82	4.29134e-80	-	Chr10	28680833	28690084	-	2865	-	- && O82188.2 RecName: Full=Probable RNA-dependent RNA polymerase 5; Short=AtRDRP5; AltName: Full=RNA-directed RNA polymerase 5 && PF05183:RNA dependent RNA polymerase	-
gui0070220.1	40.2081	37.9998	34.9234	134.035	135.244	155.238	37.7104	141.505	-1.90782	2.30773e-82	5.02611e-80	-	Chr04	17707252	17708558	+	1134	-	- && U3U992.1 RecName: Full=7-deoxyloganetic acid glucosyltransferase; AltName: Full=UDP-glucose glucosyltransferase 8; Short=CrUGT8; AltName: Full=UDP-glycosyltransferase 709C2 && PF00201:UDP-glucoronosyl and UDP-glucosyl transferase	UDPGT
gui0138860.1	10.7561	10.4157	7.47102	58.0214	56.1523	55.1174	9.54761	56.4304	-2.56326	2.68485e-82	5.81762e-80	-	Chr09	12616749	12624064	+	1185	-	- && O94260.1 RecName: Full=Putative G3BP-like protein && PF00076:RNA recognition motif. (a.k.a. RRM, RBD, or RNP domain)|PF02136:Nuclear transport factor 2 (NTF2) domain	RRM_1
gui0095880.1	25.7627	22.9882	24.0011	2.69291	3.02816	2.64026	24.2506	2.78711	3.12118	5.32245e-82	1.14743e-79	-	Chr06	6200108	6201580	+	1473	-	- && Q9SEA0.1 RecName: Full=Capsanthin/capsorubin synthase, chromoplastic; Flags: Precursor && PF05834:Lycopene cyclase protein	-
gui0008080.1	43.0217	44.9541	41.0195	10.7421	11.7118	9.26207	42.9985	10.572	2.02404	7.93975e-82	1.70304e-79	-	Chr01	12243286	12251462	-	2859	-	- && Q9SZ11.3 RecName: Full=Glycerophosphodiester phosphodiesterase GDPDL3; AltName: Full=Glycerophosphodiester phosphodiesterase-like 3; Short=ATGDPDL3; AltName: Full=Glycerophosphodiesterase-like 2; AltName: Full=Protein MUTANT ROOT HAIR 5; AltName: Full=Protein SHAVEN 3; Flags: Precursor && PF03009:Glycerophosphoryl diester phosphodiesterase family	-
novel.1861	1.1065	1.43485	1.30757	13.8889	12.3232	12.2774	1.28297	12.8298	-3.32194	1.24922e-81	2.66604e-79	-	Chr02	16983734	16988765	+	2618	-	- && sp|Q94AS9|CNGC4_ARATH Cyclic nucleotide-gated ion channel 4 OS=Arabidopsis thaliana OX=3702 GN=CNGC4 PE=2 SV=2 && PF00520:Ion transport protein	Ion_trans
gui0097420.1	424.868	411.836	436.22	154.146	159.083	148.017	424.308	153.749	1.46454	1.25958e-81	2.67472e-79	-	Chr06	8754983	8755979	-	903	-	- && P26569.1 RecName: Full=Histone H1.2 && PF00538:linker histone H1 and H5 family	-
novel.9283	167.561	154.488	166.367	29.9684	41.4787	41.2061	162.805	37.5511	2.11622	1.35364e-81	2.86015e-79	-	Chr08	26695500	26732754	-	2930	-	- && sp|Q00451|PRF1_SOLLC 36.4 kDa proline-rich protein OS=Solanum lycopersicum OX=4081 GN=TPRP-F1 PE=2 SV=1 && -	-
novel.11808	1.33477	1.24625	1.13586	7.75728	6.07179	6.6358	1.23896	6.82163	-2.46098	2.23839e-81	4.70616e-79	-	Chr11	8433673	8450571	-	10808	-	- && sp|Q38931|FKB62_ARATH Peptidyl-prolyl cis-trans isomerase FKBP62 OS=Arabidopsis thaliana OX=3702 GN=FKBP62 PE=1 SV=2 && -	-
novel.10484	23.0628	24.2952	23.1909	2.55091	3.14353	2.17002	23.5163	2.62148	3.16521	2.41418e-81	5.05076e-79	-	Chr10	12966915	12970196	+	1555	-	- && - && -	-
gui0249610.1	32.4504	28.0441	24.0009	2.20319	1.61481	1.41397	28.1651	1.74399	4.01344	4.39951e-81	9.15918e-79	-	Chr17	18913956	18916089	+	1173	-	- && O04111.1 RecName: Full=Chalcone synthase; AltName: Full=Naringenin-chalcone synthase && PF00195:Chalcone and stilbene synthases, N-terminal domain|PF02797:Chalcone and stilbene synthases, C-terminal domain	Chal_sti_synt_N
gui0088740.1	37.4799	28.8855	30.7492	164.869	195.377	212.955	32.3715	191.067	-2.56128	7.79942e-81	1.61581e-78	-	Chr05	29332587	29333078	+	405	-	- && O49710.1 RecName: Full=15.4 kDa class V heat shock protein; AltName: Full=15.4 kDa heat shock protein; Short=AtHsp15.4 && PF00011:Hsp20/alpha crystallin family	-
gui0100660.1	25.4107	26.1368	32.8881	0.351467	0.612555	0.477801	28.1452	0.480608	5.87189	1.23417e-80	2.54443e-78	-	Chr06	14084440	14089892	+	1197	-	- && Q93XX5.1 RecName: Full=PI-PLC X domain-containing protein At5g67130; Flags: Precursor && -	-
gui0153860.1	398.008	452.644	454.756	136.896	137.656	133.45	435.136	136.001	1.67785	1.50946e-80	3.09695e-78	-	Chr10	9436311	9437614	-	522	-	- && O22582.3 RecName: Full=Histone H2B && PF00125:Core histone H2A/H2B/H3/H4	Histone
gui0149890.1	394.56	388.962	407.834	130.292	129.935	121.622	397.119	127.283	1.64153	1.64871e-80	3.36639e-78	-	Chr10	3748013	3748423	+	411	-	- && P59226.2 RecName: Full=Histone H3.2; AltName: Full=Histone H3.1 >P69246.2 RecName: Full=Histone H3.2 >P69248.2 RecName: Full=Histone H3.2 >Q71T45.3 RecName: Full=Histone H3.2 >Q6LBE3.3 RecName: Full=Histone H3.2 >Q6LCK1.3 RecName: Full=Histone H3.2 >Q76MV0.1 RecName: Full=Histone H3.2 >Q2RAD9.1 RecName: Full=Histone H3.2 >A2Y533.1 RecName: Full=Histone H3.2 && PF00125:Core histone H2A/H2B/H3…	Histone
gui0178960.1	16.8344	17.6853	16.4813	0.793785	1.07602	0.791347	17.0003	0.88705	4.26041	2.62524e-80	5.33464e-78	-	Chr12	5522547	5525607	-	1590	-	- && Q9SIT6.1 RecName: Full=ABC transporter G family member 5; Short=ABC transporter ABCG.5; Short=AtABCG5; AltName: Full=White-brown complex homolog protein 5; Short=AtWBC5 && PF00005:ABC transporter|PF01061:ABC-2 type transporter	ABC2_membrane
gui0161670.1	56.8996	51.7426	68.4397	257.524	245.959	220.028	59.0273	241.17	-2.0306	2.85151e-80	5.76684e-78	-	Chr10	31173036	31176173	-	1341	-	- && Q93Z81.1 RecName: Full=Vacuolar cation/proton exchanger 3; AltName: Full=Ca(2+)/H(+) antiporter CAX3; AltName: Full=Ca(2+)/H(+) exchanger 3; AltName: Full=Protein CATION EXCHANGER 3 && PF01699:Sodium/calcium exchanger protein	Na_Ca_ex
gui0273980.1	53.1329	50.3038	57.1236	4.27113	5.58296	3.67737	53.5201	4.51049	3.56873	1.47396e-79	2.96679e-77	-	Chr19	8004786	8006426	+	591	-	- && - && -	-
gui0037070.1	203.973	239.481	216.871	50.7876	63.759	55.9176	220.108	56.8214	1.95371	1.48699e-79	2.97889e-77	-	Chr02	31299553	31301380	-	897	-	- && - && PF01073:3-beta hydroxysteroid dehydrogenase/isomerase family	-
novel.4010	14.4049	13.1773	12.1514	1.1716	1.54637	1.72126	13.2445	1.47974	3.16198	2.15511e-79	4.29707e-77	-	Chr03	17788567	17795493	-	2924	-	- && sp|Q9ZQA8|PABP7_ARATH Polyadenylate-binding protein 7 OS=Arabidopsis thaliana OX=3702 GN=PAB7 PE=2 SV=1 && PF00658:Poly-adenylate binding protein, unique domain|PF00076:RNA recognition motif. (a.k.a. RRM, RBD, or RNP domain)	RRM_1
gui0062770.1	89.8935	69.8476	89.7026	476.276	379.465	420.095	83.1479	425.278	-2.35466	2.20297e-79	4.37196e-77	-	Chr04	4900715	4901411	+	252	-	- && - && -	-
gui0065400.1	290.529	309.271	331.346	48.3267	71.1074	52.8448	310.382	57.4263	2.43426	4.69645e-79	9.27713e-77	-	Chr04	8511503	8511919	-	342	-	- && O81416.1 RecName: Full=Endoglucanase 17; AltName: Full=Endo-1,4-beta glucanase 17; Flags: Precursor && PF00759:Glycosyl hydrolase family 9	-
gui0078700.1	118.759	114.249	133.645	481.191	400.638	418.756	122.218	433.528	-1.82667	8.36844e-79	1.64541e-76	-	Chr05	6946242	6949619	-	783	-	- && Q8VZK0.1 RecName: Full=E3 ubiquitin-protein ligase MIEL1; AltName: Full=MYB30-interacting E3 ligase 1 && -	-
gui0317370.1	59.5494	56.612	51.6272	13.0769	11.9967	13.324	55.9295	12.7992	2.12756	1.48978e-78	2.91571e-76	-	Chr23	18826711	18832611	+	1365	-	- && Q9SGE0.1 RecName: Full=UDP-D-apiose/UDP-D-xylose synthase 2 && PF01370:NAD dependent epimerase/dehydratase family	Epimerase
gui0222160.1	54.1275	60.5957	59.7358	175.104	164.42	175.404	58.153	171.643	-1.56148	1.50603e-78	2.93399e-76	-	Chr15	16091369	16097745	+	1734	-	- && B6ETT4.1 RecName: Full=Synaptotagmin-2; AltName: Full=NTMC2T1.2; AltName: Full=Synaptotagmin B && PF17047:Synaptotagmin-like mitochondrial-lipid-binding domain|PF00168:C2 domain	C2
gui0256230.1	55.105	39.9449	40.8266	277.157	208.652	252.566	45.2922	246.125	-2.44206	1.64861e-78	3.1971e-76	-	Chr18	662412	663209	+	798	-	- && P27493.1 RecName: Full=Chlorophyll a-b binding protein 21, chloroplastic; AltName: Full=LHCII type I CAB-21; Short=LHCP; Flags: Precursor && PF00504:Chlorophyll A-B binding protein	-
gui0113490.1	19.3122	18.059	20.8974	94.2251	90.4354	92.5848	19.4228	92.4151	-2.25037	2.302e-78	4.4439e-76	-	Chr07	15453684	15454726	-	627	-	- && Q9SJZ2.1 RecName: Full=Peroxidase 17; Short=Atperox P17; AltName: Full=ATP25a; Flags: Precursor && PF00141:Peroxidase	-
gui0108200.1	468.16	445.655	427.805	1240.82	1166.27	1142.09	447.207	1183.06	-1.40351	2.88259e-78	5.53953e-76	-	Chr07	7255582	7261218	+	906	-	- && P27061.1 RecName: Full=Acid phosphatase 1; AltName: Full=Apase-1(1); Flags: Precursor && PF03767:HAD superfamily, subfamily IIIB (Acid phosphatase)	-
gui0068550.1	76.528	80.8956	103.654	3.1396	6.68782	3.12995	87.0258	4.31912	4.33263	3.95069e-78	7.55792e-76	-	Chr04	14205659	14206338	-	402	-	- && Q9QY93.1 RecName: Full=dCTP pyrophosphatase 1; AltName: Full=Deoxycytidine-triphosphatase 1; Short=dCTPase 1; AltName: Full=RS21-C6; AltName: Full=XTP3-transactivated gene A protein homolog && PF03819:MazG nucleotide pyrophosphohydrolase domain	-
gui0181110.1	86.802	82.4932	72.7298	0.319686	0.758363	0.608434	80.675	0.562161	7.165	9.11791e-78	1.73649e-75	-	Chr12	9687229	9687792	-	564	-	- && Q8L3R2.2 RecName: Full=Probable calcium-binding protein CML41; AltName: Full=Calmodulin-like protein 41 && PF13833:EF-hand domain pair|PF13499:EF-hand domain pair	-
gui0222180.1	11.6179	8.73151	7.21541	57.7751	57.3943	59.7079	9.18826	58.2924	-2.66544	1.25674e-77	2.38276e-75	-	Chr15	16161142	16163043	-	1137	-	- && Q9SPL2.1 RecName: Full=E3 ubiquitin-protein ligase CIP8; AltName: Full=COP1-interacting protein 8 && PF14369:zinc-ribbon|PF13639:Ring finger domain	-
novel.17248	16.0311	14.1114	13.6032	54.6201	59.8048	61.3367	14.5819	58.5872	-2.00641	1.69105e-77	3.19194e-75	-	Chr17	9808493	9812768	-	1601	-	- && sp|Q6NMC6|ABIL3_ARATH Protein ABIL3 OS=Arabidopsis thaliana OX=3702 GN=ABIL3 PE=2 SV=1 && -	-
gui0181470.1	61.4392	56.4255	51.3059	5.30302	8.43652	9.06487	56.3902	7.60147	2.89109	4.35329e-77	8.18072e-75	-	Chr12	10225154	10228212	+	1224	-	- && Q63B75.1 RecName: Full=5-dehydro-2-deoxygluconokinase 1; AltName: Full=2-deoxy-5-keto-D-gluconate kinase 1; Short=DKG kinase 1 && PF00294:pfkB family carbohydrate kinase	PfkB
novel.17875	225.578	243.049	255.445	90.9909	91.7713	89.8527	241.358	90.8716	1.40927	9.04327e-77	1.69193e-74	-	Chr18	23793032	23873099	+	4152	-	- && sp|Q9C7Z9|SCP18_ARATH Serine carboxypeptidase-like 18 OS=Arabidopsis thaliana OX=3702 GN=SCPL18 PE=2 SV=2 && PF00450:Serine carboxypeptidase	Peptidase_S10
gui0034970.1	54.0017	53.0769	54.6901	0.0938343	0.286194	0.133941	53.9229	0.171323	8.29803	1.34643e-76	2.50802e-74	-	Chr02	27670426	27672323	-	1281	-	- && Q949P1.1 RecName: Full=Abscisic acid 8'-hydroxylase 1; Short=ABA 8'-hydroxylase 1; AltName: Full=Cytochrome P450 707A1 && PF00067:Cytochrome P450	p450
gui0139580.1	353.68	373.033	336.894	90.2244	106.149	105.758	354.536	100.71	1.81572	1.60706e-76	2.98043e-74	-	Chr09	13569752	13570162	+	411	-	- && P59226.2 RecName: Full=Histone H3.2; AltName: Full=Histone H3.1 >P69246.2 RecName: Full=Histone H3.2 >P69248.2 RecName: Full=Histone H3.2 >Q71T45.3 RecName: Full=Histone H3.2 >Q6LBE3.3 RecName: Full=Histone H3.2 >Q6LCK1.3 RecName: Full=Histone H3.2 >Q76MV0.1 RecName: Full=Histone H3.2 >Q2RAD9.1 RecName: Full=Histone H3.2 >A2Y533.1 RecName: Full=Histone H3.2 && PF00125:Core histone H2A/H2B/H3…	Histone
gui0164720.1	580.593	544.079	420.084	2038.91	1880.28	2066.43	514.919	1995.21	-1.95412	2.29306e-76	4.23419e-74	-	Chr11	5502401	5502919	-	519	-	- && Q8W171.1 RecName: Full=Peptidyl-prolyl cis-trans isomerase 1; Short=PPIase 1; AltName: Full=Cyclophilin 1; AltName: Full=Cyclosporin A-binding protein 1; AltName: Full=Rotamase 1 && PF00160:Cyclophilin type peptidyl-prolyl cis-trans isomerase/CLD	Pro_isomerase
gui0000240.1	55.5684	51.5834	53.5307	13.2993	14.3821	12.9379	53.5608	13.5398	1.98398	2.03324e-75	3.73817e-73	-	Chr01	351475	357296	-	1419	-	- && Q9CAA4.1 RecName: Full=Transcription factor BIM2; AltName: Full=BES1-interacting Myc-like protein 2; AltName: Full=Basic helix-loop-helix protein 102; Short=AtbHLH102; Short=bHLH 102; AltName: Full=Transcription factor EN 125; AltName: Full=bHLH transcription factor bHLH102 && PF00010:Helix-loop-helix DNA-binding domain	HLH
gui0219190.1	126.058	128.706	110.361	24.7676	31.5626	21.5126	121.709	25.9476	2.22976	2.17505e-75	3.98165e-73	-	Chr15	4985675	4989835	+	1752	-	- && Q9S746.1 RecName: Full=Protein HOTHEAD; AltName: Full=Protein ADHESION OF CALYX EDGES; Flags: Precursor && PF05199:GMC oxidoreductase|PF00732:GMC oxidoreductase	-
gui0044420.1	38.3444	33.0536	60.3754	1.30654	1.62349	1.38147	43.9245	1.43717	4.93372	3.1741e-75	5.78558e-73	-	Chr03	6024386	6027288	+	828	-	- && Q45GQ7.1 RecName: Full=Protein POOR HOMOLOGOUS SYNAPSIS 1 && -	-
gui0311710.1	34.517	37.9339	29.0076	4.91623	5.1231	3.70369	33.8195	4.58101	2.88412	4.36591e-75	7.92394e-73	-	Chr23	5189697	5193668	-	1467	-	- && Q00624.1 RecName: Full=L-ascorbate oxidase homolog; Flags: Precursor && PF07731:Multicopper oxidase|PF00394:Multicopper oxidase|PF07732:Multicopper oxidase	-
gui0252950.1	77.9505	78.2198	94.5628	24.5195	22.7313	23.4001	83.5777	23.5503	1.82737	6.11434e-75	1.105e-72	-	Chr17	25181700	25189976	+	2559	-	- && Q9SCV4.2 RecName: Full=Beta-galactosidase 8; Short=Lactase 8; AltName: Full=Protein AR782; Flags: Precursor && PF01301:Glycosyl hydrolases family 35|PF02140:Galactose binding lectin domain	-
gui0003150.1	126.665	116.797	126.915	14.1414	16.9729	9.71904	123.459	13.6111	3.18117	8.71857e-75	1.56897e-72	-	Chr01	5294472	5295158	-	306	-	- && - && -	-
gui0081730.1	1.15497	1.1693	0.875602	14.7118	11.6992	13.9204	1.06662	13.4438	-3.65582	9.48237e-75	1.69922e-72	-	Chr05	17831341	17835871	-	2157	-	- && Q6LA42.2 RecName: Full=Two-component response regulator-like APRR5; AltName: Full=Pseudo-response regulator 5 && PF06203:CCT motif	CCT
gui0068410.1	31.1245	31.2602	34.6677	162.117	127.445	160.01	32.3508	149.857	-2.21172	5.03582e-74	8.98619e-72	-	Chr04	13873035	13874743	-	618	-	- && Q9LEV3.1 RecName: Full=CBS domain-containing protein CBSX3, mitochondrial; Flags: Precursor && PF00571:CBS domain	CBS
gui0082050.1	10.4854	8.45007	11.2852	61.3914	52.2307	57.7191	10.0736	57.1137	-2.50326	6.70583e-74	1.19162e-71	-	Chr05	18346410	18351833	-	978	-	- && Q9SN26.1 RecName: Full=Phytolongin Phyl1.1 && -	-
gui0189700.1	43.2759	45.9081	43.3017	135.177	126.197	121.638	44.1619	127.671	-1.53155	7.36383e-74	1.30309e-71	-	Chr12	27368191	27371042	+	1806	-	- && Q6AWY3.2 RecName: Full=Growth-regulating factor 6; Short=OsGRF6; AltName: Full=Transcription activator GRF6 && PF08879:WRC|PF08880:QLQ	-
novel.6579	0.164152	0.118257	0.185805	5.22205	3.50091	4.25818	0.156071	4.32704	-4.7931	2.92119e-73	5.14784e-71	-	Chr06	580099	602826	+	6353	-	- && - && -	-
gui0089710.1	184.985	210.338	278.355	36.3197	48.1769	36.7954	224.559	40.4306	2.47358	2.95918e-73	5.19324e-71	-	Chr05	30755357	30763729	-	1716	-	- && P70698.2 RecName: Full=CTP synthase 1; AltName: Full=CTP synthetase 1; AltName: Full=UTP--ammonia ligase 1 && PF06418:CTP synthase N-terminus|PF00117:Glutamine amidotransferase class-I	GATase
gui0007770.1	28.582	24.123	21.4724	134.168	119.528	118.307	24.7258	124.001	-2.32626	5.14034e-73	8.98396e-71	-	Chr01	11944154	11944678	+	525	-	- && - && PF04398:Protein of unknown function, DUF538	-
gui0166540.1	23.9136	21.6978	20.526	135.896	95.2932	119.547	22.0458	116.912	-2.40685	1.40882e-72	2.45216e-70	-	Chr11	7844369	7845199	+	831	-	- && Q9FE06.1 RecName: Full=Protein EXORDIUM-like 2; Flags: Precursor && PF04674:Phosphate-induced protein 1 conserved region	-
novel.4023	52.3897	45.477	38.8713	9.20008	7.36057	6.40824	45.5793	7.6563	2.57366	1.65881e-72	2.87549e-70	-	Chr03	18349097	18351164	-	1901	-	- && sp|Q9SJL0|U86A1_ARATH UDP-glycosyltransferase 86A1 OS=Arabidopsis thaliana OX=3702 GN=UGT86A1 PE=2 SV=1 && PF00201:UDP-glucoronosyl and UDP-glucosyl transferase	UDPGT
gui0127190.1	2.4488	4.79414	7.42724	1173.38	934.262	1110.12	4.89006	1072.59	-7.77703	1.88887e-72	3.26099e-70	-	Chr08	24318854	24320628	-	1041	-	- && O32028.1 RecName: Full=5'-methylthioadenosine/S-adenosylhomocysteine nucleosidase; Short=MTA/SAH nucleosidase; Short=MTAN; AltName: Full=5'-methylthioadenosine nucleosidase; Short=MTA nucleosidase; AltName: Full=S-adenosylhomocysteine nucleosidase; Short=AdoHcy nucleosidase; Short=SAH nucleosidase; Short=SRH nucleosidase && PF01048:Phosphorylase superfamily	-
gui0014660.1	31.9352	40.5723	37.0393	248.909	185.697	177.33	36.5156	203.979	-2.48183	2.07436e-72	3.56672e-70	-	Chr01	21769331	21769968	+	537	-	- && O65660.1 RecName: Full=PLAT domain-containing protein 1; Short=AtPLAT1; Short=PLAT domain protein 1; Flags: Precursor && PF01477:PLAT/LH2 domain	-
gui0117420.1	169.223	125.885	170.915	9.26555	13.4934	16.4429	155.341	13.0673	3.57141	3.2372e-72	5.5437e-70	-	Chr07	29824307	29825608	+	240	-	- && P83399.1 RecName: Full=Defensin-like protein 1; AltName: Full=Cp-thionin I; AltName: Full=Cp-thionin-1; AltName: Full=Gamma-thionin I && -	-
gui0150470.1	18.817	16.762	18.1145	83.6836	66.1349	78.7901	17.8978	76.2028	-2.09006	3.50249e-72	5.97393e-70	-	Chr10	4410514	4414560	-	1287	-	- && Q94A38.1 RecName: Full=La-related protein 6A; Short=AtLARP6a && PF14259:RNA recognition motif (a.k.a. RRM, RBD, or RNP domain)|PF05383:La domain	-
gui0299120.1	71.473	74.226	71.1562	21.6719	21.8903	20.6233	72.2851	21.3951	1.75642	3.61492e-72	6.14103e-70	-	Chr22	2036211	2042785	-	1284	-	- && Q9SPM5.1 RecName: Full=Apyrase 2; Short=AtAPY2; AltName: Full=ATP-diphosphatase; AltName: Full=ATP-diphosphohydrolase; AltName: Full=Adenosine diphosphatase; Short=ADPase; AltName: Full=NTPDase; AltName: Full=Nucleoside triphosphate diphosphohydrolase 2 && PF01150:GDA1/CD39 (nucleoside phosphatase) family	-
gui0115640.1	71.0911	67.1873	76.2236	16.8883	19.2851	15.2422	71.5007	17.1385	2.06071	3.64056e-72	6.15994e-70	-	Chr07	22052825	22072050	+	1242	-	- && Q8L9Y0.2 RecName: Full=Serine carboxypeptidase-like 25; Flags: Precursor && PF00450:Serine carboxypeptidase	Peptidase_S10
gui0287410.1	47.3885	41.7382	41.4016	163.729	147.316	176.172	43.5094	162.406	-1.9002	4.91917e-72	8.29037e-70	-	Chr20	24460036	24460782	-	747	-	- && Q41350.1 RecName: Full=Osmotin-like protein; Flags: Precursor && PF00314:Thaumatin family	Thaumatin
gui0317320.1	406.308	422.454	328.704	103.03	106.069	103.615	385.822	104.238	1.88805	5.33142e-72	8.94963e-70	-	Chr23	18755350	18756189	+	462	-	- && Q1S9I9.3 RecName: Full=Probable histone H2B.1 && PF00125:Core histone H2A/H2B/H3/H4	Histone
gui0281820.1	388.893	388.647	328.545	116.772	127.546	128.554	368.695	124.291	1.56871	6.67576e-72	1.11622e-69	-	Chr20	11965770	11970363	+	2208	-	- && Q8H1H9.1 RecName: Full=Primary amine oxidase; AltName: Full=Amine oxidase [copper-containing]; Flags: Precursor && PF01179:Copper amine oxidase, enzyme domain|PF02727:Copper amine oxidase, N2 domain|PF02728:Copper amine oxidase, N3 domain	-
gui0189990.1	255.532	233.214	212.515	70.3756	80.0179	73.4635	233.754	74.619	1.64738	7.79041e-72	1.29749e-69	-	Chr12	29000036	29006498	+	1515	-	- && Q9FMU6.1 RecName: Full=Mitochondrial phosphate carrier protein 3, mitochondrial; AltName: Full=Mitochondrial phosphate transporter 3; Short=MPT3; AltName: Full=Phosphate transporter 3;1; Flags: Precursor && PF00153:Mitochondrial carrier protein	Mito_carr
gui0060140.1	201.988	203.966	248.334	38.5553	51.2389	47.8405	218.096	45.8782	2.24908	2.2849e-71	3.79061e-69	-	Chr04	1294944	1295726	+	477	-	- && - && -	-
gui0080090.1	4.25583	5.13446	4.48123	43.703	32.2485	29.2319	4.62384	35.0611	-2.92271	2.62836e-71	4.34344e-69	-	Chr05	13432817	13434436	+	1620	-	- && P81898.2 RecName: Full=Peptide-N4-(N-acetyl-beta-glucosaminyl)asparagine amidase A; Short=PNGase A; AltName: Full=Glycopeptide N-glycosidase; AltName: Full=N-glycanase; Contains: RecName: Full=Peptide-N4-(N-acetyl-beta-glucosaminyl)asparagine amidase A light chain; AltName: Full=PNGase A small chain; AltName: Full=PNGase A subunit B; Contains: RecName: Full=Peptide-N4-(N-acetyl-beta-glucosam…	-
gui0275380.1	42.9722	42.9406	50.2711	148.481	147.917	132.423	45.3947	142.94	-1.65482	4.07379e-71	6.70596e-69	-	Chr19	11919381	11924479	+	2172	-	- && A9LIW2.2 RecName: Full=CSC1-like protein ERD4; AltName: Full=Protein EARLY-RESPONSIVE TO DEHYDRATION STRESS 4 && PF14703:Cytosolic domain of 10TM putative phosphate transporter|PF02714:Calcium-dependent channel, 7TM region, putative phosphate|PF13967:Late exocytosis, associated with Golgi transport	-
novel.5227	4.11079	3.72828	3.75152	29.2731	24.5674	26.2081	3.86353	26.6829	-2.78792	4.27179e-71	7.00475e-69	-	Chr04	11207833	11213416	-	1353	-	- && sp|A0A0B6VQ48|PAR1_ROSHC Phenylacetaldehyde reductase OS=Rosa hybrid cultivar OX=128735 GN=PAR PE=1 SV=1 && PF01370:NAD dependent epimerase/dehydratase family	Epimerase
gui0141120.1	6.87382	8.48913	7.16922	86.4162	91.6536	70.2793	7.51072	82.783	-3.46231	7.96696e-71	1.30137e-68	-	Chr09	16214712	16215190	-	354	-	- && - && PF14368:Probable lipid transfer	-
gui0280610.1	89.7981	98.3829	84.2701	28.3508	27.9777	25.0864	90.817	27.1383	1.74263	1.07458e-70	1.74737e-68	-	Chr20	9494720	9498021	+	1662	-	- && Q94II3.1 RecName: Full=Probable methyltransferase PMT21; AltName: Full=Protein EARLY-RESPONSIVE TO DEHYDRATION 3 && PF03141:Putative S-adenosyl-L-methionine-dependent methyltransferase	-
novel.11267	12.4522	16.1075	14.3725	0.381795	1.00274	0.605535	14.3108	0.663356	4.43117	1.07796e-70	1.74737e-68	-	Chr11	5676256	5678393	+	1889	-	- && sp|Q9T0I5|PRP4_ARATH Proline-rich protein 4 OS=Arabidopsis thaliana OX=3702 GN=PRP4 PE=2 SV=1 && -	-
gui0318850.1	294.039	297.227	297.689	110.084	105.129	94.0375	296.318	103.083	1.52333	1.12192e-70	1.8117e-68	-	Chr23	21207787	21208771	-	891	-	- && P26569.1 RecName: Full=Histone H1.2 && PF00538:linker histone H1 and H5 family	-
gui0067090.1	111.266	112.086	106.491	299.769	278.418	290.57	109.948	289.585	-1.39717	1.51844e-70	2.44274e-68	-	Chr04	11227703	11232955	+	981	-	- && Q9S9N9.1 RecName: Full=Cinnamoyl-CoA reductase 1; Short=AtCCR1; AltName: Full=Protein IRREGULAR XYLEM 4 && PF01370:NAD dependent epimerase/dehydratase family	Epimerase
gui0293550.1	29.4563	26.864	26.492	2.06122	4.2279	2.95943	27.6041	3.08285	3.16254	1.80208e-70	2.88808e-68	-	Chr21	11029227	11030989	-	1662	-	- && Q9FMY1.1 RecName: Full=Cytochrome P450 86B1 && PF00067:Cytochrome P450	p450
gui0105140.1	7.50174	5.1668	5.4083	34.3605	34.933	35.736	6.02561	35.0098	-2.53858	1.92279e-70	3.06996e-68	-	Chr07	1277550	1280177	-	1506	-	- && Q0JLP9.1 RecName: Full=Probable protein phosphatase 2C 6; Short=OsPP2C06 && PF00481:Protein phosphatase 2C	PP2C
gui0195710.1	25.9666	27.1989	24.318	4.7881	5.8534	5.25525	25.8279	5.29892	2.28516	2.18757e-70	3.47962e-68	-	Chr13	16977620	16979665	-	2046	-	- && Q9LHF1.1 RecName: Full=Leucine-rich repeat extensin-like protein 4; Short=AtLRX4; Short=LRR/EXTENSIN4; AltName: Full=Cell wall hydroxyproline-rich glycoprotein; Flags: Precursor && -	-
gui0060320.1	109.088	99.4304	93.1398	11.3704	19.6335	14.8564	100.553	15.2868	2.71759	2.87953e-70	4.5632e-68	-	Chr04	1455718	1457522	-	666	-	- && Q9LVZ7.1 RecName: Full=Phosphatidylcholine:diacylglycerol cholinephosphotransferase 1; Short=AtPDCT1; AltName: Full=Protein REDUCED OLEATE DESATURATION 1 && PF14378:PAP2 superfamily	-
gui0258300.1	822.929	780.923	791.205	320.09	316.76	308.158	798.352	315.002	1.34166	4.31402e-70	6.81103e-68	-	Chr18	3000138	3000915	-	402	-	- && Q9C681.1 RecName: Full=Probable histone H2A.1; AltName: Full=HTA10 && PF00125:Core histone H2A/H2B/H3/H4|PF16211:C-terminus of histone H2A	Histone
gui0308170.1	9.52458	9.08311	8.82253	31.2977	29.4021	30.3767	9.14341	30.3588	-1.73131	1.1329e-69	1.78202e-67	-	Chr22	19673423	19689572	-	3084	-	- && Q08435.1 RecName: Full=Plasma membrane ATPase 1; AltName: Full=Proton pump 1 && PF00122:E1-E2 ATPase|PF00702:haloacid dehalogenase-like hydrolase	E1-E2_ATPase
gui0282290.1	3.95021	3.31041	3.60897	21.367	20.1691	23.0566	3.6232	21.5309	-2.57107	1.35568e-69	2.12456e-67	-	Chr20	12845750	12850067	-	1848	-	- && Q9C9W9.1 RecName: Full=Adagio protein 3; AltName: Full=F-box only protein 2a; Short=FBX2a; AltName: Full=Flavin-binding kelch repeat F-box protein 1 && PF13418:Galactose oxidase, central domain|PF07646:Kelch motif|PF13426:PAS domain|PF13415:Galactose oxidase, central domain	Kelch_2
gui0041630.1	77.7973	89.7439	103.287	345.466	314.075	343.482	90.276	334.341	-1.88891	1.85367e-69	2.89432e-67	-	Chr03	1474047	1474574	-	528	-	- && - && PF04398:Protein of unknown function, DUF538	-
gui0108130.1	14.5227	11.2765	15.613	0.384646	0.488819	0.274525	13.8041	0.382663	5.17288	4.99794e-69	7.77519e-67	-	Chr07	7096187	7099756	+	1875	-	- && Q9LIC2.1 RecName: Full=Transmembrane 9 superfamily member 7; AltName: Full=Endomembrane protein 5; AltName: Full=Transmembrane nine protein 7; Short=AtTMN7; Flags: Precursor && PF02990:Endomembrane protein 70	-
gui0082880.1	11.3085	10.7614	8.31134	50.7804	48.7403	55.1029	10.1271	51.5412	-2.34751	7.16685e-69	1.11086e-66	-	Chr05	20372874	20374646	-	1122	-	- && Q04980.2 RecName: Full=Low-temperature-induced 65 kDa protein; AltName: Full=Desiccation-responsive protein 29B && PF07918:CAP160 repeat	-
novel.20633	4.20381	4.34243	4.79359	20.2609	17.5152	19.7417	4.44661	19.1726	-2.10827	7.20123e-69	1.11213e-66	-	Chr22	11937918	11941454	+	3349	-	- && - && -	-
gui0131160.1	10.442	9.3599	10.485	38.786	43.1427	44.4463	10.0956	42.125	-2.06094	8.04669e-69	1.2382e-66	-	Chr09	2088374	2090687	-	1548	-	- && O81416.1 RecName: Full=Endoglucanase 17; AltName: Full=Endo-1,4-beta glucanase 17; Flags: Precursor && PF00759:Glycosyl hydrolase family 9	-
novel.12286	182.34	175.871	175.904	53.6852	60.6525	61.2629	178.038	58.5336	1.60485	1.2169e-68	1.86577e-66	-	Chr12	7096946	7097976	+	815	-	- && sp|P47926|RSI1_SOLLC Protein RSI-1 OS=Solanum lycopersicum OX=4081 GN=RSI-1 PE=2 SV=1 && -	-
novel.12767	9.24387	7.18758	6.10997	41.628	36.5832	43.1845	7.5138	40.4652	-2.42907	1.37317e-68	2.0978e-66	-	Chr12	5241095	5248159	-	1874	-	- && sp|Q9ATN1|NIP31_MAIZE Aquaporin NIP3-1 OS=Zea mays OX=4577 GN=NIP3-1 PE=2 SV=1 && PF00230:Major intrinsic protein	-
gui0260180.1	17.5441	19.9033	21.5441	84.9313	79.8204	96.3953	19.6638	87.049	-2.14628	1.50362e-68	2.28884e-66	-	Chr18	5285265	5286273	-	852	-	- && - && -	-
gui0096380.1	224.27	215.461	204.225	56.8697	65.3073	52.519	214.652	58.232	1.88212	1.84229e-68	2.79437e-66	-	Chr06	7084126	7086223	+	465	-	- && Q9ZVC7.2 RecName: Full=Xylogen-like protein 11; Flags: Precursor && PF14368:Probable lipid transfer	-
gui0081580.1	17.5729	19.9988	19.0831	63.4191	56.9066	56.3836	18.8849	58.9031	-1.64111	2.64428e-68	3.99654e-66	-	Chr05	17646701	17658580	-	2898	-	- && Q8LPT3.1 RecName: Full=Membrane protein of ER body-like protein && -	-
gui0122680.1	50.6944	62.1601	55.7011	4.00673	5.85564	4.76607	56.1852	4.87615	3.52638	4.02105e-68	6.05581e-66	-	Chr08	7138534	7139013	+	480	-	- && - && -	-
gui0261610.1	67.6637	70.4085	92.8578	15.8989	16.1138	14.146	76.9767	15.3862	2.32278	4.27534e-68	6.41603e-66	-	Chr18	6908877	6915607	-	1221	-	- && Q9M099.1 RecName: Full=Serine carboxypeptidase 24; AltName: Full=Bri1 suppressor 1; AltName: Full=Carboxypeptidase D; AltName: Full=Serine carboxypeptidase II; Contains: RecName: Full=Serine carboxypeptidase 24 chain A; AltName: Full=Serine carboxypeptidase II chain A; Contains: RecName: Full=Serine carboxypeptidase 24 chain B; AltName: Full=Serine carboxypeptidase II chain B; Flags: Precurs…	Peptidase_S10
gui0025420.1	392.954	397.676	365.824	72.7863	108.836	96.7935	385.485	92.8053	2.05439	4.70946e-68	7.04263e-66	-	Chr02	7224582	7225358	+	777	-	- && - && -	-
gui0157590.1	14.6126	15.2012	14.7366	49.1319	51.4995	50.4514	14.8501	50.3609	-1.76183	5.90121e-68	8.79384e-66	-	Chr10	16539805	16546701	-	1578	-	- && Q1W2L8.2 RecName: Full=Glutamate--cysteine ligase, chloroplastic; AltName: Full=Gamma-ECS; Short=GCS; AltName: Full=Gamma-glutamylcysteine synthetase; Flags: Precursor && PF04107:Glutamate-cysteine ligase family 2(GCS2)	-
gui0100130.1	110.461	124.873	158.768	17.7368	19.4594	23.0714	131.367	20.0892	2.70911	6.44667e-68	9.57308e-66	-	Chr06	13170710	13171180	-	471	-	- && C0Z2L5.1 RecName: Full=bZIP transcription factor 44; Short=AtbZIP44 && PF00170:bZIP transcription factor	bZIP_1
novel.13597	40.1522	41.4365	39.3006	13.163	13.1126	13.9049	40.2965	13.3935	1.58912	6.51771e-68	9.64485e-66	-	Chr13	28508439	28514532	+	2945	-	- && sp|O80673|CAMK1_ARATH CDPK-related kinase 1 OS=Arabidopsis thaliana OX=3702 GN=CRK1 PE=1 SV=1 && PF00069:Protein kinase domain	Pkinase
gui0013480.1	8.59497	7.37135	12.9717	370.952	257.391	325.035	9.64599	317.793	-5.04201	1.56747e-67	2.31148e-65	-	Chr01	19537765	19538891	+	546	-	- && O23208.3 RecName: Full=Homeobox-leucine zipper protein ATHB-40; AltName: Full=HD-ZIP protein ATHB-40; AltName: Full=Homeodomain transcription factor ATHB-40 && PF00046:Homeobox domain	Homeobox
gui0285390.1	34.5189	34.0683	55.6923	2.60741	3.79957	4.42489	41.4265	3.61063	3.52023	1.64391e-67	2.41581e-65	-	Chr20	18607484	18620494	-	1383	-	- && B0G107.1 RecName: Full=Deoxynucleoside triphosphate triphosphohydrolase SAMHD1 homolog; Short=dNTPase; AltName: Full=HD phosphohydrolase domain-containing protein && PF01966:HD domain|PF00069:Protein kinase domain	HD
novel.16590	48.6014	42.9582	36.4542	4.07333	3.67239	5.48524	42.6713	4.41032	3.27431	1.81087e-67	2.65199e-65	-	Chr16	17267909	17268690	-	782	-	- && - && -	-
novel.8693	155.685	138.098	120.537	422.369	423.537	418.901	138.107	421.602	-1.6101	3.27213e-67	4.77551e-65	-	Chr08	15880199	15885777	+	1301	-	- && sp|Q945P1|EULS3_ARATH Ricin B-like lectin EULS3 OS=Arabidopsis thaliana OX=3702 GN=EULS3 PE=1 SV=1 && -	-
novel.3092	62.4783	59.3163	48.7842	14.8706	15.4777	14.5714	56.8596	14.9732	1.92502	7.13606e-67	1.03791e-64	-	Chr03	10121351	10124361	+	2041	-	- && sp|Q96553|METK3_CATRO S-adenosylmethionine synthase 3 OS=Catharanthus roseus OX=4058 GN=SAMS3 PE=1 SV=1 && PF00438:S-adenosylmethionine synthetase, N-terminal domain|PF02773:S-adenosylmethionine synthetase, C-terminal domain|PF02772:S-adenosylmethionine synthetase, central domain	-
novel.11701	0.0513166	0.0475318	0.0731882	8.07023	4.84922	6.04855	0.0573455	6.32267	-6.78471	7.43294e-67	1.0774e-64	-	Chr11	1735910	1752464	-	5645	-	- && sp|Q43046|COMT1_POPKI Caffeic acid 3-O-methyltransferase 1 OS=Populus kitakamiensis OX=34292 GN=HOMT1 PE=3 SV=1 && PF08100:Dimerisation domain|PF04434:SWIM zinc finger|PF00891:O-methyltransferase domain	SWIM
gui0117530.1	151.374	150.688	177.529	38.052	49.9344	41.7759	159.864	43.2541	1.88593	1.01862e-66	1.47145e-64	-	Chr07	30447724	30449598	+	1521	-	- && Q9C884.1 RecName: Full=Probable methyltransferase PMT18 && PF03141:Putative S-adenosyl-L-methionine-dependent methyltransferase	-
gui0231040.1	44.4651	51.831	48.3685	4.59308	6.65668	4.83581	48.2215	5.36186	3.16887	1.50746e-66	2.17024e-64	-	Chr16	5956224	5957618	-	615	-	- && O80513.1 RecName: Full=Cyclin-U4-1; Short=CycU4;1; AltName: Full=Cyclin-P4.1; Short=CycP4;1 && PF08613:Cyclin	-
gui0255630.1	91.1919	71.3285	62.0415	11.8872	11.7472	11.312	74.854	11.6488	2.6839	2.08662e-66	2.99387e-64	-	Chr17	29044661	29045383	+	723	-	- && Q9LSE7.1 RecName: Full=Cytochrome b561 and DOMON domain-containing protein At3g25290; AltName: Full=Protein b561A.tha3; Flags: Precursor && PF04526:Protein of unknown function (DUF568)	-
gui0233660.1	503.685	463.797	545.207	134.413	162.94	167.468	504.23	154.94	1.70237	2.13623e-66	3.05474e-64	-	Chr16	11128482	11130405	-	960	-	- && P28475.1 RecName: Full=NADP-dependent D-sorbitol-6-phosphate dehydrogenase; AltName: Full=Aldose-6-phosphate reductase [NADPH]; AltName: Full=NADP-S6PDH && PF00248:Aldo/keto reductase family	Aldo_ket_red
gui0199190.1	8.97068	8.68249	13.3896	0.627358	0.574031	0.716402	10.3476	0.639264	4.01674	2.9351e-66	4.18301e-64	-	Chr13	23219990	23225176	+	2874	-	- && Q03194.1 RecName: Full=Plasma membrane ATPase 4; AltName: Full=Proton pump 4 && PF00122:E1-E2 ATPase|PF00690:Cation transporter/ATPase, N-terminus|PF00702:haloacid dehalogenase-like hydrolase	E1-E2_ATPase
novel.929	16.7494	13.4794	14.9184	72.254	73.458	83.3948	15.0491	76.3689	-2.34331	4.39252e-66	6.23914e-64	-	Chr01	6972598	6973559	-	633	-	- && sp|P12360|CB11_SOLLC Chlorophyll a-b binding protein 6A, chloroplastic OS=Solanum lycopersicum OX=4081 GN=CAB6A PE=2 SV=1 && -	-
gui0024800.1	41.712	41.7035	50.3852	5.99844	8.22987	5.4311	44.6003	6.55314	2.76679	4.52903e-66	6.4116e-64	-	Chr02	4444477	4448208	+	1032	-	- && Q8LPF3.1 RecName: Full=Probable pectinesterase 68; Short=PE 68; AltName: Full=Pectin methylesterase 68; Short=AtPME68; Flags: Precursor && PF01095:Pectinesterase	-
gui0061390.1	15.6797	14.5233	14.6344	3.1054	3.36891	3.35156	14.9458	3.27529	2.19004	5.49193e-66	7.74891e-64	-	Chr04	2881791	2885204	-	3174	-	- && C0LGR3.1 RecName: Full=Probable LRR receptor-like serine/threonine-protein kinase At4g26540; Flags: Precursor && PF00069:Protein kinase domain|PF13855:Leucine rich repeat|PF08263:Leucine rich repeat N-terminal domain	Pkinase
gui0070830.1	36.2527	39.7925	44.3175	172.711	137.141	173.518	40.1209	161.123	-2.00574	6.26282e-66	8.80735e-64	-	Chr04	19008492	19015129	-	855	-	- && Q9SRK5.1 RecName: Full=Phosphoglucan phosphatase LSF2, chloroplastic; AltName: Full=Phosphoglucan phosphatase like sex Four2; AltName: Full=Protein LIKE SEX4 2; Flags: Precursor && PF00782:Dual specificity phosphatase, catalytic domain	DSPc
gui0212790.1	26.0063	27.5999	25.3465	1.84359	2.93641	1.57894	26.3175	2.11965	3.63413	6.79856e-66	9.5292e-64	-	Chr14	19868168	19871453	+	978	-	- && Q9M4A1.1 RecName: Full=Meiotic recombination protein SPO11-2; Short=AtSPO11-2 && -	-
novel.19235	16.83	16.5784	16.8048	2.4941	2.0074	1.94488	16.7377	2.14879	2.96151	7.58042e-66	1.05901e-63	-	Chr20	18155632	18157366	+	1735	-	- && sp|O04536|GATL9_ARATH Probable galacturonosyltransferase-like 9 OS=Arabidopsis thaliana OX=3702 GN=GATL9 PE=2 SV=1 && PF01501:Glycosyl transferase family 8	Glyco_transf_8
gui0065280.1	38.3226	31.7229	30.1253	155.574	145.596	175.302	33.3903	158.824	-2.24993	1.25363e-65	1.74563e-63	-	Chr04	8351974	8352357	+	384	-	- && Q9LZP9.1 RecName: Full=Calvin cycle protein CP12-2, chloroplastic; AltName: Full=CP12 domain-containing protein 2; AltName: Full=Chloroplast protein 12-2; Flags: Precursor && PF02672:CP12 domain	-
gui0060180.1	21.2752	25.7014	19.5656	0.385262	0.6155	0.576118	22.1807	0.525627	5.39913	1.79364e-65	2.4894e-63	-	Chr04	1330902	1336701	-	1092	-	- && - && PF04862:Protein of unknown function (DUF642)	-
gui0042700.1	12.1377	14.6106	14.0669	56.7874	53.8468	52.6329	13.6051	54.4224	-2.00005	2.9657e-65	4.10272e-63	-	Chr03	3566643	3570542	-	1179	-	- && Q94EJ2.1 RecName: Full=Histone deacetylase 8 && PF00850:Histone deacetylase domain	Hist_deacetyl
gui0180650.1	2.62805	1.99163	2.67724	22.8425	20.1155	18.6319	2.43231	20.5299	-3.07733	5.13982e-65	7.08728e-63	-	Chr12	9012184	9022187	-	1455	-	- && Q9M7Q4.1 RecName: Full=ABSCISIC ACID-INSENSITIVE 5-like protein 5; AltName: Full=ABA-responsive element-binding protein 1; AltName: Full=Abscisic acid responsive elements-binding factor 2; Short=ABRE-binding factor 2; AltName: Full=bZIP transcription factor 36; Short=AtbZIP36 && PF00170:bZIP transcription factor	bZIP_1
gui0170590.1	57.776	55.3481	69.9751	12.4863	13.71	13.8361	61.0331	13.3441	2.19339	7.21252e-65	9.91314e-63	-	Chr11	14193833	14197421	+	1083	-	- && O82357.1 RecName: Full=3-methyl-2-oxobutanoate hydroxymethyltransferase 1, mitochondrial; AltName: Full=Ketopantoate hydroxymethyltransferase 1; Flags: Precursor && PF02548:Ketopantoate hydroxymethyltransferase	-
gui0164780.1	354.297	373.805	360.194	56.7307	87.1803	85.7001	362.765	76.5371	2.24481	1.29741e-64	1.77745e-62	-	Chr11	5557371	5557691	-	321	-	- && O65695.1 RecName: Full=Auxin-responsive protein SAUR50; AltName: Full=Protein SMALL AUXIN UP RNA 50 && PF02519:Auxin responsive protein	Auxin_inducible
novel.90	9.22431	9.77842	12.3564	1.22718	1.43715	1.64084	10.4531	1.43506	2.86475	1.40503e-64	1.9187e-62	-	Chr01	5478636	5487591	+	3869	-	- && sp|P49608|ACOC_CUCMA Aconitate hydratase, cytoplasmic OS=Cucurbita maxima OX=3661 PE=2 SV=1 && PF00330:Aconitase family (aconitate hydratase)|PF00694:Aconitase C-terminal domain	Aconitase
gui0249930.1	2.51058	2.43274	2.26247	17.9902	12.913	14.527	2.40193	15.1434	-2.65642	2.02924e-64	2.76224e-62	-	Chr17	19825354	19832317	+	3000	-	- && - && -	-
gui0291330.1	32.7747	33.7276	56.8541	0.812959	0.91506	0.85651	41.1188	0.86151	5.57679	2.29328e-64	3.11168e-62	-	Chr21	7486832	7498764	-	2070	-	- && Q8LPG9.1 RecName: Full=Protein IQ-DOMAIN 14 && PF13178:Protein of unknown function (DUF4005)	-
gui0247230.1	77.5067	83.3436	79.5272	25.0755	26.7181	22.6733	80.1259	24.8223	1.69063	2.97717e-64	4.02676e-62	-	Chr17	9311898	9316426	-	1347	-	- && A7PZL3.1 RecName: Full=Probable polygalacturonase; Short=PG; AltName: Full=Pectinase && PF00295:Glycosyl hydrolases family 28	-
gui0299610.1	7.59168	9.12895	7.32675	41.4489	48.3903	49.2384	8.01579	46.3592	-2.53194	3.44247e-64	4.64132e-62	-	Chr22	3502988	3503857	+	870	-	- && Q6K2M1.2 RecName: Full=BURP domain-containing protein 14; Short=OsBURP14; Flags: Precursor && PF03181:BURP domain	-
gui0072430.1	8.92928	5.70615	6.34635	46.6015	45.845	54.3229	6.99392	48.9231	-2.80634	4.04213e-64	5.43258e-62	-	Chr04	24495913	24499710	-	837	-	- && - && -	-
gui0128180.1	39.0968	37.1158	40.5506	130.157	107.132	130.068	38.9211	122.452	-1.6536	6.07383e-64	8.13739e-62	-	Chr08	26313895	26316459	+	1962	-	- && Q708Y0.1 RecName: Full=EIN3-binding F-box protein 2 && -	-
gui0069720.1	43.8321	46.0259	40.4526	203.488	184.223	232.841	43.4369	206.85	-2.2516	6.67464e-64	8.91421e-62	-	Chr04	16535589	16535855	+	267	-	- && - && -	-
gui0256340.1	7.121	8.23156	12.1872	80.6664	57.6778	64.8972	9.17993	67.7471	-2.8836	6.98089e-64	9.29399e-62	-	Chr18	808179	809881	+	1017	-	- && Q9C7N5.1 RecName: Full=GDSL esterase/lipase At1g29660; AltName: Full=Apoplastic EDS1-dependent protein 3; AltName: Full=Extracellular lipase At1g29660; Flags: Precursor && PF00657:GDSL-like Lipase/Acylhydrolase	Lipase_GDSL
gui0007830.1	530.94	534.765	503.587	206.167	195.467	185.521	523.098	195.718	1.4183	1.05315e-63	1.39773e-61	-	Chr01	11996381	11997207	+	402	-	- && Q9C681.1 RecName: Full=Probable histone H2A.1; AltName: Full=HTA10 && PF00125:Core histone H2A/H2B/H3/H4|PF16211:C-terminus of histone H2A	Histone
gui0153850.1	1114.06	1128.51	1051.14	468.405	471.084	453.522	1097.9	464.337	1.24151	1.45391e-63	1.92361e-61	-	Chr10	9420161	9420601	+	441	-	- && P40283.5 RecName: Full=Histone H2B.11; AltName: Full=HTB4 && PF00125:Core histone H2A/H2B/H3/H4	Histone
gui0165680.1	149.883	161.465	159.305	25.8842	36.0486	34.2482	156.884	32.0603	2.29084	2.09542e-63	2.76374e-61	-	Chr11	6821294	6825836	-	339	-	- && P00054.1 RecName: Full=Cytochrome c && PF00034:Cytochrome c	-
gui0158350.1	528.134	520.237	549.77	158.321	155.868	120.74	532.714	144.976	1.87754	2.73075e-63	3.59055e-61	-	Chr10	18619812	18620337	-	216	-	- && - && -	-
gui0250460.1	48.0547	46.1831	45.5816	8.16956	11.5327	9.3093	46.6064	9.67053	2.26886	2.91624e-63	3.82262e-61	-	Chr17	20774612	20776867	-	1155	-	- && O23470.2 RecName: Full=GDSL esterase/lipase At4g16230; AltName: Full=Extracellular lipase At4g16230; Flags: Precursor && PF00657:GDSL-like Lipase/Acylhydrolase	Lipase_GDSL
gui0119830.1	132.126	131.856	165.96	28.7611	35.0885	34.259	143.314	32.7029	2.13169	2.99501e-63	3.91378e-61	-	Chr08	2044019	2045738	-	606	-	- && - && -	-
novel.12381	4.83586	5.00105	7.43741	30.8541	29.2638	30.5893	5.75811	30.2357	-2.39259	3.28323e-63	4.27726e-61	-	Chr12	11840963	11844736	+	2468	-	- && sp|Q0JIL1|NRX2_ORYSJ Probable nucleoredoxin 2 OS=Oryza sativa subsp. japonica OX=39947 GN=Os01g0794400 PE=2 SV=1 && -	-
gui0003130.1	2.5514	1.78151	2.7991	23.5354	18.1734	23.1329	2.37734	21.6139	-3.18454	3.62119e-63	4.70312e-61	-	Chr01	5250843	5261174	-	1476	-	- && Q93Z38.2 RecName: Full=Tryptophan aminotransferase-related protein 4 && PF04863:Alliinase EGF-like domain|PF04864:Allinase	-
gui0151870.1	114.048	101.693	99.1429	14.5125	20.8486	17.1128	104.961	17.4913	2.58515	1.08883e-62	1.40984e-60	-	Chr10	6306811	6307191	-	381	-	- && - && -	-
gui0146170.1	22.7247	27.8734	23.9403	104.513	90.5493	107.801	24.8461	100.954	-2.02261	1.19324e-62	1.54033e-60	-	Chr09	31708865	31710457	+	747	-	- && K4BW79.1 RecName: Full=2-methylene-furan-3-one reductase; AltName: Full=Enone oxidoreductase; Short=SlEO; Flags: Precursor && PF00107:Zinc-binding dehydrogenase|PF08240:Alcohol dehydrogenase GroES-like domain	ADH_N
gui0081620.1	72.3613	69.4856	91.3593	18.1632	18.1155	19.6264	77.7354	18.635	2.06056	1.26206e-62	1.62423e-60	-	Chr05	17716427	17721024	-	1221	-	- && O60121.1 RecName: Full=Uncharacterized protein C16G5.07c && PF16200:C-terminal region of band_7|PF01145:SPFH domain / Band 7 family	-
novel.6779	2.25948	3.23797	2.95322	21.7142	21.4915	27.6495	2.81689	23.6184	-3.06773	1.44872e-62	1.85883e-60	-	Chr06	11419729	11421178	+	1359	-	- && - && -	-
gui0125200.1	63.5888	71.8784	84.6928	14.2312	14.2821	9.64838	73.3867	12.7205	2.52836	2.67242e-62	3.41861e-60	-	Chr08	14790804	14792480	+	984	-	- && Q9LEH3.1 RecName: Full=Peroxidase 15; Short=Prx15; AltName: Full=Anionic peroxidase; Flags: Precursor && PF00141:Peroxidase	-
gui0029750.1	26.9138	25.4045	26.8943	92.4424	82.174	81.8851	26.4042	85.5005	-1.69517	3.36214e-62	4.28799e-60	-	Chr02	19054415	19056836	-	1128	-	- && - && PF14215:bHLH-MYC and R2R3-MYB transcription factors N-terminal	-
novel.12225	57.9365	49.7972	58.8509	175.28	170.277	189.297	55.5282	178.284	-1.68289	4.51704e-62	5.74367e-60	-	Chr12	2530801	2532129	+	694	-	- && sp|P46690|GASA4_ARATH Gibberellin-regulated protein 4 OS=Arabidopsis thaliana OX=3702 GN=GASA4 PE=1 SV=2 && -	-
gui0011550.1	17.2297	18.99	18.7645	3.26607	3.86956	4.01353	18.3281	3.71639	2.30208	6.62054e-62	8.39326e-60	-	Chr01	16657520	16665441	-	2337	-	- && Q9LFS4.1 RecName: Full=Protein NSP-INTERACTING KINASE 1; Short=AtNIK1; AltName: Full=LRR receptor-like serine/threonine-protein kinase NIK1; Flags: Precursor && PF00069:Protein kinase domain|PF08263:Leucine rich repeat N-terminal domain|PF13855:Leucine rich repeat	Pkinase
novel.894	12.3434	16.7605	16.0637	1.57543	1.29498	1.4673	15.0559	1.4459	3.38029	7.84982e-62	9.92208e-60	-	Chr01	5295950	5297931	-	1793	-	- && - && -	-
gui0202660.1	134.362	129.652	124.829	41.3873	43.2611	44.4833	129.614	43.0439	1.59034	8.81618e-62	1.11105e-59	-	Chr13	28131785	28140071	+	774	-	- && Q9ZNT1.1 RecName: Full=NADH--cytochrome b5 reductase 1 && PF00970:Oxidoreductase FAD-binding domain|PF00175:Oxidoreductase NAD-binding domain	NAD_binding_1
gui0222150.1	151.232	154.462	132.714	55.982	55.3291	55.7317	146.136	55.6809	1.39205	9.7908e-62	1.23022e-59	-	Chr15	16057728	16062730	-	2466	-	- && P35016.1 RecName: Full=Endoplasmin homolog; AltName: Full=Glucose-regulated protein 94 homolog; Short=GRP-94 homolog; Flags: Precursor && PF00183:Hsp90 protein|PF02518:Histidine kinase-, DNA gyrase B-, and HSP90-like ATPase	HATPase_c
novel.11094	3.65695	2.87915	3.40608	18.4801	16.4189	18.3337	3.31406	17.7442	-2.42068	1.46483e-61	1.83515e-59	-	Chr10	27186225	27188442	-	2218	-	- && sp|O82199|C3H20_ARATH Zinc finger CCCH domain-containing protein 20 OS=Arabidopsis thaliana OX=3702 GN=At2g19810 PE=2 SV=1 && -	-
gui0135150.1	65.6283	61.5157	58.1363	165.631	156.572	169.619	61.7601	163.941	-1.40843	2.05065e-61	2.5615e-59	-	Chr09	8093568	8100444	-	1401	-	- && B9RAJ0.2 RecName: Full=Probable aspartyl aminopeptidase && PF02127:Aminopeptidase I zinc metalloprotease (M18)	Peptidase_M18
gui0060540.1	377.528	370.475	355.563	156.627	165.717	162.603	367.855	161.649	1.18627	2.50313e-61	3.11754e-59	-	Chr04	1692073	1705294	-	1848	-	- && Q39817.1 RecName: Full=Calnexin homolog; Flags: Precursor && PF00262:Calreticulin family|PF09763:Exocyst complex component Sec3	-
gui0201680.1	14.714	18.5976	7.96315	114.637	142.896	124.22	13.7583	127.251	-3.2093	2.76438e-61	3.43284e-59	-	Chr13	26744036	26744753	-	378	-	- && Q8LGS1.2 RecName: Full=Protein MARD1; AltName: Full=Mediator of ABA-regulated dormancy1; AltName: Full=Senescence-associated protein SAG102 && PF04570:zinc-finger of the FCS-type, C2-C2	-
gui0084900.1	0.316593	0.476519	0.524094	14.1221	12.2706	14.6889	0.439069	13.6938	-4.96294	3.35398e-61	4.15287e-59	-	Chr05	23705034	23709985	-	1464	-	- && O82178.1 RecName: Full=Pentatricopeptide repeat-containing protein At2g35130 && PF13041:PPR repeat family|PF12854:PPR repeat	-
novel.19089	7.33281	7.59895	12.5734	62.8875	59.4178	69.4484	9.16839	63.9179	-2.80148	3.69262e-61	4.55888e-59	-	Chr20	8158916	8174623	+	798	-	- && - && -	-
gui0012580.1	31.6754	32.6166	24.8418	116.708	98.8698	117.331	29.7113	110.97	-1.90109	5.19244e-61	6.39196e-59	-	Chr01	18157971	18160490	+	1359	-	- && Q50228.1 RecName: Full=Formamidase; AltName: Full=Formamide amidohydrolase && PF03069:Acetamidase/Formamidase family	FmdA_AmdA
gui0294400.1	3.02362	3.22974	2.43437	17.0741	15.5328	15.3573	2.89591	15.9881	-2.46491	6.59144e-61	8.09071e-59	-	Chr21	12518284	12520659	-	2376	-	- && P17801.2 RecName: Full=Putative receptor protein kinase ZmPK1; Flags: Precursor && PF00069:Protein kinase domain|PF01453:D-mannose binding lectin|PF00954:S-locus glycoprotein domain	Pkinase
novel.17099	3.84607	2.31177	3.58461	25.2543	22.1367	26.4153	3.24748	24.6021	-2.92139	7.50341e-61	9.18357e-59	-	Chr17	28216088	28217503	+	1416	-	- && sp|Q9LX82|MYB48_ARATH Transcription factor MYB48 OS=Arabidopsis thaliana OX=3702 GN=MYB48 PE=2 SV=1 && -	-
gui0269460.1	10.9532	10.3055	12.3328	51.1904	45.9636	54.3474	11.1971	50.5005	-2.17317	7.75949e-61	9.4697e-59	-	Chr19	1623281	1627739	+	1005	-	- && Q8RY73.1 RecName: Full=Decapping nuclease DXO homolog, chloroplastic; Flags: Precursor && PF08652:RAI1 like PD-(D/E)XK nuclease	-
novel.12355	24.6988	22.7387	20.7465	5.51405	5.29074	6.13231	22.728	5.6457	2.00925	2.91634e-60	3.54891e-58	-	Chr12	10941434	10949196	+	2714	-	- && sp|O23712|PSA1B_ARATH Proteasome subunit alpha type-1-B OS=Arabidopsis thaliana OX=3702 GN=PAF2 PE=1 SV=2 && PF00227:Proteasome subunit|PF10584:Proteasome subunit A N-terminal signature	Proteasome
gui0034180.1	24.7044	25.9715	23.9868	7.72755	7.49826	7.11706	24.8876	7.44762	1.74057	4.2743e-60	5.18655e-58	-	Chr02	26378775	26385346	-	2901	-	- && F4JIF5.1 RecName: Full=Protein tesmin/TSO1-like CXC 2; Short=AtTCX2; AltName: Full=Protein TSO1-like 2; Short=Protein SOL2 && PF03638:Tesmin/TSO1-like CXC domain, cysteine-rich domain	-
gui0137940.1	101.122	102.882	95.713	27.961	34.0499	29.5321	99.9059	30.5143	1.71108	6.20854e-60	7.51216e-58	-	Chr09	11497353	11499627	+	978	-	- && Q39857.2 RecName: Full=Xyloglucan endotransglucosylase/hydrolase 1; Flags: Precursor && PF06955:Xyloglucan endo-transglycosylase (XET) C-terminus|PF00722:Glycosyl hydrolases family 16	-
gui0176600.1	290.965	308.249	326.208	88.6135	93.3861	65.657	308.474	82.5522	1.90177	6.90058e-60	8.32578e-58	-	Chr11	31046023	31047171	+	723	-	- && O80622.2 RecName: Full=Expansin-A15; Short=AtEXPA15; AltName: Full=Alpha-expansin-15; Short=At-EXP15; Short=AtEx15; AltName: Full=Ath-ExpAlpha-1.3; Flags: Precursor && PF01357:Pollen allergen|PF03330:Rare lipoprotein A (RlpA)-like double-psi beta-barrel	-
gui0241540.1	59.2336	63.8087	59.6572	153.541	173.326	176.463	60.8998	167.777	-1.46203	7.24349e-60	8.71476e-58	-	Chr16	24741219	24743815	+	1206	-	- && - && PF14365:Domain of unknown function (DUF4409)|PF03080:Domain of unknown function (DUF239)	-
gui0037610.1	34.9118	34.2297	34.0039	0.105998	0.143686	0.033623	34.3818	0.0944356	8.5081	7.97017e-60	9.56195e-58	-	Chr02	32055879	32060312	-	1701	-	- && Q1PFW3.2 RecName: Full=Cyclin-SDS; AltName: Full=Protein SOLO DANCERS && PF00134:Cyclin, N-terminal domain	-
gui0116620.1	4.94892	4.47854	5.47618	24.4003	22.1372	21.507	4.96788	22.6815	-2.19081	8.80248e-60	1.05307e-57	-	Chr07	25555522	25561405	+	2037	-	- && Q6R3K6.2 RecName: Full=Probable metal-nicotianamine transporter YSL6; AltName: Full=Protein YELLOW STRIPE LIKE 6; Short=AtYSL6 && PF03169:OPT oligopeptide transporter protein	OPT
novel.21058	21.4038	21.3643	24.2552	4.1165	5.54525	4.70078	22.3411	4.78751	2.22235	1.18122e-59	1.40917e-57	-	Chr22	19510916	19517454	-	2336	-	- && sp|Q8LGJ5|PCO2_ARATH Plant cysteine oxidase 2 OS=Arabidopsis thaliana OX=3702 GN=PCO2 PE=1 SV=1 && PF07847:PCO_ADO	-
gui0262010.1	20.7474	22.6221	15.2618	121.691	90.9764	83.7137	19.5438	98.7936	-2.33771	1.78115e-59	2.11892e-57	-	Chr18	7482023	7485066	+	2301	-	- && Q8RX87.2 RecName: Full=Probable galactinol--sucrose galactosyltransferase 6; AltName: Full=Protein DARK INDUCIBLE 10; AltName: Full=Raffinose synthase 6 && PF05691:Raffinose synthase or seed imbibition protein Sip1	-
gui0254940.1	42.6477	43.1668	45.0855	204.58	175.528	141.195	43.6333	173.767	-1.99366	2.46207e-59	2.92079e-57	-	Chr17	28105054	28106203	+	864	-	- && Q8GZC3.1 RecName: Full=Delta(12)-fatty-acid desaturase FAD2 && PF11960:Domain of unknown function (DUF3474)	-
gui0100630.1	25.8229	30.886	25.7237	84.6067	85.599	88.6336	27.4775	86.2798	-1.65077	2.5863e-59	3.05962e-57	-	Chr06	14053517	14060128	+	1317	-	- && Q9M7Q4.1 RecName: Full=ABSCISIC ACID-INSENSITIVE 5-like protein 5; AltName: Full=ABA-responsive element-binding protein 1; AltName: Full=Abscisic acid responsive elements-binding factor 2; Short=ABRE-binding factor 2; AltName: Full=bZIP transcription factor 36; Short=AtbZIP36 && PF00170:bZIP transcription factor	bZIP_1
gui0236280.1	90.9493	85.3215	98.1828	31.4112	31.8194	32.9488	91.4845	32.0598	1.51276	2.64593e-59	3.12146e-57	-	Chr16	15189638	15192054	-	1590	-	- && Q8VZ80.2 RecName: Full=Polyol transporter 5; AltName: Full=Protein POLYOL TRANSPORTER 5; Short=AtPLT5; AltName: Full=Sugar-proton symporter PLT5 && PF00083:Sugar (and other) transporter	Sugar_tr
gui0036460.1	109.026	91.6343	93.0923	320.993	274.313	307.974	97.9175	301.093	-1.62057	3.7898e-59	4.45852e-57	-	Chr02	30330474	30331133	+	660	-	- && P17407.1 RecName: Full=21 kDa protein; AltName: Full=1.2 protein; Flags: Precursor && PF04043:Plant invertase/pectin methylesterase inhibitor	-
gui0011020.1	19.2	20.2503	21.7867	4.33238	4.13853	4.73148	20.4124	4.4008	2.21361	6.44889e-59	7.56586e-57	-	Chr01	16010928	16016096	+	2067	-	- && P40590.1 RecName: Full=60S ribosomal protein L34 [Pisum sativum] && PF01199:Ribosomal protein L34e|PF07891:Protein of unknown function (DUF1666)	-
novel.6096	39.151	33.7429	41.4041	6.23774	8.19327	8.23229	38.0994	7.55444	2.33437	6.74392e-59	7.89021e-57	-	Chr05	4263402	4265723	-	1320	-	- && sp|Q9ZVJ5|SGGP_ARATH Haloacid dehalogenase-like hydrolase domain-containing protein Sgpp OS=Arabidopsis thaliana OX=3702 GN=SGPP PE=1 SV=2 && -	-
gui0286370.1	20.4672	19.6424	16.8968	64.2706	62.1256	65.1286	19.0021	63.8416	-1.74834	7.83231e-59	9.13841e-57	-	Chr20	20509224	20511684	-	1254	-	- && A2X0Q6.1 RecName: Full=Squamosa promoter-binding-like protein 3 >A3A2Z8.1 RecName: Full=Squamosa promoter-binding-like protein 3 && PF03110:SBP domain	SBP
gui0105370.1	119.907	144.235	132.86	33.3471	36.352	32.3368	132.334	34.012	1.96006	9.91086e-59	1.15319e-56	-	Chr07	1965980	1967662	-	474	-	- && Q8S8N6.1 RecName: Full=Phospholipase A2-alpha; AltName: Full=Secretory phospholipase A2-alpha; Short=AtsPLA2-alpha; Flags: Precursor && -	-
gui0252870.1	1.71845	0.985345	1.41717	20.5005	14.6715	16.6408	1.37366	17.2709	-3.65225	1.23785e-58	1.43638e-56	-	Chr17	25023657	25025522	+	1416	-	- && Q9SK09.1 RecName: Full=Vicilin-like seed storage protein At2g28490; AltName: Full=Globulin At2g28490; Flags: Precursor && PF00190:Cupin	-
gui0135920.1	98.9195	121.528	130.807	19.1161	23.3215	22.557	117.085	21.6648	2.43413	1.32497e-58	1.53328e-56	-	Chr09	9006828	9007835	+	393	-	- && P42798.2 RecName: Full=40S ribosomal protein S15a-1 && PF00410:Ribosomal protein S8	-
gui0114940.1	66.0743	69.1887	64.8365	8.56784	12.6816	9.83188	66.6998	10.3604	2.6866	1.4186e-58	1.63717e-56	-	Chr07	19493755	19494546	-	477	-	- && - && -	-
gui0294870.1	71.0542	65.4086	69.1919	205.099	215.664	181.218	68.5516	200.661	-1.5495	1.45636e-58	1.67619e-56	-	Chr21	13370217	13372358	-	795	-	- && Q9ZUT3.1 RecName: Full=Protein ALUMINUM SENSITIVE 3; AltName: Full=ABC transporter I family member 16; Short=ABC transporter ABCI.16; Short=AtABCI16; AltName: Full=ybbM homolog protein && PF03649:Uncharacterised protein family (UPF0014)	-
gui0086150.1	0.9172	0.755158	1.34965	13.4791	10.3449	10.4124	1.00733	11.4121	-3.50196	1.5836e-58	1.81772e-56	-	Chr05	25225829	25230773	-	2274	-	- && Q94A08.2 RecName: Full=Probable galactinol--sucrose galactosyltransferase 2; AltName: Full=Protein SEED IMBIBITION 2; AltName: Full=Raffinose synthase 2 && PF05691:Raffinose synthase or seed imbibition protein Sip1	-
gui0265250.1	4.70932	5.02178	3.62834	25.4936	24.7915	23.5959	4.45315	24.627	-2.46735	1.73546e-58	1.98665e-56	-	Chr18	14146327	14150101	-	1464	-	- && Q39231.2 RecName: Full=Sucrose transport protein SUC2; AltName: Full=Sucrose permease 2; AltName: Full=Sucrose transporter 1; AltName: Full=Sucrose-proton symporter 2 && PF13347:MFS/sugar transport protein	-
novel.5799	39.4143	41.9446	41.935	173.343	122.359	148.687	41.098	148.13	-1.84972	1.87267e-58	2.13796e-56	-	Chr05	21264155	21265743	+	1589	-	- && sp|P17407|21KD_DAUCA 21 kDa protein OS=Daucus carota OX=4039 PE=2 SV=1 && PF04043:Plant invertase/pectin methylesterase inhibitor	-
gui0272110.1	6.52763	8.19161	10.2352	41.8147	36.452	42.1671	8.31815	40.1446	-2.27087	2.07535e-58	2.36301e-56	-	Chr19	5272036	5280305	+	1926	-	- && Q9FVS9.1 RecName: Full=Alkane hydroxylase MAH1; AltName: Full=Cytochrome P450 96A15; AltName: Full=Protein MID-CHAIN ALKANE HYDROXYLASE 1 && PF00067:Cytochrome P450	p450
gui0185550.1	256.811	234.825	265.385	70.3308	85.6589	75.0402	252.34	77.01	1.71225	2.08374e-58	2.36622e-56	-	Chr12	16261728	16266239	-	423	-	- && P93092.1 RecName: Full=Acyl carrier protein 1, chloroplastic; Short=ACP 1; Flags: Precursor && PF00550:Phosphopantetheine attachment site	PP-binding
gui0021990.1	29.4349	26.466	37.6652	2.23423	2.65004	3.11832	31.1887	2.66753	3.54745	2.30426e-58	2.60965e-56	-	Chr01	46253148	46254869	+	807	-	- && - && -	-
gui0223820.1	41.4456	35.7388	47.5245	8.69773	8.29785	9.84595	41.5696	8.94718	2.21603	2.95248e-58	3.33489e-56	-	Chr15	20015993	20021216	+	1458	-	- && Q9FKQ1.1 RecName: Full=Protein DETOXIFICATION 27; Short=AtDTX27; AltName: Full=Multidrug and toxic compound extrusion protein 27; Short=MATE protein 27 && PF01554:MatE	MatE
novel.8941	8.42139	7.8837	9.8636	0.81754	0.854911	0.777982	8.7229	0.816811	3.41673	3.36368e-58	3.78927e-56	-	Chr08	32527319	32530357	+	2573	-	- && - && -	-
gui0222110.1	148.089	145.214	145.866	61.4841	56.7023	56.5559	146.389	58.2474	1.32955	3.56524e-58	4.00571e-56	-	Chr15	15935497	15938451	-	1347	-	- && Q6VAF6.1 RecName: Full=Tubulin beta-6 chain; AltName: Full=Beta-6-tubulin && PF00091:Tubulin/FtsZ family, GTPase domain|PF03953:Tubulin C-terminal domain	Tubulin
gui0114840.1	456.66	469.585	431.616	142.961	172.223	165.224	452.621	160.136	1.49901	3.97155e-58	4.45044e-56	-	Chr07	19337947	19338387	+	441	-	- && P51414.2 RecName: Full=60S ribosomal protein L26-1 && PF00467:KOW motif|PF16906:Ribosomal proteins L26 eukaryotic, L24P archaeal	KOW
novel.4620	17.8459	19.2791	16.1397	4.35917	4.73355	3.93642	17.7549	4.34304	2.03144	4.89966e-58	5.47602e-56	-	Chr04	10589786	10598340	+	3240	-	- && sp|C0SQ89|CMT3_ORYSJ DNA (cytosine-5)-methyltransferase CMT3 OS=Oryza sativa subsp. japonica OX=39947 GN=CMT3 PE=2 SV=1 && PF00145:C-5 cytosine-specific DNA methylase	DNA_methylase
novel.13548	51.9414	53.9671	49.1444	13.1182	15.4114	12.2523	51.6843	13.594	1.92676	5.18535e-58	5.7801e-56	-	Chr13	26088660	26090485	+	1237	-	- && sp|Q8LDF9|HMGB7_ARATH High mobility group B protein 7 OS=Arabidopsis thaliana OX=3702 GN=HMGB7 PE=1 SV=1 && -	-
gui0124350.1	9.81701	9.88798	14.8646	76.0721	63.8746	57.4576	11.5232	65.8014	-2.51358	5.54734e-58	6.16742e-56	-	Chr08	11649170	11650875	+	1080	-	- && - && PF03140:Plant protein of unknown function	-
novel.11423	2.23214	2.20535	2.1476	12.2723	12.8692	12.413	2.19503	12.5182	-2.51171	1.18103e-57	1.30962e-55	-	Chr11	14670352	14677336	+	2336	-	- && sp|P55230|GLGL2_ARATH Glucose-1-phosphate adenylyltransferase large subunit 2, chloroplastic OS=Arabidopsis thaliana OX=3702 GN=APL2 PE=1 SV=2 && PF00483:Nucleotidyl transferase	-
gui0162920.1	59.4531	53.5229	58.8408	13.1897	18.2081	16.544	57.2723	15.9806	1.84152	1.24213e-57	1.37378e-55	-	Chr11	1805441	1814625	+	2292	-	- && Q6R0H1.2 RecName: Full=Protein LHY; AltName: Full=MYB-related transcription factor LHY; AltName: Full=Protein LATE ELONGATED HYPOCOTYL && -	-
gui0281880.1	193.058	192.456	180.894	67.1093	79.0499	67.1024	188.803	71.0872	1.40922	1.30252e-57	1.43683e-55	-	Chr20	12116455	12120745	-	1818	-	- && P31687.2 RecName: Full=4-coumarate--CoA ligase 2; Short=4CL 2; AltName: Full=4-coumaroyl-CoA synthase 2; AltName: Full=Clone 4CL16 && PF00501:AMP-binding enzyme|PF13193:AMP-binding enzyme C-terminal domain	AMP-binding
gui0227000.1	6.19896	6.84595	10.4441	105.857	80.9669	96.4981	7.82966	94.4406	-3.59239	1.66073e-57	1.82723e-55	-	Chr15	25972202	25973512	-	243	-	- && - && -	-
gui0303870.1	6.35888	6.54432	4.19865	52.5272	47.4413	64.4	5.70062	54.7895	-3.26471	1.99058e-57	2.18449e-55	-	Chr22	11131402	11131893	-	492	-	- && Q8W171.1 RecName: Full=Peptidyl-prolyl cis-trans isomerase 1; Short=PPIase 1; AltName: Full=Cyclophilin 1; AltName: Full=Cyclosporin A-binding protein 1; AltName: Full=Rotamase 1 && PF00160:Cyclophilin type peptidyl-prolyl cis-trans isomerase/CLD	Pro_isomerase
gui0115690.1	106.928	107.703	93.8124	9.06785	16.5084	10.8365	102.815	12.1376	3.08249	2.10506e-57	2.30417e-55	-	Chr07	22134276	22134560	-	285	-	- && - && -	-
gui0229060.1	12.3282	11.869	12.8064	50.3991	49.1893	46.8213	12.3345	48.8032	-1.98427	2.41272e-57	2.63414e-55	-	Chr15	28790095	28795412	+	954	-	- && Q8RWD0.2 RecName: Full=Zinc finger protein CONSTANS-LIKE 16 && PF06203:CCT motif	CCT
novel.1195	229.976	207.676	197.561	68.0724	75.8714	58.8896	211.738	67.6111	1.64695	2.57795e-57	2.80732e-55	-	Chr01	18027245	18029155	-	1146	-	- && - && -	-
gui0092740.1	55.9905	60.4908	62.2349	21.1041	21.6113	20.1412	59.5721	20.9522	1.50754	2.99252e-57	3.24341e-55	-	Chr06	1573166	1581419	-	1965	-	- && Q9FV46.1 RecName: Full=Zeta-carotene desaturase, chloroplastic/chromoplastic; AltName: Full=9,9'-di-cis-zeta-carotene desaturase; AltName: Full=Carotene 7,8-desaturase; Flags: Precursor && PF01593:Flavin containing amine oxidoreductase	Amino_oxidase
gui0006650.1	19.7187	20.5867	23.6084	74.5813	76.6102	74.2503	21.3046	75.1473	-1.81856	2.99368e-57	3.24341e-55	-	Chr01	10367606	10368597	+	855	-	- && - && -	-
gui0190390.1	58.0229	57.7452	58.889	19.7199	16.9957	17.5715	58.219	18.0957	1.68584	3.29071e-57	3.55614e-55	-	Chr12	30239629	30244695	-	1341	-	- && Q9FKS8.1 RecName: Full=Lysine histidine transporter 1 && PF01490:Transmembrane amino acid transporter protein	Aa_trans
gui0206140.1	24.4672	23.0902	28.1388	1.27704	1.21718	1.59502	25.2321	1.36308	4.21032	4.35302e-57	4.6922e-55	-	Chr14	2809924	2810864	+	753	-	- && O22874.1 RecName: Full=Expansin-A8; Short=AtEXPA8; AltName: Full=Alpha-expansin-8; Short=At-EXP8; Short=AtEx8; AltName: Full=Ath-ExpAlpha-1.11; Flags: Precursor && PF03330:Rare lipoprotein A (RlpA)-like double-psi beta-barrel|PF01357:Pollen allergen	-
gui0088170.1	6.51785	8.27311	4.6725	90.0261	52.4462	84.7168	6.48782	75.7297	-3.54505	5.07527e-57	5.45688e-55	-	Chr05	28553873	28554352	+	480	-	- && P27396.1 RecName: Full=17.8 kDa class I heat shock protein; AltName: Full=Clone DCHSP17.7 && PF00011:Hsp20/alpha crystallin family	-
gui0057010.1	83.6431	75.2878	68.4207	23.15	17.6971	19.9539	75.7839	20.267	1.90276	6.03148e-57	6.46861e-55	-	Chr03	34337075	34340676	+	1350	-	- && Q8W488.1 RecName: Full=Protein DETOXIFICATION 21; Short=AtDTX21; AltName: Full=Multidrug and toxic compound extrusion protein 21; Short=MATE protein 21 && PF01554:MatE	MatE
gui0169240.1	11.8643	10.3652	10.8281	42.4356	37.7351	45.9611	11.0192	42.0439	-1.93188	6.61115e-57	7.07243e-55	-	Chr11	12077097	12079870	-	1548	-	- && Q42456.2 RecName: Full=Aspartic proteinase oryzasin-1; Flags: Precursor && PF03489:Saposin-like type B, region 2|PF05184:Saposin-like type B, region 1|PF00026:Eukaryotic aspartyl protease	Asp
gui0125110.1	66.1991	63.9432	75.9553	20.8958	20.2128	19.3538	68.6992	20.1541	1.76922	7.0716e-57	7.546e-55	-	Chr08	14596151	14608184	-	1185	-	- && P80030.2 RecName: Full=Enoyl-[acyl-carrier-protein] reductase [NADH], chloroplastic; AltName: Full=NADH-dependent enoyl-ACP reductase; Flags: Precursor && PF13561:Enoyl-(Acyl carrier protein) reductase	-
gui0305040.1	6.63395	6.86154	5.10615	30.3563	27.4028	28.8511	6.20055	28.87	-2.21911	9.42401e-57	1.0031e-54	-	Chr22	12699029	12708690	+	1572	-	- && Q9M7Q4.1 RecName: Full=ABSCISIC ACID-INSENSITIVE 5-like protein 5; AltName: Full=ABA-responsive element-binding protein 1; AltName: Full=Abscisic acid responsive elements-binding factor 2; Short=ABRE-binding factor 2; AltName: Full=bZIP transcription factor 36; Short=AtbZIP36 && PF00170:bZIP transcription factor	bZIP_1
novel.26	77.9901	84.5999	83.3197	31.7367	33.9257	29.0356	81.9699	31.566	1.37672	1.41059e-56	1.4977e-54	-	Chr01	2051506	2059211	+	3386	-	- && sp|Q9SCV9|BGAL3_ARATH Beta-galactosidase 3 OS=Arabidopsis thaliana OX=3702 GN=BGAL3 PE=2 SV=1 && PF02140:Galactose binding lectin domain|PF17834:Beta-sandwich domain in beta galactosidase|PF01301:Glycosyl hydrolases family 35	-
gui0240830.1	17.6775	18.1695	23.6239	2.60279	2.88673	2.43932	19.8236	2.64295	2.907	1.67843e-56	1.77763e-54	-	Chr16	22738488	22744185	-	1524	-	- && Q8GW44.1 RecName: Full=Kinesin-like protein KIN-1; AltName: Full=AtKIN-1; AltName: Full=AtPSS1; AltName: Full=Pollen semi-sterility protein 1 && PF00225:Kinesin motor domain	Kinesin
gui0124940.1	782.291	601.305	754.864	187.391	219.029	196.509	712.82	200.976	1.82651	1.74796e-56	1.84667e-54	-	Chr08	13844830	13845024	+	195	-	- && - && -	-
gui0287880.1	47.7822	47.862	42.9244	9.00775	12.2605	8.57189	46.1895	9.94672	2.21527	1.7525e-56	1.84686e-54	-	Chr21	259884	263502	+	1221	-	- && Q9LUZ6.1 RecName: Full=Protein PMR5; AltName: Full=Powdery mildew resistance protein 5; AltName: Full=Protein trichome birefringence-like 44 && PF13839:GDSL/SGNH-like Acyl-Esterase family found in Pmr5 and Cas1p|PF14416:PMR5 N terminal Domain	-
gui0043980.1	2.00409	1.64534	2.59841	17.2459	19.4548	18.7495	2.08261	18.4834	-3.14976	2.37653e-56	2.49829e-54	-	Chr03	5519461	5525785	+	1272	-	- && Q5XV40.1 RecName: Full=Protein LAZY 1; Short=AtLA1; Short=AtLAZY1 && -	-
novel.13181	17.9587	16.1798	21.071	3.08137	3.30516	3.63171	18.4032	3.33942	2.46229	2.43662e-56	2.55514e-54	-	Chr13	301859	305240	+	2126	-	- && sp|F4KGY6|RVE1_ARATH Protein REVEILLE 1 OS=Arabidopsis thaliana OX=3702 GN=RVE1 PE=1 SV=1 && -	-
gui0172900.1	11.7901	9.86373	8.52382	39.8481	42.6513	43.5933	10.0592	42.0309	-2.06293	3.03102e-56	3.17062e-54	-	Chr11	19059139	19065001	-	1371	-	- && Q9SMM9.1 RecName: Full=Probable carboxylesterase 13; AltName: Full=AtCXE13 && PF07859:alpha/beta hydrolase fold	Abhydrolase_3
gui0063280.1	18.8204	21.8215	21.6775	81.4794	64.7798	76.7866	20.7731	74.3486	-1.83959	3.78933e-56	3.95413e-54	-	Chr04	5583302	5584597	-	1296	-	- && Q9LZ72.1 RecName: Full=3-ketoacyl-CoA synthase 19; Short=KCS-19; AltName: Full=Very long-chain fatty acid condensing enzyme 19; Short=VLCFA condensing enzyme 19 && PF08392:FAE1/Type III polyketide synthase-like protein|PF08541:3-Oxoacyl-[acyl-carrier-protein (ACP)] synthase III C terminal	-
novel.10312	14.9107	15.3226	13.9429	61.64	47.9196	52.5061	14.7254	54.0219	-1.87524	3.86022e-56	4.01823e-54	-	Chr10	821715	823716	+	1562	-	- && sp|Q41249|PORA_CUCSA Protochlorophyllide reductase, chloroplastic OS=Cucumis sativus OX=3659 GN=PORA PE=2 SV=1 && PF00106:short chain dehydrogenase	adh_short
novel.5864	3.43115	3.17808	3.68015	17.1851	13.0239	15.1002	3.42979	15.1031	-2.13865	4.19619e-56	4.35727e-54	-	Chr05	25701383	25709488	+	3833	-	- && sp|Q40467|IF414_TOBAC Eukaryotic initiation factor 4A-14 OS=Nicotiana tabacum OX=4097 PE=2 SV=1 && PF00270:DEAD/DEAH box helicase	DEAD
novel.21084	2.11377	1.11243	1.41925	14.0285	11.6024	13.1126	1.54848	12.9145	-3.06007	4.91064e-56	5.08671e-54	-	Chr22	21838236	21840647	-	2412	-	- && - && -	-
gui0298000.1	34.6098	35.2276	31.2971	7.62768	8.77985	8.09292	33.7115	8.16682	2.04539	5.06187e-56	5.2306e-54	-	Chr21	24641599	24649227	+	1371	-	- && Q9LUZ6.1 RecName: Full=Protein PMR5; AltName: Full=Powdery mildew resistance protein 5; AltName: Full=Protein trichome birefringence-like 44 && PF14416:PMR5 N terminal Domain|PF13839:GDSL/SGNH-like Acyl-Esterase family found in Pmr5 and Cas1p	-
gui0227270.1	57.1318	77.7002	71.1121	1.87815	2.33377	1.58869	68.648	1.93354	5.1499	7.31437e-56	7.53692e-54	-	Chr15	26479788	26480075	+	288	-	- && - && -	-
gui0110090.1	14.9577	14.2605	14.676	3.50515	4.33889	3.25181	14.6314	3.69862	1.98401	7.32929e-56	7.53692e-54	-	Chr07	10050526	10059460	+	4098	-	- && F4JY37.1 RecName: Full=Serine/threonine-protein kinase RUNKEL; AltName: Full=Protein EMBRYO DEFECTIVE 3013; AltName: Full=Protein RUNKEL && PF00069:Protein kinase domain	Pkinase
gui0181960.1	264.222	249.872	261.953	582.5	578.323	633.606	258.682	598.143	-1.20931	8.45505e-56	8.67357e-54	-	Chr12	11205810	11207636	+	867	-	- && P43296.1 RecName: Full=Cysteine protease RD19A; AltName: Full=Protein RESPONSIVE TO DEHYDRATION 19; Short=RD19; Flags: Precursor && PF00112:Papain family cysteine protease|PF08246:Cathepsin propeptide inhibitor domain (I29)	Peptidase_C1
gui0293900.1	441.858	402.82	370.773	138.116	157.652	139.499	405.15	145.089	1.48152	1.17918e-55	1.20674e-53	-	Chr21	11747562	11748481	-	624	-	- && Q00423.1 RecName: Full=HMG-Y-related protein A; AltName: Full=Protein SB16A && PF00538:linker histone H1 and H5 family	-
gui0030470.1	140.937	125.258	104.942	32.6456	38.2691	31.2506	123.712	34.0551	1.86105	1.20291e-55	1.22807e-53	-	Chr02	20302134	20304524	+	1239	-	- && Q9M9F9.2 RecName: Full=Interactor of constitutive active ROPs 4; AltName: Full=ROP-interactive partner 4 && -	-
gui0192490.1	11.5256	11.2111	12.1341	43.906	40.6943	38.1666	11.6236	40.9223	-1.81583	1.22619e-55	1.24883e-53	-	Chr13	5110192	5113163	+	1503	-	- && Q6WNQ8.1 RecName: Full=Cytochrome P450 81E8 [Medicago truncatula] && PF00067:Cytochrome P450	p450
gui0123580.1	5.55856	7.36676	6.35646	23.9537	24.0748	24.5515	6.42726	24.1934	-1.91233	1.37581e-55	1.39786e-53	-	Chr08	9294002	9302190	+	2637	-	- && Q69Q02.1 RecName: Full=4-alpha-glucanotransferase DPE2; AltName: Full=Amylomaltase; AltName: Full=Disproportionating enzyme; Short=D-enzyme; AltName: Full=Protein DISPROPORTIONATING ENZYME 2 && PF02446:4-alpha-glucanotransferase|PF00686:Starch binding domain	-
gui0244560.1	3.92185	1.8163	3.57153	33.8414	26.509	31.7347	3.10323	30.695	-3.30616	1.52629e-55	1.54705e-53	-	Chr17	4199712	4201315	+	975	-	- && P49042.1 RecName: Full=Vacuolar-processing enzyme; Short=VPE; Flags: Precursor && -	-
gui0194600.1	1.52888	2.34777	2.70513	18.6981	16.7607	19.5012	2.19393	18.32	-3.06183	1.98551e-55	2.00773e-53	-	Chr13	13938347	13950294	+	1440	-	- && Q39111.1 RecName: Full=Gibberellin 20 oxidase 2; AltName: Full=GA 20-oxidase 2; AltName: Full=Gibberellin C-20 oxidase 2 && PF14226:non-haem dioxygenase in morphine synthesis N-terminal|PF03171:2OG-Fe(II) oxygenase superfamily	2OG-FeII_Oxy
gui0221460.1	32.6876	33.2389	27.7195	9.27449	10.0626	10.1339	31.2153	9.82366	1.66792	2.92355e-55	2.94925e-53	-	Chr15	13576363	13588538	-	3279	-	- && A0A068FIK2.1 RecName: Full=Kinesin-like protein KIN-4A; AltName: Full=GhKINESIN-4A && PF00225:Kinesin motor domain	Kinesin
gui0000250.1	32.7006	34.3668	28.8275	7.76433	10.131	8.49496	31.965	8.79675	1.86145	3.01166e-55	3.03093e-53	-	Chr01	399594	405381	+	2895	-	- && - && PF12341:Minichromosome loss protein, Mcl1, middle region	-
gui0155740.1	62.9403	56.3447	64.1185	17.9316	20.3238	16.9823	61.1345	18.4126	1.73129	3.41947e-55	3.43321e-53	-	Chr10	12472706	12478855	-	1401	-	- && - && PF01925:Sulfite exporter TauE/SafE	-
gui0064140.1	37.6864	34.3541	48.7716	7.03167	8.5876	7.3227	40.2707	7.64732	2.3967	3.74367e-55	3.74985e-53	-	Chr04	6835148	6840318	-	1359	-	- && F4JTB3.1 RecName: Full=Protein DETOXIFICATION 35; Short=AtDTX35; AltName: Full=Multidrug and toxic compound extrusion protein 35; Short=MATE protein 35; AltName: Full=Protein DETOXIFYING EFFLUX CARRIER 35; Short=Protein DTX5; AltName: Full=Protein FLOWER FLAVONOID TRANSPORTER; Short=Protein FFT && PF01554:MatE	MatE
novel.9807	10.4844	11.6455	11.2973	3.68605	3.88793	3.19696	11.1424	3.59031	1.63388	4.66685e-55	4.66356e-53	-	Chr09	30080117	30127107	+	9571	-	- && sp|F4J1Q9|AVT1I_ARATH Amino acid transporter AVT1I OS=Arabidopsis thaliana OX=3702 GN=AVT1I PE=3 SV=1 && -	-
novel.8817	20.5555	17.8265	19.0403	2.09941	3.30622	2.1937	19.1408	2.53311	2.91767	5.43891e-55	5.42231e-53	-	Chr08	23995153	23996809	+	1460	-	- && sp|Q9FKL2|MYB36_ARATH Transcription factor MYB36 OS=Arabidopsis thaliana OX=3702 GN=MYB36 PE=1 SV=1 && -	-
gui0176080.1	65.7277	64.2579	67.1269	192.77	169.408	196.616	65.7042	186.265	-1.5033	5.79698e-55	5.76575e-53	-	Chr11	28405355	28427822	-	699	-	- && Q84J70.1 RecName: Full=Protein DEHYDRATION-INDUCED 19 homolog 3; Short=AtDi19-3 && PF14571:Stress-induced protein Di19, C-terminal|PF05605:Drought induced 19 protein (Di19), zinc-binding	-
gui0033950.1	9.28469	13.2439	9.83684	126.944	99.2914	78.8234	10.7885	101.686	-3.23656	6.46863e-55	6.41876e-53	-	Chr02	25977427	25978397	-	312	-	- && - && -	-
gui0056430.1	14.0908	13.4856	9.06967	0.486085	0.600081	0.759927	12.2154	0.615364	4.31111	7.22322e-55	7.15081e-53	-	Chr03	32177414	32186429	-	1731	-	- && - && -	-
gui0261990.1	2548.74	2541.28	2442.39	755.277	947.726	984.25	2510.8	895.751	1.48698	1.7629e-54	1.74117e-52	-	Chr18	7445838	7446488	+	621	-	- && Q00451.1 RecName: Full=36.4 kDa proline-rich protein && PF14547:Hydrophobic seed protein	-
gui0085350.1	1.25232	1.06838	0.705029	12.9227	10.6356	11.4841	1.00858	11.6808	-3.53374	1.90391e-54	1.87608e-52	-	Chr05	24328297	24330054	-	1758	-	- && Q9LRR7.1 RecName: Full=9-cis-epoxycarotenoid dioxygenase NCED3, chloroplastic; Short=AtNCED3; AltName: Full=Protein SALT TOLERANT 1; Flags: Precursor && PF03055:Retinal pigment epithelial membrane protein	RPE65
gui0283730.1	30.7951	29.3296	24.0161	3.29382	5.22948	3.04856	28.0469	3.85729	2.86218	1.93902e-54	1.90625e-52	-	Chr20	15400641	15401972	-	1332	-	- && Q9LNJ3.1 RecName: Full=Aspartyl protease family protein 2; Flags: Precursor && PF14541:Xylanase inhibitor C-terminal|PF14543:Xylanase inhibitor N-terminal	-
gui0060070.1	87.8877	95.4373	103.787	338.892	283.925	279.799	95.7042	300.872	-1.6525	2.4464e-54	2.39951e-52	-	Chr04	1254935	1256347	+	501	-	- && - && PF06232:Embryo-specific protein 3, (ATS3)	-
novel.12334	150.593	147.554	170.298	437.865	374.836	394.85	156.149	402.517	-1.36613	2.70789e-54	2.64987e-52	-	Chr12	10000679	10004193	+	3359	-	- && - && -	-
gui0178620.1	51.1101	59.3918	58.4267	12.5891	14.7064	15.4933	56.3095	14.2629	1.98111	3.29876e-54	3.22065e-52	-	Chr12	5009539	5011074	+	993	-	- && Q9SZE7.1 RecName: Full=Peroxidase 51; Short=Atperox P51; AltName: Full=ATP37; Flags: Precursor && PF00141:Peroxidase	-
novel.13062	40.7266	40.2971	41.0534	107.006	103.942	113.172	40.6923	108.04	-1.40874	3.48801e-54	3.39761e-52	-	Chr12	24252047	24254426	-	1084	-	- && sp|P16273|PRPX_HORVU Pathogen-related protein OS=Hordeum vulgare OX=4513 PE=2 SV=2 && -	-
gui0259550.1	19.5723	24.6936	19.0775	1.21416	0.822928	1.41217	21.1145	1.14975	4.19884	3.5983e-54	3.49702e-52	-	Chr18	4538179	4539553	-	891	-	- && F4IN23.1 RecName: Full=Basic leucine zipper 34; Short=AtbZIP34; Short=bZIP protein 34 && PF00170:bZIP transcription factor	bZIP_1
gui0067060.1	18.3614	20.8599	22.6399	69.9636	68.0586	72.1509	20.6204	70.0577	-1.76447	3.85143e-54	3.73448e-52	-	Chr04	11151804	11155128	-	975	-	- && Q9S9N9.1 RecName: Full=Cinnamoyl-CoA reductase 1; Short=AtCCR1; AltName: Full=Protein IRREGULAR XYLEM 4 && PF01370:NAD dependent epimerase/dehydratase family	Epimerase
gui0060550.1	5.19943	4.92179	5.18035	31.4137	26.8151	36.5492	5.10052	31.5927	-2.63087	4.47477e-54	4.32901e-52	-	Chr04	1721054	1723360	+	1014	-	- && O04064.2 RecName: Full=Floricaula/leafy homolog; AltName: Full=PTLF && PF01698:Floricaula / Leafy protein	-
gui0111780.1	9.22372	10.5606	10.4404	0.19934	0.472876	0.252926	10.0749	0.30838	5.02991	5.78853e-54	5.58724e-52	-	Chr07	12193809	12196653	-	1809	-	- && Q9SX20.1 RecName: Full=Protein NRT1/ PTR FAMILY 3.1; Short=AtNPF3.1 && PF00854:POT family	-
gui0313230.1	17.217	18.8159	29.3249	117.367	109.043	128.954	21.7859	118.454	-2.44286	7.01597e-54	6.75665e-52	-	Chr23	11496904	11498283	+	636	-	- && Q9XIM0.1 RecName: Full=CCG-binding protein 1; Short=AtCBP1; AltName: Full=Protein MATERNAL EFFECT EMBRYO ARREST 14 && -	-
gui0043720.1	37.2469	35.9579	49.5422	8.89411	9.99102	10.1288	40.9156	9.6713	2.08087	7.10182e-54	6.82386e-52	-	Chr03	5080657	5099285	+	2061	-	- && Q8LPG9.1 RecName: Full=Protein IQ-DOMAIN 14 && PF00612:IQ calmodulin-binding motif|PF13178:Protein of unknown function (DUF4005)	IQ
gui0061860.1	4.30609	4.71368	5.37418	21.0972	17.6544	18.3282	4.79798	19.0266	-1.98752	7.30532e-54	7.00354e-52	-	Chr04	3559149	3566937	+	3108	-	- && Q7XSA2.3 RecName: Full=Protein argonaute 1B; Short=OsAGO1b && PF02171:Piwi domain|PF02170:PAZ domain|PF16486:N-terminal domain of argonaute|PF08699:Argonaute linker 1 domain|PF12764:Glycine-rich region of argonaut|PF16488:Argonaute linker 2 domain	Piwi
gui0294780.1	436.506	452.881	470.605	179.639	182.902	156.933	453.331	173.158	1.38847	1.42412e-53	1.36222e-51	-	Chr21	13208039	13208908	+	453	-	- && P25470.1 RecName: Full=Histone H2A.1 && PF16211:C-terminus of histone H2A|PF00125:Core histone H2A/H2B/H3/H4	Histone
gui0014590.1	959.899	863.677	819.737	330.996	367.895	353.348	881.104	350.746	1.32888	1.69584e-53	1.61848e-51	-	Chr01	21610575	21614807	-	477	-	- && Q7M1X5.1 RecName: Full=Major pollen allergen Lol p 11; AltName: Full=Allergen Lol p XI; AltName: Allergen=Lol p 11 && PF01190:Pollen proteins Ole e I like	-
gui0125270.1	26.2598	29.7221	33.4692	5.19164	3.60156	4.18484	29.8171	4.32601	2.78503	2.95965e-53	2.8183e-51	-	Chr08	14994635	14996310	+	984	-	- && Q9LEH3.1 RecName: Full=Peroxidase 15; Short=Prx15; AltName: Full=Anionic peroxidase; Flags: Precursor && PF00141:Peroxidase	-
novel.10715	264.458	244.953	232.792	584.328	579.849	645.072	247.401	603.083	-1.2855	3.30832e-53	3.14328e-51	-	Chr10	31943206	31944030	+	735	-	- && sp|Q39950|NLTP_HELAN Non-specific lipid-transfer protein OS=Helianthus annuus OX=4232 PE=3 SV=1 && -	-
gui0317870.1	13.1977	9.95325	10.947	38.0262	41.9799	42.6705	11.3659	40.8922	-1.84711	3.59932e-53	3.41212e-51	-	Chr23	19748856	19752593	+	1914	-	- && Q9SJ56.1 RecName: Full=BEL1-like homeodomain protein 1; Short=BEL1-like protein 1; AltName: Full=Protein EMBRYO SAC DEVELOPMENT ARREST 29 && PF07526:Associated with HOX|PF05920:Homeobox KN domain	POX
gui0202320.1	16.3286	15.4456	15.9274	45.8494	42.418	41.6217	15.9006	43.2964	-1.44517	7.82025e-53	7.39701e-51	-	Chr13	27655808	27662910	-	2505	-	- && Q8RWS9.1 RecName: Full=Probable cyclic nucleotide-gated ion channel 5; Short=AtCNGC5; AltName: Full=Cyclic nucleotide- and calmodulin-regulated ion channel 5 && PF00027:Cyclic nucleotide-binding domain|PF00520:Ion transport protein	Ion_trans
gui0060700.1	75.8302	71.147	83.2519	247.308	215.872	219.077	76.743	227.419	-1.56725	8.04488e-53	7.59258e-51	-	Chr04	1874604	1875134	+	531	-	- && Q9M7R0.1 RecName: Full=Calcium-binding allergen Ole e 8; AltName: Full=PCA18/PCA23; AltName: Allergen=Ole e 8 && PF13499:EF-hand domain pair	-
gui0281540.1	66.8687	62.0127	74.9937	23.9723	20.7996	19.3609	67.9584	21.3776	1.66855	9.91368e-53	9.33557e-51	-	Chr20	11342321	11351334	+	2121	-	- && Q93ZQ5.2 RecName: Full=SPX domain-containing membrane protein At4g22990 && PF03105:SPX domain|PF07690:Major Facilitator Superfamily	MFS_1
gui0300300.1	222.93	212.299	172.928	61.6746	72.4753	66.138	202.719	66.7626	1.60237	1.02938e-52	9.67207e-51	-	Chr22	5345901	5348567	+	1413	-	- && O23254.1 RecName: Full=Serine hydroxymethyltransferase 4; Short=AtSHMT4; AltName: Full=Glycine hydroxymethyltransferase 4; AltName: Full=Serine methylase 4 && PF00464:Serine hydroxymethyltransferase	SHMT
gui0234300.1	65.7761	74.9163	64.0855	4.95882	8.26798	6.79518	68.2593	6.67399	3.3544	1.20867e-52	1.13316e-50	-	Chr16	12020460	12022771	+	303	-	- && - && PF04588:Hypoxia induced protein conserved region	-
gui0273190.1	137.836	148.831	132.958	359.754	322.684	337.923	139.875	340.121	-1.28191	1.34904e-52	1.26197e-50	-	Chr19	6718992	6721746	+	918	-	- && Q948T6.2 RecName: Full=Lactoylglutathione lyase; AltName: Full=Aldoketomutase; AltName: Full=Allergen Glb33; AltName: Full=Glyoxalase I; Short=Glx I; AltName: Full=Glyoxylase I 11; Short=OsGLYI-11; Short=OsGLYI11; AltName: Full=Ketone-aldehyde mutase; AltName: Full=Methylglyoxalase; AltName: Full=PP33; AltName: Full=S-D-lactoylglutathione methylglyoxal lyase; AltName: Allergen=Ory s Glyoxala…	Glyoxalase
gui0315210.1	252.626	237.273	223.12	80.8782	98.5766	87.6248	237.673	89.0266	1.41667	1.50068e-52	1.40075e-50	-	Chr23	15644535	15646337	-	1293	-	- && O04496.1 RecName: Full=Aspartyl protease AED3; AltName: Full=Apoplastic EDS1-dependent protein 3; Flags: Precursor && PF14543:Xylanase inhibitor N-terminal|PF14541:Xylanase inhibitor C-terminal	-
gui0296980.1	399.814	364.766	321.159	945.912	1084.7	1104.7	361.913	1045.1	-1.52993	2.3357e-52	2.17537e-50	-	Chr21	22087993	22089095	-	222	-	- && P20238.1 RecName: Full=Metallothionein-like protein 1; Short=MT-1 && -	-
gui0299130.1	210.12	222.253	189.236	76.5555	85.7297	80.7012	207.203	80.9955	1.35513	2.95172e-52	2.7431e-50	-	Chr22	2061648	2071900	+	1377	-	- && Q9SE94.1 RecName: Full=Methylenetetrahydrofolate reductase 1; AltName: Full=ZmMTHFR1 && PF02219:Methylenetetrahydrofolate reductase	-
gui0255480.1	70.1784	73.9767	63.6894	20.6448	18.1581	15.833	69.2815	18.212	1.92758	3.58564e-52	3.32493e-50	-	Chr17	28799664	28803314	+	885	-	- && Q9C5M0.1 RecName: Full=Mitochondrial dicarboxylate/tricarboxylate transporter DTC; AltName: Full=Dicarboxylate/tricarboxylate carrier && PF00153:Mitochondrial carrier protein	Mito_carr
gui0260810.1	18.3763	20.0154	17.897	59.7479	53.9693	57.2768	18.7629	56.998	-1.60303	3.95161e-52	3.65632e-50	-	Chr18	5906956	5910317	-	1362	-	- && - && PF15477:Small acidic protein family	-
gui0244580.1	22.0524	21.3022	21.435	5.48218	4.98865	4.31522	21.5965	4.92868	2.13153	4.58332e-52	4.2316e-50	-	Chr17	4230971	4235573	-	1776	-	- && Q9SU40.1 RecName: Full=Monocopper oxidase-like protein SKU5; AltName: Full=Skewed roots; Flags: Precursor && PF07732:Multicopper oxidase|PF07731:Multicopper oxidase|PF00394:Multicopper oxidase	-
gui0082140.1	10.0191	9.61638	9.46703	46.9209	40.3521	49.0941	9.70083	45.4557	-2.22828	5.12972e-52	4.72579e-50	-	Chr05	18578330	18581470	+	798	-	- && - && PF06203:CCT motif	CCT
gui0244140.1	14.4749	13.5618	10.3089	1.51886	2.36513	1.37219	12.7818	1.75206	2.86697	6.67958e-52	6.1403e-50	-	Chr17	3289617	3298835	+	3126	-	- && O22060.1 RecName: Full=Probable sucrose-phosphate synthase 1; AltName: Full=UDP-glucose-fructose-phosphate glucosyltransferase 1 && PF00534:Glycosyl transferases group 1|PF00862:Sucrose synthase|PF05116:Sucrose-6F-phosphate phosphohydrolase	Glycos_transf_1
novel.20890	0.67696	0.862168	0.603428	8.8659	8.00221	9.04949	0.714185	8.6392	-3.59653	7.86347e-52	7.21299e-50	-	Chr22	6582379	6585588	-	2054	-	- && - && -	-
gui0257850.1	24.0542	19.3047	20.6866	2.26122	3.99283	2.60482	21.3485	2.95296	2.8539	9.30837e-52	8.51997e-50	-	Chr18	2531331	2535655	-	1515	-	- && O48766.1 RecName: Full=Endoglucanase 11; AltName: Full=Endo-1,4-beta glucanase 11; Flags: Precursor && PF00759:Glycosyl hydrolase family 9	-
gui0206750.1	59.8228	53.8298	29.6478	2.88857	3.41037	4.16754	47.7668	3.48882	3.7752	1.52981e-51	1.39722e-49	-	Chr14	3736023	3737006	-	645	-	- && - && -	-
gui0006530.1	51.9589	45.4293	59.4895	2.70295	5.01104	4.53911	52.2926	4.08437	3.67842	1.76374e-51	1.60742e-49	-	Chr01	10262804	10263181	+	378	-	- && Q9M2P8.1 RecName: Full=VQ motif-containing protein 25; Short=AtVQ25 && PF05678:VQ motif	-
gui0060310.1	33.517	33.3364	32.7624	5.29815	3.36652	4.96301	33.2052	4.54256	2.86983	2.03335e-51	1.84917e-49	-	Chr04	1428506	1431255	-	726	-	- && Q949X0.2 RecName: Full=Palmitoyl-monogalactosyldiacylglycerol delta-7 desaturase, chloroplastic; AltName: Full=Acyl-lipid desaturase 3; AltName: Full=Fatty acid desaturase 5; Short=FAD5; AltName: Full=Fatty acid desaturase B; Short=FADB; AltName: Full=Monogalactosyldiacylglycerol-specific palmitic acid desaturase; Flags: Precursor && PF00487:Fatty acid desaturase	-
gui0231100.1	210.252	207.215	208.087	95.3042	95.3745	91.0593	208.518	93.9127	1.15078	2.20144e-51	1.99776e-49	-	Chr16	6107946	6111361	+	1248	-	- && O81919.1 RecName: Full=Calreticulin; Flags: Precursor && PF00262:Calreticulin family	-
novel.1798	37.8709	40.9312	30.3094	7.27336	8.17293	6.05624	36.3705	7.16751	2.34322	2.31042e-51	2.09218e-49	-	Chr02	12741114	12744884	+	1256	-	- && sp|Q9C5D3|HIP7_ARATH Heavy metal-associated isoprenylated plant protein 7 OS=Arabidopsis thaliana OX=3702 GN=HIPP07 PE=1 SV=1 && PF00403:Heavy-metal-associated domain	HMA
gui0115740.1	10.3913	11.4046	9.70701	36.5283	30.4581	32.1867	10.501	33.0577	-1.65446	2.64849e-51	2.39322e-49	-	Chr07	22290934	22301529	-	2955	-	- && P04045.2 RecName: Full=Alpha-1,4 glucan phosphorylase L-1 isozyme, chloroplastic/amyloplastic; AltName: Full=Starch phosphorylase L-1; Flags: Precursor && PF00343:Carbohydrate phosphorylase	-
gui0232910.1	752.745	795.61	760.06	329.219	277.903	289.353	769.472	298.825	1.36457	3.66173e-51	3.30177e-49	-	Chr16	9946186	9946778	+	270	-	- && Q948Z4.1 RecName: Full=Snakin-1; Flags: Precursor && -	-
gui0118710.1	29.6203	29.1611	24.8609	4.89568	3.9949	4.22969	27.8808	4.37342	2.67244	3.84687e-51	3.46137e-49	-	Chr08	282344	283865	+	933	-	- && Q9S840.1 RecName: Full=Squamosa promoter-binding-like protein 2 && PF03110:SBP domain	SBP
gui0073790.1	382.904	383.102	341.255	150.354	155	133.773	369.087	146.376	1.33429	3.9023e-51	3.50382e-49	-	Chr04	30863810	30866190	+	885	-	- && Q39857.2 RecName: Full=Xyloglucan endotransglucosylase/hydrolase 1; Flags: Precursor && PF06955:Xyloglucan endo-transglycosylase (XET) C-terminus|PF00722:Glycosyl hydrolases family 16	-
gui0088580.1	21.8233	19.4938	18.9428	72.7537	61.9221	72.3616	20.0866	69.0125	-1.78062	3.91763e-51	3.51016e-49	-	Chr05	29122563	29125320	+	969	-	- && P80471.2 RecName: Full=Light-induced protein, chloroplastic; AltName: Full=Drought-induced stress protein CDSP-34; Flags: Precursor && PF04755:PAP_fibrillin	-
gui0036820.1	13.8692	13.6268	12.0176	2.38608	3.00228	2.60785	13.1712	2.6654	2.30496	5.02976e-51	4.49714e-49	-	Chr02	31011906	31014641	+	2544	-	- && A2YU42.1 RecName: Full=Cellulose synthase-like protein D2; AltName: Full=OsCslD2 && PF03552:Cellulose synthase	-
novel.17371	23.1828	23.518	18.7018	5.15332	6.18786	5.54976	21.8008	5.63031	1.9531	6.43574e-51	5.74214e-49	-	Chr17	20055636	20059608	-	2834	-	- && sp|Q8LEB6|Y5185_ARATH Probable receptor-like protein kinase At5g18500 OS=Arabidopsis thaliana OX=3702 GN=At5g18500 PE=2 SV=1 && PF00069:Protein kinase domain	Pkinase
gui0280150.1	2.36588	3.36352	5.38083	32.0766	29.5937	29.5469	3.70341	30.4058	-3.03742	6.56597e-51	5.84605e-49	-	Chr20	8001418	8004116	+	1053	-	- && - && -	-
gui0006510.1	76.4268	71.2975	68.6486	11.5087	15.6006	13.3855	72.1243	13.4983	2.41771	7.04088e-51	6.25577e-49	-	Chr01	10249949	10250371	-	423	-	- && - && -	-
gui0316880.1	253.704	230.214	172.212	826.319	718.162	955.172	218.71	833.217	-1.92968	7.09126e-51	6.28738e-49	-	Chr23	18089700	18090831	-	438	-	- && P56331.2 RecName: Full=Eukaryotic translation initiation factor 1A; Short=eIF-1A; AltName: Full=Eukaryotic translation initiation factor 4C; Short=eIF-4C && PF01176:Translation initiation factor 1A / IF-1	-
gui0087000.1	33.0826	28.4649	34.1296	107.833	98.2066	102.615	31.8924	102.885	-1.68975	7.97167e-51	7.05326e-49	-	Chr05	26504623	26509036	+	690	-	- && Q9FRL8.1 RecName: Full=Glutathione S-transferase DHAR2; AltName: Full=Chloride intracellular channel homolog 2; Short=CLIC homolog 2; AltName: Full=Glutathione-dependent dehydroascorbate reductase 2; Short=AtDHAR2; Short=CytDHAR; Short=GSH-dependent dehydroascorbate reductase 2 && PF13417:Glutathione S-transferase, N-terminal domain|PF13410:Glutathione S-transferase, C-terminal domain	-
gui0309270.1	22.1792	27.5582	23.8619	2.07631	2.28207	3.89829	24.5331	2.75223	3.15606	9.57796e-51	8.45688e-49	-	Chr22	23434171	23436932	-	1071	-	- && Q9LSL1.1 RecName: Full=Transcription factor bHLH93; AltName: Full=Basic helix-loop-helix protein 93; Short=AtbHLH93; Short=bHLH 93; AltName: Full=Transcription factor EN 47; AltName: Full=bHLH transcription factor bHLH093 && -	-
gui0173350.1	11.6704	11.1174	14.2158	0.603163	0.569413	0.24599	12.3345	0.472855	4.70516	1.28999e-50	1.13664e-48	-	Chr11	19742697	19745020	+	1395	-	- && B9DGT7.2 RecName: Full=Tubulin alpha-2 chain >Q0WV25.2 RecName: Full=Tubulin alpha-4 chain && PF03953:Tubulin C-terminal domain|PF00091:Tubulin/FtsZ family, GTPase domain	Tubulin
gui0183940.1	16.5002	16.7084	21.2411	3.60495	3.97277	3.48289	18.1499	3.68687	2.29949	1.35082e-50	1.18777e-48	-	Chr12	13785142	13790390	-	2184	-	- && Q8GX69.2 RecName: Full=Beta-galactosidase 16; Short=Lactase 16; Flags: Precursor && PF13364:Beta-galactosidase jelly roll domain|PF01301:Glycosyl hydrolases family 35|PF02140:Galactose binding lectin domain	-
gui0150390.1	11.1081	7.6662	8.43158	50.8372	44.4868	44.3638	9.06863	46.5626	-2.36022	1.45006e-50	1.2724e-48	-	Chr10	4317819	4318616	+	798	-	- && P27493.1 RecName: Full=Chlorophyll a-b binding protein 21, chloroplastic; AltName: Full=LHCII type I CAB-21; Short=LHCP; Flags: Precursor && PF00504:Chlorophyll A-B binding protein	-
gui0159010.1	26.092	27.041	26.8943	8.46101	9.64204	9.14679	26.6758	9.08328	1.55424	1.80886e-50	1.58396e-48	-	Chr10	21189467	21208177	+	2820	-	- && Q6TAS3.1 RecName: Full=Aminodeoxychorismate synthase, chloroplastic; Short=ADC synthase; AltName: Full=P-aminobenzoic acid synthase; Short=PABA synthase; AltName: Full=Para-aminobenzoate synthase; Flags: Precursor && PF00425:chorismate binding enzyme|PF00117:Glutamine amidotransferase class-I|PF04715:Anthranilate synthase component I, N terminal region	GATase
gui0241740.1	82.4743	72.393	87.9529	1.17845	1.4377	0.897142	80.9401	1.1711	6.11092	2.16817e-50	1.89469e-48	-	Chr16	25112624	25113253	-	255	-	- && Q6R0H1.2 RecName: Full=Protein LHY; AltName: Full=MYB-related transcription factor LHY; AltName: Full=Protein LATE ELONGATED HYPOCOTYL && -	-
gui0241880.1	18.1598	18.1823	22.143	93.3666	70.4479	67.3918	19.495	77.0688	-1.98304	2.31692e-50	2.02052e-48	-	Chr16	25548023	25554869	-	1458	-	- && Q39204.2 RecName: Full=Transcription factor MYC2; Short=AtMYC2; AltName: Full=Basic helix-loop-helix protein 6; Short=AtbHLH6; Short=bHLH 6; AltName: Full=Protein JASMONATE INSENSITIVE 1; AltName: Full=R-homologous Arabidopsis protein 1; Short=RAP-1; AltName: Full=Transcription factor EN 38; AltName: Full=Z-box binding factor 1 protein; AltName: Full=bHLH transcription factor bHLH006; AltNam…	HLH
gui0113960.1	276.705	267.039	244.308	103.56	115.469	102.685	262.684	107.238	1.29251	2.66297e-50	2.31755e-48	-	Chr07	17153712	17155126	-	1134	-	- && P53492.1 RecName: Full=Actin-7; AltName: Full=Actin-2 && PF00022:Actin	Actin
gui0280530.1	16.7116	17.0981	14.4187	49.5755	50.7613	49.7438	16.0761	50.0269	-1.63778	3.01955e-50	2.6225e-48	-	Chr20	9401281	9404439	+	1359	-	- && - && -	-
gui0109340.1	9.9258	7.34499	8.95757	42.6974	35.4439	42.4419	8.74279	40.1944	-2.20083	3.73151e-50	3.23423e-48	-	Chr07	8735640	8739117	-	1074	-	- && Q3T0E5.1 RecName: Full=Adipocyte plasma membrane-associated protein && PF03088:Strictosidine synthase	Str_synth
gui0116070.1	35.2593	29.271	38.3041	134.316	127.914	126.373	34.2781	129.534	-1.91798	3.7706e-50	3.26146e-48	-	Chr07	23888053	23893485	+	396	-	- && P41348.2 RecName: Full=Ferredoxin-thioredoxin reductase catalytic chain, chloroplastic; Short=FTR-C; AltName: Full=B2; AltName: Full=Ferredoxin-thioredoxin reductase subunit B; Short=FTR-B; Flags: Precursor && PF02943:Ferredoxin thioredoxin reductase catalytic beta chain	-
gui0182890.1	1.15215	0.660629	0.726585	16.6188	14.9863	14.0816	0.846453	15.2289	-4.16924	3.81862e-50	3.29627e-48	-	Chr12	12424634	12426532	-	1056	-	- && Q5HZ05.1 RecName: Full=Probable trehalose-phosphate phosphatase J; Short=AtTPPJ; AltName: Full=Trehalose 6-phosphate phosphatase && PF02358:Trehalose-phosphatase	-
gui0127170.1	8.98103	13.1032	22.6636	1087.6	869.61	936.119	14.916	964.443	-6.01477	3.99893e-50	3.44492e-48	-	Chr08	24225536	24227826	-	987	-	- && B1HUJ1.1 RecName: Full=5'-methylthioadenosine/S-adenosylhomocysteine nucleosidase; Short=MTA/SAH nucleosidase; Short=MTAN; AltName: Full=5'-methylthioadenosine nucleosidase; Short=MTA nucleosidase; AltName: Full=S-adenosylhomocysteine nucleosidase; Short=AdoHcy nucleosidase; Short=SAH nucleosidase; Short=SRH nucleosidase && PF01048:Phosphorylase superfamily	-
novel.15113	11.9688	12.2123	14.0387	40.1909	36.2843	37.0459	12.7399	37.8403	-1.57057	4.27341e-50	3.67393e-48	-	Chr15	16892127	16895795	+	2430	-	- && sp|Q6NPN9|DWA2_ARATH WD repeat-containing protein DWA2 OS=Arabidopsis thaliana OX=3702 GN=DWA2 PE=1 SV=1 && -	-
gui0085850.1	211.588	189.062	180.079	50.8883	64.8191	55.6621	193.576	57.1232	1.76076	4.34957e-50	3.73184e-48	-	Chr05	24924380	24924790	-	411	-	- && P59226.2 RecName: Full=Histone H3.2; AltName: Full=Histone H3.1 >P69246.2 RecName: Full=Histone H3.2 >P69248.2 RecName: Full=Histone H3.2 >Q71T45.3 RecName: Full=Histone H3.2 >Q6LBE3.3 RecName: Full=Histone H3.2 >Q6LCK1.3 RecName: Full=Histone H3.2 >Q76MV0.1 RecName: Full=Histone H3.2 >Q2RAD9.1 RecName: Full=Histone H3.2 >A2Y533.1 RecName: Full=Histone H3.2 && PF00125:Core histone H2A/H2B/H3…	Histone
novel.13774	1.59805	2.20682	1.80556	13.5031	11.675	11.9606	1.87014	12.3796	-2.72674	4.40933e-50	3.77549e-48	-	Chr13	14146012	14148005	-	1994	-	- && - && -	-
gui0209180.1	34.4129	35.2741	29.9702	4.86798	7.04295	4.45427	33.2191	5.45507	2.60634	5.86629e-50	5.01291e-48	-	Chr14	7445210	7447325	+	963	-	- && Q9LSP0.2 RecName: Full=Peroxidase 29; Short=Atperox P29; AltName: Full=ATP40; Flags: Precursor && PF00141:Peroxidase	-
gui0034570.1	69.6678	66.2163	62.4726	24.7345	22.5561	23.1196	66.1189	23.4701	1.49424	6.69691e-50	5.7112e-48	-	Chr02	27045008	27046492	-	1368	-	- && Q9SYK9.1 RecName: Full=UDP-glycosyltransferase 74E2 && PF00201:UDP-glucoronosyl and UDP-glucosyl transferase	UDPGT
novel.21762	4.17724	4.87849	3.03431	0.238645	0.217083	0.28686	4.03001	0.247529	4.02511	7.91997e-50	6.7407e-48	-	Chr23	21027857	21032672	-	4785	-	- && sp|Q9ZT94|POLR2_ARATH Retrovirus-related Pol polyprotein from transposon RE2 OS=Arabidopsis thaliana OX=3702 GN=RE2 PE=4 SV=1 && PF00665:Integrase core domain	rve
gui0131860.1	85.6059	79.606	107.285	23.1383	27.0375	23.691	90.8322	24.6222	1.88324	9.04424e-50	7.68218e-48	-	Chr09	2934481	2941766	+	1026	-	- && Q1KKV8.1 RecName: Full=Molybdate-anion transporter; AltName: Full=Major facilitator superfamily domain-containing protein 5; AltName: Full=Molybdate transporter 2 homolog && PF05631:Sugar-tranasporters, 12 TM	-
gui0054760.1	21.5628	21.7209	26.1453	3.72806	4.67073	5.16025	23.143	4.51968	2.35628	1.11619e-49	9.46198e-48	-	Chr03	25039285	25042117	-	1596	-	- && Q43062.1 RecName: Full=Pectinesterase/pectinesterase inhibitor PPE8B; Includes: RecName: Full=Pectinesterase inhibitor PPE8B; AltName: Full=Pectin methylesterase inhibitor PPE8B; Includes: RecName: Full=Pectinesterase PPE8B; Short=PE PPE8B; AltName: Full=Pectin methylesterase PPE8B; Flags: Precursor && PF01095:Pectinesterase|PF04043:Plant invertase/pectin methylesterase inhibitor	-
gui0040680.1	66.8119	78.0974	76.518	14.535	21.6675	20.6056	73.8091	18.9361	1.96266	1.28501e-49	1.08714e-47	-	Chr02	40532457	40536456	-	1410	-	- && Q949Z1.1 RecName: Full=Polygalacturonase At1g48100; Short=PG; AltName: Full=Pectinase At1g48100; Flags: Precursor && PF00295:Glycosyl hydrolases family 28	-
gui0228830.1	13.409	13.2872	19.6898	2.84784	3.19654	2.88235	15.462	2.97558	2.37749	1.29649e-49	1.09467e-47	-	Chr15	28510508	28518226	-	3651	-	- && Q5D892.1 RecName: Full=DExH-box ATP-dependent RNA helicase DExH17; AltName: Full=ATP-dependent DNA helicase homolog MER3; AltName: Full=Protein ROCK-N-ROLLERS && PF02889:Sec63 Brl domain|PF08704:tRNA methyltransferase complex GCD14 subunit	Sec63
gui0152270.1	23.0875	22.9986	23.8648	66.3269	64.1652	63.5475	23.317	64.6799	-1.47194	1.38006e-49	1.16292e-47	-	Chr10	7057261	7060315	+	1197	-	- && Q41249.1 RecName: Full=Protochlorophyllide reductase, chloroplastic; Short=PCR; AltName: Full=NADPH-protochlorophyllide oxidoreductase; Short=POR; Flags: Precursor && PF00106:short chain dehydrogenase	adh_short
novel.654	9.74632	9.02749	8.20503	31.127	26.4349	30.0218	8.99295	29.1945	-1.69883	1.57071e-49	1.32095e-47	-	Chr01	40842959	40847157	+	2568	-	- && - && PF02362:B3 DNA binding domain	B3
gui0007810.1	280.159	313.159	323.403	117.046	118.438	112.688	305.574	116.057	1.39668	1.80579e-49	1.51565e-47	-	Chr01	11978537	11982438	+	438	-	- && P39697.2 RecName: Full=40S ribosomal protein S19, mitochondrial; Flags: Precursor && PF00076:RNA recognition motif. (a.k.a. RRM, RBD, or RNP domain)	RRM_1
gui0034480.1	76.1875	64.1602	53.9621	9.68659	16.1149	10.433	64.7699	12.0782	2.42292	3.31328e-49	2.77544e-47	-	Chr02	26948635	26951766	+	1365	-	- && Q8S9J6.1 RecName: Full=Aspartyl protease family protein At5g10770; Flags: Precursor && PF14543:Xylanase inhibitor N-terminal|PF14541:Xylanase inhibitor C-terminal	-
gui0107150.1	26.2066	20.6091	27.2957	0.0812723	0.12394	0.11601	24.7038	0.107074	7.84998	3.48432e-49	2.91297e-47	-	Chr07	5718020	5721896	+	1479	-	- && Q9FHD7.1 RecName: Full=Probable serine/threonine-protein kinase At5g41260 && PF13414:TPR repeat|PF07714:Protein tyrosine kinase	Pkinase_Tyr
gui0135160.1	6.1666	5.60918	6.2068	24.8984	24.3397	22.7094	5.99419	23.9825	-2.00035	3.92898e-49	3.27826e-47	-	Chr09	8111336	8118854	+	1569	-	- && Q84P23.2 RecName: Full=4-coumarate--CoA ligase-like 9; AltName: Full=4-coumarate--CoA ligase isoform 4; Short=At4CL4 && PF00501:AMP-binding enzyme	AMP-binding
gui0237390.1	71.9007	50.9114	56.297	4.62314	7.67697	6.59917	59.703	6.29976	3.24444	4.4566e-49	3.71121e-47	-	Chr16	16669546	16669935	+	390	-	- && - && -	-
gui0250680.1	146.54	144.408	138.053	325.783	324.568	310.756	143	320.369	-1.16371	4.49112e-49	3.73264e-47	-	Chr17	21154239	21155067	-	699	-	- && P42736.2 RecName: Full=Ethylene-responsive transcription factor RAP2-3; AltName: Full=Cadmium-induced protein AS30; AltName: Full=Ethylene response factor 72; Short=ERF72; AltName: Full=Ethylene-responsive element binding protein; Short=AtEBP; AltName: Full=Protein RELATED TO APETALA2 3; Short=Related to AP2 3 && PF00847:AP2 domain	AP2
gui0089810.1	67.2219	74.6951	88.6309	221.017	214.825	207.281	76.8493	214.374	-1.48003	4.86158e-49	4.03264e-47	-	Chr05	30926141	30930804	-	1485	-	- && K4CF70.1 RecName: Full=Fatty acid hydroperoxide lyase, chloroplastic; Short=LeHPL; AltName: Full=Cytochrome P450 74B && PF00067:Cytochrome P450	p450
gui0182680.1	50.0571	54.8082	43.9116	9.93668	9.20609	5.87179	49.5923	8.33819	2.57231	8.0087e-49	6.63021e-47	-	Chr12	12125826	12128744	-	750	-	- && Q9M1S3.1 RecName: Full=Probable RNA-binding protein ARP1; AltName: Full=ABA-regulated RNA-binding protein 1 && PF00076:RNA recognition motif. (a.k.a. RRM, RBD, or RNP domain)	RRM_1
novel.18335	43.0925	40.6225	44.8157	11.8989	10.5791	13.4545	42.8436	11.9775	1.83875	8.46094e-49	6.99097e-47	-	Chr19	2769786	2772505	+	1288	-	- && sp|Q9FJH0|RAA1F_ARATH Ras-related protein RABA1f OS=Arabidopsis thaliana OX=3702 GN=RABA1F PE=2 SV=1 && PF00071:Ras family	Ras
gui0198020.1	465.349	425.523	472.925	176.643	185.461	163.146	454.599	175.083	1.37655	1.28179e-48	1.05704e-46	-	Chr13	21517673	21517984	-	312	-	- && P59259.2 RecName: Full=Histone H4 >Q6LAF3.3 RecName: Full=Histone H4 >Q6PMI5.3 RecName: Full=Histone H4 >Q6WZ83.3 RecName: Full=Histone H4 >Q76H85.3 RecName: Full=Histone H4 >P62788.2 RecName: Full=Histone H4 >P62787.2 RecName: Full=Histone H4 >P62887.2 RecName: Full=Histone H4 >P62785.2 RecName: Full=Histone H4 variant TH011 >P0CG89.1 RecName: Full=Histone H4 && PF15511:Centromere kinetocho…	-
novel.5351	1.25887	1.60328	0.757801	7.86505	8.41855	9.26382	1.20665	8.51581	-2.81914	1.47615e-48	1.21496e-46	-	Chr04	18935903	18939952	-	4050	-	- && - && -	-
gui0055430.1	37.8375	39.4194	40.5132	7.93925	9.50481	7.20205	39.2567	8.21537	2.25654	1.8488e-48	1.51874e-46	-	Chr03	27428311	27429982	+	810	-	- && Q8S8Q6.1 RecName: Full=Tetraspanin-8 && PF00335:Tetraspanin family	Tetraspannin
novel.9498	11.5647	11.6361	10.8378	30.6215	28.7662	26.5092	11.3462	28.6323	-1.33543	2.05572e-48	1.68545e-46	-	Chr09	7917427	7926341	+	5631	-	- && sp|F4JTS8|NOV_ARATH Protein NO VEIN OS=Arabidopsis thaliana OX=3702 GN=NOV PE=1 SV=1 && -	-
gui0095950.1	470.209	453.195	361.214	127.419	155.792	119.951	428.206	134.387	1.67191	2.46036e-48	2.01332e-46	-	Chr06	6282269	6296431	+	966	-	- && Q94KL7.1 RecName: Full=Secoisolariciresinol dehydrogenase && PF00106:short chain dehydrogenase	adh_short
novel.19575	53.5335	50.9352	53.3602	139.952	122.045	122.029	52.6097	128.009	-1.28284	2.60727e-48	2.12944e-46	-	Chr20	16163480	16168740	-	1908	-	- && sp|H2DH17|C7A22_PANGI Cytochrome P450 CYP749A22 OS=Panax ginseng OX=4054 PE=2 SV=1 && PF00067:Cytochrome P450	p450
gui0284830.1	64.1855	73.3545	59.3729	23.5517	23.3812	21.9781	65.6376	22.9704	1.51475	2.64065e-48	2.15256e-46	-	Chr20	17260783	17264113	+	1845	-	- && B9DFI7.2 RecName: Full=Probable methyltransferase PMT2 && PF03141:Putative S-adenosyl-L-methionine-dependent methyltransferase	-
novel.8589	0.824393	0.721168	0.653197	23.2802	11.8824	13.7444	0.732919	16.3023	-4.47528	3.52886e-48	2.87108e-46	-	Chr08	6782211	6783662	+	1265	-	- && sp|Q38910|XTH23_ARATH Probable xyloglucan endotransglucosylase/hydrolase protein 23 OS=Arabidopsis thaliana OX=3702 GN=XTH23 PE=2 SV=1 && PF00722:Glycosyl hydrolases family 16|PF06955:Xyloglucan endo-transglycosylase (XET) C-terminus	-
novel.9979	20.9705	17.2073	22.8386	0.326635	0.664156	0.124332	20.3388	0.371708	5.77392	4.89384e-48	3.97402e-46	-	Chr09	9864379	9865298	-	920	-	- && - && PF04893:Yip1 domain	-
gui0252550.1	1.06357	0.570336	0.741327	17.3625	12.8108	16.1908	0.791744	15.4547	-4.28687	5.23531e-48	4.2432e-46	-	Chr17	24584815	24585849	-	1035	-	- && Q9LTH4.1 RecName: Full=Transcription factor BOA; AltName: Full=Protein BROTHER OF LUX ARRHYTHMO; AltName: Full=Protein PHYTOCLOCK 1-like; Short=Protein PCL1-like && PF00249:Myb-like DNA-binding domain	Myb_DNA-binding
gui0194840.1	19.9559	19.3453	21.8596	0.222596	0.75435	0.564867	20.387	0.513938	5.30991	5.51207e-48	4.459e-46	-	Chr13	14761677	14762982	+	810	-	- && Q9SJ52.1 RecName: Full=Protein YLS9; AltName: Full=Protein NDR1/HIN1-LIKE 10; Short=AtNHL10; AltName: Full=Protein YELLOW-LEAF-SPECIFIC GENE 9 && PF03168:Late embryogenesis abundant protein	-
gui0136660.1	6.29025	7.05291	6.85768	62.8484	55.5159	39.2179	6.73361	52.5274	-2.96362	5.79941e-48	4.68253e-46	-	Chr09	9705136	9709796	-	525	-	- && Q9XI33.1 RecName: Full=Ethylene-responsive transcription factor WIN1; AltName: Full=Protein SHINE 1; AltName: Full=Protein WAX INDUCER 1 && PF00847:AP2 domain	AP2
gui0113510.1	71.3527	69.6008	63.4951	201.647	165.478	185.357	68.1496	184.16	-1.43419	7.17167e-48	5.77952e-46	-	Chr07	15494041	15495209	-	963	-	- && Q9ZPE4.1 RecName: Full=F-box protein FBW2; AltName: Full=SKP1-interacting partner 18 && -	-
gui0158120.1	465.184	461.625	347.395	138.257	154.895	147.37	424.735	146.841	1.53231	7.41885e-48	5.9674e-46	-	Chr10	17886172	17897135	+	2157	-	- && Q03685.1 RecName: Full=Luminal-binding protein 5; Short=BiP 5; AltName: Full=78 kDa glucose-regulated protein homolog 5; Short=GRP-78-5; Flags: Precursor && PF00012:Hsp70 protein	HSP70
gui0255260.1	635.686	599.705	542.006	209.435	222.013	254.367	592.465	228.605	1.37387	7.77384e-48	6.24112e-46	-	Chr17	28480630	28483623	+	753	-	- && Q05431.2 RecName: Full=L-ascorbate peroxidase 1, cytosolic; Short=AP; Short=AtAPx01 && PF00141:Peroxidase	-
gui0116200.1	289.787	292.524	284.734	118.46	115.895	128.995	289.015	121.117	1.25475	8.82315e-48	7.07018e-46	-	Chr07	24153285	24155874	-	552	-	- && P36397.2 RecName: Full=ADP-ribosylation factor 1; Short=AtARF1 && PF00025:ADP-ribosylation factor family	Arf
novel.18746	38.648	49.7408	49.7763	135.485	125.02	138.38	46.0551	132.962	-1.52958	9.42762e-48	7.54032e-46	-	Chr19	7052594	7054603	-	1628	-	- && sp|P0CG85|UBI1P_NICSY Polyubiquitin OS=Nicotiana sylvestris OX=4096 GN=UBI11 PE=2 SV=1 && PF00240:Ubiquitin family	ubiquitin
gui0120630.1	231.132	245.104	222.267	97.7363	104.839	103.807	232.834	102.127	1.18893	1.1309e-47	9.0281e-46	-	Chr08	3320981	3323155	-	1038	-	- && P49313.1 RecName: Full=30 kDa ribonucleoprotein, chloroplastic; AltName: Full=CP-RBP30; Flags: Precursor && PF00076:RNA recognition motif. (a.k.a. RRM, RBD, or RNP domain)	RRM_1
novel.948	34.1901	33.4518	30.6695	91.5737	86.3309	87.4883	32.7705	88.4643	-1.4327	1.2971e-47	1.03354e-45	-	Chr01	7986828	7989680	-	993	-	- && sp|Q8LR34|ISU1_ORYSJ Iron-sulfur cluster assembly protein 1 OS=Oryza sativa subsp. japonica OX=39947 GN=ISU1 PE=2 SV=1 && PF01592:NifU-like N terminal domain	-
novel.10507	33.7528	25.0859	22.8049	96.4983	131.196	110.664	27.2145	112.786	-2.05114	1.44225e-47	1.14704e-45	-	Chr10	14902727	14904157	+	999	-	- && sp|O23547|EXLB1_ARATH Expansin-like B1 OS=Arabidopsis thaliana OX=3702 GN=EXLB1 PE=2 SV=2 && -	-
novel.5501	4.35741	3.78801	3.79421	15	15.8918	16.0284	3.97987	15.64	-1.97445	1.49031e-47	1.18305e-45	-	Chr04	32566238	32571432	-	2380	-	- && sp|C0HLA0|GH5FP_CHAOB Glycosyl hydrolase 5 family protein OS=Chamaecyparis obtusa OX=13415 PE=1 SV=1 && PF00150:Cellulase (glycosyl hydrolase family 5)	-
gui0168510.1	176.581	156.974	141.405	57.9213	60.0651	50.9704	158.32	56.319	1.49115	1.69062e-47	1.33956e-45	-	Chr11	11137840	11139135	-	1296	-	- && O22126.1 RecName: Full=Fasciclin-like arabinogalactan protein 8; Short=AtAGP8; Flags: Precursor && PF02469:Fasciclin domain	-
gui0221060.1	21.4153	22.758	16.7497	5.82656	6.2629	5.52021	20.3077	5.86989	1.79062	1.73471e-47	1.37194e-45	-	Chr15	11686334	11692489	-	4683	-	- && B1Q3J6.1 RecName: Full=DNA (cytosine-5)-methyltransferase 1B; Short=OsMET1b; AltName: Full=DNA methyltransferase 1-2; Short=OsMET1-2 && PF12047:Cytosine specific DNA methyltransferase replication foci domain|PF01426:BAH domain|PF00145:C-5 cytosine-specific DNA methylase	DNA_methylase
gui0033930.1	85.2954	74.5325	127.059	8.76471	10.1837	11.3194	95.629	10.0893	3.24462	1.81418e-47	1.43212e-45	-	Chr02	25925271	25928342	-	288	-	- && - && -	-
novel.4549	1.20076	1.05261	1.35429	7.7406	7.84697	9.69441	1.20255	8.42733	-2.80897	2.27209e-47	1.79027e-45	-	Chr04	7619486	7626150	+	2702	-	- && sp|Q6LA42|APRR5_ARATH Two-component response regulator-like APRR5 OS=Arabidopsis thaliana OX=3702 GN=APRR5 PE=1 SV=2 && PF06203:CCT motif|PF00072:Response regulator receiver domain	Response_reg
gui0109880.1	16.495	14.7634	15.8975	2.15333	3.08835	2.37846	15.7187	2.54004	2.62955	2.47985e-47	1.95035e-45	-	Chr07	9711192	9715376	-	1563	-	- && Q9FNY0.1 RecName: Full=Transcription factor E2FA; AltName: Full=E2F transcription factor-3; Short=AtE2F3 && PF02319:E2F/DP family winged-helix DNA-binding domain|PF16421:E2F transcription factor CC-MB domain	E2F_TDP
gui0148240.1	1083.15	945.13	845.401	355.597	373.469	360.938	957.894	363.334	1.39857	2.72147e-47	2.13643e-45	-	Chr10	1729776	1730087	+	312	-	- && P59259.2 RecName: Full=Histone H4 >Q6LAF3.3 RecName: Full=Histone H4 >Q6PMI5.3 RecName: Full=Histone H4 >Q6WZ83.3 RecName: Full=Histone H4 >Q76H85.3 RecName: Full=Histone H4 >P62788.2 RecName: Full=Histone H4 >P62787.2 RecName: Full=Histone H4 >P62887.2 RecName: Full=Histone H4 >P62785.2 RecName: Full=Histone H4 variant TH011 >P0CG89.1 RecName: Full=Histone H4 && PF15511:Centromere kinetocho…	-
novel.9182	4.2725	4.34235	4.65733	0.310421	0.29806	0.1477	4.42406	0.25206	4.13353	2.90169e-47	2.27371e-45	-	Chr08	20585987	20595663	-	3485	-	- && - && -	-
gui0222500.1	105.181	94.8898	81.3122	25.1065	25.6997	28.7191	93.7943	26.5085	1.82305	3.91972e-47	3.06576e-45	-	Chr15	16990091	16990885	+	699	-	- && - && PF00257:Dehydrin	-
gui0227570.1	429.324	380.116	412.391	107.103	131.605	94.2214	407.277	110.976	1.87576	4.03947e-47	3.15361e-45	-	Chr15	26882065	26882308	+	156	-	- && - && -	-
gui0049780.1	125.585	123.93	116.516	266.252	264.718	258.956	122.01	263.309	-1.10976	4.13231e-47	3.22017e-45	-	Chr03	14282676	14285199	+	1044	-	- && P92965.2 RecName: Full=Serine/arginine-rich splicing factor RS40; Short=At-RSp40; Short=AtRS40 && PF00076:RNA recognition motif. (a.k.a. RRM, RBD, or RNP domain)	RRM_1
gui0133760.1	300.873	305.709	296.27	126.193	143.524	133.212	300.95	134.31	1.16396	4.43789e-47	3.44663e-45	-	Chr09	5735496	5738176	-	963	-	- && P50346.1 RecName: Full=60S acidic ribosomal protein P0 && PF00466:Ribosomal protein L10|PF00428:60s Acidic ribosomal protein	-
gui0294670.1	436.9	365.737	341.414	97.086	130.508	114.386	381.35	113.993	1.74217	4.43915e-47	3.44663e-45	-	Chr21	13059104	13061124	+	390	-	- && P59259.2 RecName: Full=Histone H4 >Q6LAF3.3 RecName: Full=Histone H4 >Q6PMI5.3 RecName: Full=Histone H4 >Q6WZ83.3 RecName: Full=Histone H4 >Q76H85.3 RecName: Full=Histone H4 >P62788.2 RecName: Full=Histone H4 >P62787.2 RecName: Full=Histone H4 >P62887.2 RecName: Full=Histone H4 >P62785.2 RecName: Full=Histone H4 variant TH011 >P0CG89.1 RecName: Full=Histone H4 && PF15511:Centromere kinetocho…	-
gui0106450.1	112.07	118.901	109.991	32.1768	43.8604	35.0568	113.654	37.0313	1.61783	5.01588e-47	3.8873e-45	-	Chr07	4568030	4569202	-	1173	-	- && Q96553.1 RecName: Full=S-adenosylmethionine synthase 3; Short=AdoMet synthase 3; AltName: Full=Methionine adenosyltransferase 3; Short=MAT 3 && PF00438:S-adenosylmethionine synthetase, N-terminal domain|PF02772:S-adenosylmethionine synthetase, central domain|PF02773:S-adenosylmethionine synthetase, C-terminal domain	-
novel.9930	11.3568	10.633	12.6183	34.562	29.9029	36.1816	11.536	33.5488	-1.54012	6.69937e-47	5.18255e-45	-	Chr09	7543679	7552278	-	3770	-	- && sp|Q7XSA2|AGO1B_ORYSJ Protein argonaute 1B OS=Oryza sativa subsp. japonica OX=39947 GN=AGO1B PE=2 SV=3 && PF02170:PAZ domain|PF16487:Mid domain of argonaute|PF16488:Argonaute linker 2 domain|PF02171:Piwi domain|PF16486:N-terminal domain of argonaute	Piwi
gui0027730.1	10.9105	16.1585	19.7926	215.71	173.031	201.067	15.6205	196.603	-3.65377	7.21029e-47	5.56766e-45	-	Chr02	13952952	13953944	+	993	-	- && D2CZZ9.1 RecName: Full=BURP domain-containing protein BNM2C; Flags: Precursor && PF03181:BURP domain	-
gui0046930.1	250.115	258.756	254.118	85.4883	109.212	100.58	254.33	98.4268	1.36958	7.71515e-47	5.94668e-45	-	Chr03	9981713	9988593	+	1044	-	- && Q9LZG0.1 RecName: Full=Adenosine kinase 2; Short=AK 2; AltName: Full=Adenosine 5'-phosphotransferase 2 && PF00294:pfkB family carbohydrate kinase	PfkB
gui0165330.1	34.7383	35.7756	29.2706	3.05391	2.85641	2.32491	33.2615	2.74508	3.59894	8.67392e-47	6.67039e-45	-	Chr11	6369719	6372129	-	492	-	- && Q84VW5.1 RecName: Full=Mediator of RNA polymerase II transcription subunit 32; AltName: Full=Mediator of RNA polymerase II transcription subunit 2 && -	-
gui0183600.1	14.6599	12.9273	13.8873	45.1177	45.5843	51.8527	13.8249	47.5182	-1.78122	8.68549e-47	6.67039e-45	-	Chr12	13385310	13388722	-	1071	-	- && Q9LPL4.1 RecName: Full=F-box protein SKP2A; AltName: Full=FBL5-like protein; Short=AtFBL5; AltName: Full=SKP2-like protein 1; Short=AtSKP2;1 && PF00646:F-box domain	F-box
gui0174980.1	40.0374	47.0318	55.854	6.6453	8.94181	6.04477	47.6411	7.21063	2.72401	9.10408e-47	6.97924e-45	-	Chr11	23903584	23905032	+	615	-	- && O80513.1 RecName: Full=Cyclin-U4-1; Short=CycU4;1; AltName: Full=Cyclin-P4.1; Short=CycP4;1 && PF08613:Cyclin	-
gui0238390.1	137.065	212.121	233.995	37.0533	38.0313	35.2604	194.394	36.7817	2.40192	9.24892e-47	7.0775e-45	-	Chr16	18318548	18321764	+	339	-	- && P00054.1 RecName: Full=Cytochrome c && PF00034:Cytochrome c	-
gui0136280.1	209.402	206.729	188.021	79.323	89.5653	86.0546	201.384	84.981	1.24474	9.59892e-47	7.33212e-45	-	Chr09	9393304	9395288	+	1185	-	- && P31414.1 RecName: Full=Pyrophosphate-energized vacuolar membrane proton pump 1; AltName: Full=Pyrophosphate-energized inorganic pyrophosphatase 1; Short=H(+)-PPase 1; AltName: Full=Vacuolar proton pyrophosphatase 1; AltName: Full=Vacuolar proton pyrophosphatase 3 && PF03030:Inorganic H+ pyrophosphatase	-
gui0098770.1	27.3439	26.0794	41.0941	1.96592	2.85525	1.33628	31.5058	2.05248	3.94017	9.68058e-47	7.38123e-45	-	Chr06	10424617	10426137	-	642	-	- && P46423.1 RecName: Full=Glutathione S-transferase; AltName: Full=25 kDa auxin-binding protein; AltName: Full=GST class-phi && PF00043:Glutathione S-transferase, C-terminal domain|PF02798:Glutathione S-transferase, N-terminal domain	GST_N
novel.14117	3.98302	3.87908	4.00312	0.776449	0.826978	0.730083	3.95507	0.777837	2.34617	1.07539e-46	8.18495e-45	-	Chr14	4038534	4057111	+	6502	-	- && sp|Q9M1E2|PTR37_ARATH Protein NRT1/ PTR FAMILY 2.7 OS=Arabidopsis thaliana OX=3702 GN=NPF2.7 PE=1 SV=1 && -	-
gui0252350.1	33.0435	35.669	36.2019	11.6979	13.9963	11.927	34.9715	12.5404	1.4796	1.12267e-46	8.52947e-45	-	Chr17	24270858	24274277	-	3021	-	- && Q9LRT1.1 RecName: Full=Probably inactive leucine-rich repeat receptor-like protein kinase At3g28040; Flags: Precursor && PF08263:Leucine rich repeat N-terminal domain|PF13855:Leucine rich repeat|PF00069:Protein kinase domain	Pkinase
gui0095500.1	470.332	385.519	411.713	126.462	155.302	142.188	422.521	141.317	1.58009	1.1484e-46	8.7094e-45	-	Chr06	5656591	5657060	-	288	-	- && - && -	-
gui0298880.1	111.634	102.559	110.33	44.5347	46.0574	39.1249	108.174	43.239	1.32295	1.23981e-46	9.38586e-45	-	Chr22	1304009	1306925	+	1722	-	- && Q41438.1 RecName: Full=3-hydroxy-3-methylglutaryl-coenzyme A reductase 3; Short=HMG-CoA reductase 3; AltName: Full=HMG3.3 && PF00368:Hydroxymethylglutaryl-coenzyme A reductase	-
gui0138920.1	53.7982	58.902	56.07	193.181	156.393	189.417	56.2567	179.664	-1.6752	1.41926e-46	1.07252e-44	-	Chr09	12721811	12722756	-	420	-	- && Q41229.1 RecName: Full=Photosystem I reaction center subunit IV B, chloroplastic; Short=PSI-E B; Contains: RecName: Full=Photosystem I reaction center subunit IV B isoform 2; Flags: Precursor && PF02427:Photosystem I reaction centre subunit IV / PsaE	-
novel.5282	24.6584	26.5474	29.9863	6.64404	8.47159	7.24459	27.064	7.45341	1.8604	1.83983e-46	1.38788e-44	-	Chr04	15106880	15127518	-	2171	-	- && sp|B9HBA8|ACCC1_POPTR Biotin carboxylase 1, chloroplastic OS=Populus trichocarpa OX=3694 GN=POPTRDRAFT_831870 PE=2 SV=1 && PF00289:Biotin carboxylase, N-terminal domain|PF02785:Biotin carboxylase C-terminal domain|PF02786:Carbamoyl-phosphate synthase L chain, ATP binding domain	CPSase_L_D2
gui0163010.1	42.4009	42.0562	46.2113	12.0202	12.311	14.743	43.5561	13.0247	1.74162	1.92622e-46	1.45047e-44	-	Chr11	2099397	2101740	-	1350	-	- && Q8GX46.1 RecName: Full=Transcription factor bHLH91; AltName: Full=Basic helix-loop-helix protein 91; Short=AtbHLH91; Short=bHLH 91; AltName: Full=Transcription factor EN 25; AltName: Full=bHLH transcription factor bHLH091 && PF00010:Helix-loop-helix DNA-binding domain	HLH
gui0042650.1	23.0083	23.3654	34.829	1.43782	1.46178	1.0946	27.0676	1.3314	4.34555	1.94108e-46	1.45907e-44	-	Chr03	3522416	3523042	-	627	-	- && Q9SJ54.1 RecName: Full=NDR1/HIN1-like protein 12 && PF03168:Late embryogenesis abundant protein	-
gui0226200.1	10.1793	13.2176	11.0483	51.3177	62.507	51.8398	11.4817	55.2215	-2.26589	2.22609e-46	1.67036e-44	-	Chr15	24840142	24841098	+	609	-	- && Q8LF99.2 RecName: Full=Probable xyloglucan endotransglucosylase/hydrolase protein 6; Short=At-XTH6; Short=XTH-6; Flags: Precursor && PF00722:Glycosyl hydrolases family 16	-
gui0159020.1	132.131	127.608	110.335	44.1617	49.5063	43.4164	123.358	45.6948	1.43275	2.6851e-46	2.00903e-44	-	Chr10	21239567	21247529	+	1233	-	- && Q42885.1 RecName: Full=Chorismate synthase 2, chloroplastic; AltName: Full=5-enolpyruvylshikimate-3-phosphate phospholyase 2; Flags: Precursor && PF01264:Chorismate synthase	-
novel.12885	166.627	148.295	172.185	365.945	398.428	370.453	162.369	378.275	-1.22016	2.68691e-46	2.00903e-44	-	Chr12	11993656	11994815	-	968	-	- && - && PF00257:Dehydrin	-
gui0316720.1	57.1112	52.1345	51.8466	128.021	135.493	126.824	53.6974	130.113	-1.27683	2.77439e-46	2.0708e-44	-	Chr23	17867864	17868916	+	1053	-	- && Q9LMM6.1 RecName: Full=Protein BPS1, chloroplastic; AltName: Full=Protein BYPASS 1; Flags: Precursor && PF05633:Protein of unknown function (DUF793)	-
gui0317930.1	30.4619	25.5651	30.8607	6.416	7.721	6.06401	28.9626	6.73367	2.10472	3.34994e-46	2.496e-44	-	Chr23	19843060	19844503	-	1377	-	- && Q0V865.1 RecName: Full=Protein FAF-like, chloroplastic; Flags: Precursor && PF11250:Fantastic Four meristem regulator	-
gui0181950.1	44.8005	35.6902	44.3245	5.92881	10.1594	8.46289	41.6051	8.18371	2.34593	3.55056e-46	2.64085e-44	-	Chr12	11171990	11177425	-	1257	-	- && Q94AP3.1 RecName: Full=Protein WALLS ARE THIN 1 && PF00892:EamA-like transporter family	DUF6
gui0094770.1	198.863	174.044	227.311	43.316	51.4691	48.9488	200.072	47.9113	2.06208	3.68142e-46	2.73339e-44	-	Chr06	4537179	4537715	-	222	-	- && Q9M373.1 RecName: Full=Arabinogalactan peptide 20; Short=AG-peptide 20; Flags: Precursor && -	-
gui0006910.1	14.3209	15.3273	14.7455	2.3897	2.59149	1.70555	14.7979	2.22891	2.73098	3.96528e-46	2.93901e-44	-	Chr01	10807558	10813423	+	1509	-	- && Q7Y223.1 RecName: Full=Mannan endo-1,4-beta-mannosidase 2; AltName: Full=Beta-mannanase 2; AltName: Full=Endo-beta-1,4-mannanase 2; Short=AtMAN2; Flags: Precursor && PF00150:Cellulase (glycosyl hydrolase family 5)	-
novel.1663	6.59522	7.36188	7.44223	31.4714	27.5014	24.3061	7.13311	27.7596	-1.96039	5.55899e-46	4.11307e-44	-	Chr02	710148	711961	+	1713	-	- && - && -	-
gui0026290.1	30.4393	27.4955	25.4759	92.9686	79.3217	74.7677	27.8036	82.3526	-1.56655	5.63923e-46	4.16519e-44	-	Chr02	10696337	10697872	+	1536	-	- && O48928.1 RecName: Full=Cytochrome P450 77A3 && PF00067:Cytochrome P450	p450
gui0152070.1	0.155743	0.324577	0.158659	16.8832	11.9084	9.41682	0.212993	12.7361	-5.90198	6.91375e-46	5.09769e-44	-	Chr10	6671634	6674725	+	1488	-	- && O64407.1 RecName: Full=Beta-amylase; AltName: Full=1,4-alpha-D-glucan maltohydrolase && PF01373:Glycosyl hydrolase family 14	-
gui0108190.1	195.406	205.421	167.226	470.359	461.224	458.362	189.351	463.315	-1.29093	6.94867e-46	5.11456e-44	-	Chr07	7180118	7181121	+	558	-	- && P27061.1 RecName: Full=Acid phosphatase 1; AltName: Full=Apase-1(1); Flags: Precursor && PF03767:HAD superfamily, subfamily IIIB (Acid phosphatase)	-
gui0172350.1	192.007	173.259	168.109	429.567	478.244	415.014	177.792	440.942	-1.3104	7.71213e-46	5.66668e-44	-	Chr11	18019807	18020724	+	468	-	- && Q9SZN7.1 RecName: Full=Heavy metal-associated isoprenylated plant protein 26; Short=AtHIP26; Short=AtHIPP26; AltName: Full=Farnesylated protein 6; Short=AtFP6; Flags: Precursor && PF00403:Heavy-metal-associated domain	HMA
gui0243940.1	15.0711	13.1177	8.25523	62.9292	59.1854	62.6504	12.148	61.5883	-2.34194	8.14408e-46	5.97373e-44	-	Chr17	2875108	2875872	+	765	-	- && O22130.1 RecName: Full=AT-hook motif nuclear-localized protein 22 && PF03479:Domain of unknown function (DUF296)	-
gui0260210.1	5.78913	6.32566	6.54253	25.1476	24.9466	25.5381	6.21911	25.2107	-2.01926	1.2034e-45	8.81177e-44	-	Chr18	5306928	5315866	+	1281	-	- && Q10PP8.1 RecName: Full=Metal tolerance protein 4; Short=OsMTP4 && PF16916:Dimerisation domain of Zinc Transporter|PF01545:Cation efflux family	-
gui0221590.1	3.62596	3.06648	2.32872	25.8393	25.1891	23.6552	3.00705	24.8946	-3.04941	1.22103e-45	8.92547e-44	-	Chr15	13915922	13918457	+	735	-	- && - && -	-
novel.8509	9.8311	10.0028	7.76173	24.5688	24.7504	26.6591	9.19855	25.3261	-1.46115	1.97867e-45	1.44389e-43	-	Chr08	1043459	1098894	+	7779	-	- && sp|Q9FPT1|UBP12_ARATH Ubiquitin C-terminal hydrolase 12 OS=Arabidopsis thaliana OX=3702 GN=UBP12 PE=1 SV=2 && PF12436:ICP0-binding domain of Ubiquitin-specific protease 7	-
novel.5146	67.7992	62.7186	54.203	20.1333	23.2365	19.9847	61.5736	21.1182	1.54382	2.20509e-45	1.60635e-43	-	Chr04	7510046	7514529	-	2009	-	- && sp|Q1KKV8|MFSD5_TAKRU Molybdate-anion transporter OS=Takifugu rubripes OX=31033 GN=mfsd5 PE=3 SV=1 && PF05631:Sugar-tranasporters, 12 TM	-
gui0085030.1	27.3927	26.4773	28.7309	8.94275	9.92261	7.7768	27.5336	8.88072	1.63245	2.77438e-45	2.0176e-43	-	Chr05	23808059	23822093	+	2574	-	- && Q9SUN6.1 RecName: Full=Subtilisin-like protease SBT2.2; AltName: Full=Subtilase subfamily 2 member 2; Short=AtSBT2.2; Flags: Precursor && PF00082:Subtilase family|PF05922:Peptidase inhibitor I9	Peptidase_S8
gui0170810.1	219.01	202.954	220.239	80.8925	90.7178	84.295	214.068	85.3018	1.32742	2.88903e-45	2.09739e-43	-	Chr11	14494901	14497215	+	555	-	- && P51823.2 RecName: Full=ADP-ribosylation factor 2 && PF00025:ADP-ribosylation factor family	Arf
gui0066810.1	1.6308	1.39127	0.961824	17.7186	11.2247	15.6751	1.32797	14.8728	-3.48539	3.05677e-45	2.21538e-43	-	Chr04	10762521	10764713	-	1350	-	- && O22349.1 RecName: Full=Tubulin alpha-3 chain; AltName: Full=Alpha-3-tubulin && PF03953:Tubulin C-terminal domain|PF00091:Tubulin/FtsZ family, GTPase domain	Tubulin
gui0118190.1	24.6676	26.3056	32.321	102.441	89.0862	91.7167	27.7648	94.4146	-1.76576	3.09438e-45	2.23881e-43	-	Chr07	32236588	32238698	-	714	-	- && Q9C5D7.1 RecName: Full=Probable caffeoyl-CoA O-methyltransferase At4g26220; AltName: Full=Trans-caffeoyl-CoA 3-O-methyltransferase; Short=CCoAMT; Short=CCoAOMT && PF01596:O-methyltransferase	-
gui0214800.1	47.9015	48.193	44.2724	17.9462	16.1507	13.8016	46.789	15.9662	1.55115	3.13588e-45	2.26498e-43	-	Chr14	25079577	25091779	+	2217	-	- && Q9SU40.1 RecName: Full=Monocopper oxidase-like protein SKU5; AltName: Full=Skewed roots; Flags: Precursor && PF00394:Multicopper oxidase|PF07732:Multicopper oxidase	-
gui0170960.1	195.581	206.132	211.91	89.1118	97.0336	91.8592	204.541	92.6682	1.14224	3.22456e-45	2.32507e-43	-	Chr11	14756094	14763604	+	1272	-	- && Q40401.1 RecName: Full=Calreticulin; Flags: Precursor && PF00262:Calreticulin family	-
gui0212800.1	249.756	242.631	215.968	88.8233	104.95	90.009	236.118	94.594	1.31969	3.5196e-45	2.53351e-43	-	Chr14	19890961	19894119	+	1335	-	- && Q8H7U1.1 RecName: Full=Tubulin beta-2 chain; AltName: Full=Beta-2-tubulin && PF00091:Tubulin/FtsZ family, GTPase domain|PF03953:Tubulin C-terminal domain	Tubulin
novel.7078	201.403	214.896	196.47	58.7427	83.1268	69.3422	204.256	70.4039	1.53665	3.8558e-45	2.77083e-43	-	Chr06	4390132	4395151	-	1770	-	- && sp|A7PZL3|PGLR_VITVI Probable polygalacturonase OS=Vitis vinifera OX=29760 GN=GSVIVT00026920001 PE=1 SV=1 && PF00295:Glycosyl hydrolases family 28	-
gui0075190.1	4.30176	4.70509	4.28905	23.784	20.464	20.5551	4.43196	21.601	-2.28508	4.00945e-45	2.87637e-43	-	Chr04	35041487	35042752	-	1266	-	- && Q70PR7.2 RecName: Full=Vinorine synthase && PF02458:Transferase family	-
gui0037620.1	29.9819	34.5897	33.4779	2.43503	3.60088	4.2131	32.6831	3.41633	3.25803	4.04377e-45	2.8961e-43	-	Chr02	32072687	32074450	+	543	-	- && Q9ZUA5.1 RecName: Full=Vacuolar iron transporter 1; Short=AtVIT1 && PF01988:VIT family	DUF125
gui0112610.1	188.796	178.831	159.9	68.7091	70.2253	75.6116	175.843	71.5153	1.29796	4.32951e-45	3.09553e-43	-	Chr07	13477370	13478521	+	1152	-	- && Q8GZC3.1 RecName: Full=Delta(12)-fatty-acid desaturase FAD2 && PF11960:Domain of unknown function (DUF3474)|PF00487:Fatty acid desaturase	-
gui0189840.1	55.0005	58.1958	62.012	10.8967	17.0646	14.0406	58.4028	14.0006	2.06055	4.61456e-45	3.29379e-43	-	Chr12	28143396	28144502	+	888	-	- && Q9LSL1.1 RecName: Full=Transcription factor bHLH93; AltName: Full=Basic helix-loop-helix protein 93; Short=AtbHLH93; Short=bHLH 93; AltName: Full=Transcription factor EN 47; AltName: Full=bHLH transcription factor bHLH093 && PF00010:Helix-loop-helix DNA-binding domain	HLH
gui0009750.1	243.217	204.97	173.513	621.72	564.163	684.163	207.233	623.349	-1.58878	5.06831e-45	3.6116e-43	-	Chr01	14538843	14539640	+	798	-	- && P27493.1 RecName: Full=Chlorophyll a-b binding protein 21, chloroplastic; AltName: Full=LHCII type I CAB-21; Short=LHCP; Flags: Precursor && PF00504:Chlorophyll A-B binding protein	-
gui0137250.1	127.966	135.078	140.75	43.6246	52.6318	46.948	134.598	47.7348	1.49554	6.05111e-45	4.3047e-43	-	Chr09	10515682	10521043	+	642	-	- && Q940S5.1 RecName: Full=Coatomer subunit zeta-1; AltName: Full=Zeta-1-coat protein; AltName: Full=Zeta-COP 1 && -	-
novel.3939	66.9039	65.5459	78.2474	16.1904	24.7188	20.0558	70.2324	20.3216	1.78912	6.2943e-45	4.47022e-43	-	Chr03	14899967	14906723	-	3211	-	- && sp|Q6NW58|SPAST_DANRE Spastin OS=Danio rerio OX=7955 GN=spast PE=2 SV=2 && PF00004:ATPase family associated with various cellular activities (AAA)	AAA
gui0097040.1	11.1838	12.6016	16.5024	52.3266	52.8338	51.3881	13.4292	52.1829	-1.9582	6.51528e-45	4.61943e-43	-	Chr06	8285136	8288244	+	1005	-	- && Q9S9N9.1 RecName: Full=Cinnamoyl-CoA reductase 1; Short=AtCCR1; AltName: Full=Protein IRREGULAR XYLEM 4 && PF01370:NAD dependent epimerase/dehydratase family	Epimerase
gui0165250.1	66.7167	67.9572	69.7952	26.8418	31.0072	29.264	68.1564	29.0377	1.23092	7.33333e-45	5.19078e-43	-	Chr11	6284319	6290932	-	2613	-	- && Q6Z382.1 RecName: Full=Coatomer subunit gamma-2; AltName: Full=Gamma-2-coat protein; Short=Gamma-2-COP && PF01602:Adaptin N terminal region|PF08752:Coatomer gamma subunit appendage platform subdomain|PF16381:Coatomer subunit gamma-1 C-terminal appendage platform	-
gui0292370.1	462.029	485.681	453.985	194.771	204.909	222.416	467.232	207.366	1.17196	8.8196e-45	6.23242e-43	-	Chr21	9047515	9049900	+	594	-	- && Q9FLF0.1 RecName: Full=40S ribosomal protein S9-2 && PF01479:S4 domain|PF00163:Ribosomal protein S4/S9 N-terminal domain	S4
gui0233430.1	5.40008	5.34091	5.17483	22.5022	22.105	23.9884	5.30527	22.8652	-2.10766	1.07237e-44	7.55335e-43	-	Chr16	10755128	10756717	+	1266	-	- && Q8VZG2.1 RecName: Full=Protein HYPER-SENSITIVITY-RELATED 4; Short=AtHSR4; AltName: Full=BCS1-like protein && PF14363:Domain associated at C-terminal with AAA	-
gui0090520.1	79.4628	84.6253	87.5917	201.676	181.945	181.353	83.8933	188.325	-1.1666	1.07244e-44	7.55335e-43	-	Chr05	32140734	32144822	-	1884	-	- && Q9XED8.1 RecName: Full=Auxin response factor 9 && PF06507:Auxin response factor|PF02309:AUX/IAA family	Auxin_resp
gui0286190.1	7.36437	8.41919	5.71848	33.3092	25.0927	31.6467	7.16735	30.0162	-2.06623	1.13955e-44	8.01272e-43	-	Chr20	20177425	20180534	+	2250	-	- && Q7XUF4.2 RecName: Full=Cyclin-dependent kinase G-2; Short=CDKG;2 >A2XUW1.1 RecName: Full=Cyclin-dependent kinase G-2; Short=CDKG;2 && PF00069:Protein kinase domain	Pkinase
gui0201430.1	295.636	293.871	297.916	104.084	124.961	100.625	295.808	109.89	1.4286	1.29845e-44	9.11489e-43	-	Chr13	26270260	26276174	-	399	-	- && P93092.1 RecName: Full=Acyl carrier protein 1, chloroplastic; Short=ACP 1; Flags: Precursor && PF00550:Phosphopantetheine attachment site	PP-binding
gui0227960.1	40.4712	40.982	27.6904	7.49699	8.59583	7.60985	36.3812	7.90089	2.20311	1.30872e-44	9.17181e-43	-	Chr15	27465375	27466817	+	1443	-	- && Q9LIA8.1 RecName: Full=UDP-glucose 6-dehydrogenase 2; Short=UDP-Glc dehydrogenase 2; Short=UDP-GlcDH 2; Short=UDPGDH 2; AltName: Full=At-UGD2 && PF03721:UDP-glucose/GDP-mannose dehydrogenase family, NAD binding domain|PF03720:UDP-glucose/GDP-mannose dehydrogenase family, UDP binding domain|PF00984:UDP-glucose/GDP-mannose dehydrogenase family, central domain	-
gui0222770.1	3.84704	3.44453	2.69109	16.3887	14.1193	15.0641	3.32755	15.1907	-2.19065	1.3635e-44	9.54004e-43	-	Chr15	17472356	17486538	-	2259	-	- && Q84W41.1 RecName: Full=Glutamate receptor 3.6; AltName: Full=Ligand-gated ion channel 3.6; Flags: Precursor && PF01094:Receptor family ligand binding region|PF00497:Bacterial extracellular solute-binding proteins, family 3	ANF_receptor
gui0084520.1	270.477	226.491	277.904	606.341	606.544	600.436	258.291	604.44	-1.2266	1.42791e-44	9.97424e-43	-	Chr05	23151955	23154754	-	1623	-	- && Q8RWE8.1 RecName: Full=GDP-L-galactose phosphorylase 1; AltName: Full=Protein VITAMIN C DEFECTIVE 2 && -	-
gui0180470.1	132.372	132.43	126.529	48.0358	57.337	52.0663	130.444	52.4797	1.3136	1.5382e-44	1.0727e-42	-	Chr12	8608062	8609385	-	1071	-	- && Q9SN11.1 RecName: Full=Cyclin-D3-3; AltName: Full=G1/S-specific cyclin-D3-3; Short=CycD3;3 && PF00134:Cyclin, N-terminal domain|PF02984:Cyclin, C-terminal domain	Cyclin_C
gui0145680.1	29.5802	34.8308	31.7965	4.6557	7.02821	5.77298	32.0692	5.81896	2.46235	1.55312e-44	1.08133e-42	-	Chr09	30358706	30361728	+	852	-	- && Q9ZVH3.2 RecName: Full=Origin of replication complex subunit 6; Short=AtORC6 && PF05460:Origin recognition complex subunit 6 (ORC6)	-
novel.3538	7.16139	7.7943	9.05293	1.84114	1.898	2.0216	8.00287	1.92024	2.05923	1.64982e-44	1.14677e-42	-	Chr03	36640590	36649395	+	4668	-	- && sp|Q94HW2|POLR1_ARATH Retrovirus-related Pol polyprotein from transposon RE1 OS=Arabidopsis thaliana OX=3702 GN=RE1 PE=2 SV=1 && -	-
gui0011700.1	1.40563	1.75482	1.30743	18.6389	14.1799	18.5213	1.48929	17.1133	-3.52242	1.73442e-44	1.20361e-42	-	Chr01	16861438	16862385	+	948	-	- && Q9LN68.1 RecName: Full=Probable galacturonosyltransferase-like 1; AltName: Full=Protein GAOLAOZHUANGREN 1; AltName: Full=Protein PARVUS && PF01501:Glycosyl transferase family 8	Glyco_transf_8
gui0111520.1	15.7409	14.6518	17.4789	3.38256	3.21376	1.74357	15.9572	2.77996	2.52107	1.75118e-44	1.21326e-42	-	Chr07	11935387	11938371	-	2985	-	- && B8XCH5.1 RecName: Full=Protein QUIRKY && PF00168:C2 domain|PF08372:Plant phosphoribosyltransferase C-terminal	C2
gui0235880.1	48.8638	47.1568	39.0805	12.3512	16.0981	13.7517	45.0337	14.067	1.67869	1.81772e-44	1.2573e-42	-	Chr16	14765821	14771398	+	2433	-	- && O23141.1 RecName: Full=Arginine decarboxylase 2; Short=ADC 2; Short=ARGDC 2; AltName: Full=ADC-N && PF02784:Pyridoxal-dependent decarboxylase, pyridoxal binding domain|PF00278:Pyridoxal-dependent decarboxylase, C-terminal sheet domain	-
gui0124820.1	39.0668	36.5075	34.2921	10.3939	11.8338	8.11245	36.6221	10.1134	1.85645	2.00831e-44	1.38688e-42	-	Chr08	13281995	13286021	-	1833	-	- && Q94A08.2 RecName: Full=Probable galactinol--sucrose galactosyltransferase 2; AltName: Full=Protein SEED IMBIBITION 2; AltName: Full=Raffinose synthase 2 && PF05691:Raffinose synthase or seed imbibition protein Sip1	-
gui0110630.1	12.3574	13.4642	12.6799	2.57	2.73875	2.35725	12.8339	2.55533	2.32837	2.55882e-44	1.76417e-42	-	Chr07	10754522	10760557	-	1941	-	- && - && -	-
gui0052640.1	29.5872	33.1383	33.5461	1.54105	3.00289	2.44414	32.0906	2.32936	3.78414	2.59186e-44	1.78406e-42	-	Chr03	19073221	19074397	-	468	-	- && Q39131.1 RecName: Full=Lamin-like protein; Flags: Precursor && PF02298:Plastocyanin-like domain	Cu_bind_like
gui0311380.1	18.7136	19.4858	18.3824	6.44655	6.98101	6.18676	18.8606	6.53811	1.52843	2.99467e-44	2.05799e-42	-	Chr23	4374677	4380579	-	3291	-	- && Q0WSY2.1 RecName: Full=Filament-like plant protein 4; Short=AtFPP4 && PF05911:Filament-like plant protein, long coiled-coil	-
novel.18076	66.6721	64.7309	67.7156	26.4916	29.0157	27.2252	66.3729	27.5775	1.2671	3.09915e-44	2.12635e-42	-	Chr18	10329125	10335208	-	1731	-	- && sp|Q9FZ81|RBL12_ARATH RHOMBOID-like protein 12, mitochondrial OS=Arabidopsis thaliana OX=3702 GN=RBL12 PE=2 SV=1 && PF01694:Rhomboid family	Rhomboid
gui0001660.1	10.1501	9.98389	7.04592	37.1787	37.8929	34.094	9.05997	36.3885	-2.00591	3.1142e-44	2.13323e-42	-	Chr01	2844890	2847945	+	1290	-	- && Q6F6Y2.1 RecName: Full=FAD-dependent urate hydroxylase; AltName: Full=Flavoprotein urate hydroxylase && PF01494:FAD binding domain	FAD_binding_3
gui0189140.1	52.8374	54.6861	57.0782	121.93	115.451	113.197	54.8672	116.859	-1.09075	3.37212e-44	2.30336e-42	-	Chr12	25493681	25497171	-	2886	-	- && P47735.1 RecName: Full=Receptor-like protein kinase 5; AltName: Full=Protein HAESA; Flags: Precursor && PF08263:Leucine rich repeat N-terminal domain|PF00069:Protein kinase domain|PF13855:Leucine rich repeat	Pkinase
gui0247050.1	18.4774	15.9549	16.7362	51.0877	45.6567	49.2899	17.0562	48.6781	-1.51298	3.37341e-44	2.30336e-42	-	Chr17	9034876	9037868	-	1527	-	- && Q9FN69.1 RecName: Full=Transcription factor GLABRA 3; AltName: Full=Basic helix-loop-helix protein 1; Short=AtMYC6; Short=AtbHLH1; Short=bHLH 1; AltName: Full=Protein SHAPESHIFTER; AltName: Full=Transcription factor EN 31; AltName: Full=bHLH transcription factor bHLH001 && PF00010:Helix-loop-helix DNA-binding domain|PF14215:bHLH-MYC and R2R3-MYB transcription factors N-terminal	HLH
novel.82	78.0475	70.0713	88.3192	20.43	20.111	21.9102	78.8127	20.8171	1.92066	3.58794e-44	2.44591e-42	-	Chr01	5019829	5020465	+	556	-	- && - && -	-
gui0253700.1	7.51847	6.28121	8.5603	27.336	27.4805	29.2149	7.45333	28.0105	-1.91001	4.18086e-44	2.84553e-42	-	Chr17	26430820	26433160	-	1572	-	- && Q682S0.2 RecName: Full=Root phototropism protein 2; AltName: Full=BTB/POZ domain-containing protein RPT2 && PF00651:BTB/POZ domain|PF03000:NPH3 family	BTB
novel.9727	57.3279	58.9621	51.2714	13.2575	17.522	16.4609	55.8538	15.7468	1.82659	4.49883e-44	3.05705e-42	-	Chr09	22767023	22767974	+	952	-	- && sp|P59226|H32_ARATH Histone H3.2 OS=Arabidopsis thaliana OX=3702 GN=HTR2 PE=1 SV=2 && PF00125:Core histone H2A/H2B/H3/H4	Histone
novel.2939	34.4457	28.8715	24.2182	4.45192	4.76432	5.90881	29.1785	5.04168	2.53293	4.91563e-44	3.33493e-42	-	Chr03	652535	653854	+	1026	-	- && sp|P80728|MAVI_CUCPE Mavicyanin OS=Cucurbita pepo OX=3663 PE=1 SV=1 && PF02298:Plastocyanin-like domain	Cu_bind_like
gui0170860.1	0.360975	0.501527	0.643531	32.8589	21.5096	22.8058	0.502011	25.7248	-5.67929	5.86827e-44	3.97489e-42	-	Chr11	14589650	14590291	+	642	-	- && - && PF01612:3'-5' exonuclease	3_5_exonuc
gui0295080.1	87.2877	81.5968	72.9856	27.9802	32.2308	28.0193	80.6234	29.4101	1.45489	6.19942e-44	4.19251e-42	-	Chr21	13759427	13767376	+	1437	-	- && Q9LYW9.1 RecName: Full=DnaJ protein P58IPK homolog; Short=AtP58IPK; AltName: Full=Chaperone protein dnaJ 36; Short=AtDjA36; Short=AtJ36; Flags: Precursor && PF07719:Tetratricopeptide repeat|PF00226:DnaJ domain|PF13414:TPR repeat	DnaJ
gui0120150.1	73.4325	94.4733	100.018	17.9943	22.4408	21.3474	89.3078	20.5942	2.11655	7.54521e-44	5.09452e-42	-	Chr08	2688559	2692093	-	501	-	- && Q9FVI2.1 RecName: Full=Actin-depolymerizing factor 1; Short=ADF-1 && PF00241:Cofilin/tropomyosin-type actin-binding protein	Cofilin_ADF
gui0179750.1	172.558	170.265	194.733	67.9288	77.849	77.3515	179.185	74.3764	1.26854	7.84558e-44	5.28892e-42	-	Chr12	7346560	7354607	+	1620	-	- && P19595.3 RecName: Full=UTP--glucose-1-phosphate uridylyltransferase; AltName: Full=UDP-glucose pyrophosphorylase; Short=UDPGP; Short=UGPase && PF01704:UTP--glucose-1-phosphate uridylyltransferase	-
gui0182810.1	16.1212	19.6964	33.6223	0.172917	0.301368	0.188057	23.1467	0.220781	6.71205	8.30875e-44	5.59228e-42	-	Chr12	12289854	12296478	+	2433	-	- && P61430.1 RecName: Full=Synaptonemal complex protein 2; AltName: Full=Synaptonemal complex central region protein ZYP1b && -	-
gui0269320.1	27.8405	25.8851	20.8943	0.0731154	0	0.139155	24.8733	0.0707569	8.45751	9.02263e-44	6.06315e-42	-	Chr19	1355017	1356800	-	1644	-	- && Q9SHJ5.1 RecName: Full=Glycerol-3-phosphate acyltransferase 1; Short=AtGPAT1 && PF01553:Acyltransferase	Acyltransferase
gui0217220.1	42.278	36.9359	41.1552	132.222	113.948	148.392	40.123	131.521	-1.71279	9.92825e-44	6.66118e-42	-	Chr15	1333420	1335346	+	555	-	- && Q9FYL8.1 RecName: Full=Protein NUCLEAR FUSION DEFECTIVE 2; Flags: Precursor && PF14622:Ribonuclease-III-like	-
gui0237790.1	8.61218	10.9986	10.5015	62.8758	41.6982	46.5657	10.0374	50.3799	-2.32746	1.02292e-43	6.85227e-42	-	Chr16	17305026	17305913	-	888	-	- && Q9FE06.1 RecName: Full=Protein EXORDIUM-like 2; Flags: Precursor && PF04674:Phosphate-induced protein 1 conserved region	-
gui0120120.1	957.623	896.626	992.575	406.837	433.004	447.827	948.941	429.223	1.14459	1.06056e-43	7.09325e-42	-	Chr08	2658590	2658901	+	312	-	- && P59259.2 RecName: Full=Histone H4 >Q6LAF3.3 RecName: Full=Histone H4 >Q6PMI5.3 RecName: Full=Histone H4 >Q6WZ83.3 RecName: Full=Histone H4 >Q76H85.3 RecName: Full=Histone H4 >P62788.2 RecName: Full=Histone H4 >P62787.2 RecName: Full=Histone H4 >P62887.2 RecName: Full=Histone H4 >P62785.2 RecName: Full=Histone H4 variant TH011 >P0CG89.1 RecName: Full=Histone H4 && PF15511:Centromere kinetocho…	-
novel.11298	29.9094	28.5539	25.4417	7.31021	9.68342	8.65596	27.9683	8.54986	1.70982	1.31161e-43	8.7585e-42	-	Chr11	7862426	7867625	+	2524	-	- && sp|P47924|RIBA1_ARATH Bifunctional riboflavin biosynthesis protein RIBA 1, chloroplastic OS=Arabidopsis thaliana OX=3702 GN=RIBA1 PE=1 SV=2 && PF00925:GTP cyclohydrolase II|PF00926:3,4-dihydroxy-2-butanone 4-phosphate synthase	GTP_cyclohydro2
gui0169180.1	34.068	40.1508	34.8761	9.88673	11.0214	11.389	36.3649	10.7657	1.75611	1.33202e-43	8.8808e-42	-	Chr11	12002236	12007944	+	1386	-	- && Q66GM8.1 RecName: Full=Pectin acetylesterase 10; Flags: Precursor && PF03283:Pectinacetylesterase	-
gui0113620.1	5.67363	7.98382	5.22408	69.7216	63.6339	37.6977	6.29384	57.0177	-3.1794	1.52245e-43	1.01345e-41	-	Chr07	15919794	15920719	-	531	-	- && O65660.1 RecName: Full=PLAT domain-containing protein 1; Short=AtPLAT1; Short=PLAT domain protein 1; Flags: Precursor && PF01477:PLAT/LH2 domain	-
gui0204520.1	10.1872	11.7165	14.5093	46.8286	41.906	45.9925	12.1377	44.9091	-1.88751	1.60438e-43	1.06632e-41	-	Chr14	764441	768752	+	1200	-	- && Q8LAP6.1 RecName: Full=Probable plastid-lipid-associated protein 12, chloroplastic; AltName: Full=Fibrillin-10; Flags: Precursor && PF04755:PAP_fibrillin	-
gui0268480.1	46.3631	47.8515	31.3216	6.50912	7.9411	7.50182	41.8454	7.31735	2.51568	1.92367e-43	1.27654e-41	-	Chr19	218054	219569	+	831	-	- && Q9M2K4.1 RecName: Full=Basic leucine zipper 61; Short=AtbZIP61; Short=bZIP protein 61 && PF00170:bZIP transcription factor	bZIP_1
gui0177590.1	117.596	120.527	113.434	47.0679	53.1144	53.1177	117.186	51.1	1.1974	2.00793e-43	1.33037e-41	-	Chr12	2773966	2780008	+	1614	-	- && P55217.3 RecName: Full=Cystathionine gamma-synthase 1, chloroplastic; Short=AtCGS1; AltName: Full=METHIONINE OVERACCUMULATION 1; AltName: Full=O-succinylhomoserine (thiol)-lyase; Flags: Precursor && PF01053:Cys/Met metabolism PLP-dependent enzyme	Cys_Met_Meta_PP
gui0051190.1	66.443	66.6534	76.1184	8.34734	8.24397	9.75909	69.7383	8.78347	2.98909	2.09693e-43	1.38718e-41	-	Chr03	16080768	16081240	-	252	-	- && - && -	-
novel.8827	0.0396825	0	0.121276	68.0869	46.4127	61.776	0.0536529	58.7585	-10.0969	2.15535e-43	1.42361e-41	-	Chr08	24365678	24367740	+	1460	-	- && sp|A1IGA8|MTNN_ALIFS 5'-methylthioadenosine/S-adenosylhomocysteine nucleosidase OS=Aliivibrio fischeri OX=668 GN=mtnN PE=3 SV=1 && PF01048:Phosphorylase superfamily	-
gui0193140.1	7.1555	6.12889	4.93801	32.7243	32.1335	32.2801	6.07413	32.3793	-2.41432	2.17584e-43	1.43491e-41	-	Chr13	6877657	6884337	+	753	-	- && Q94F39.1 RecName: Full=Ninja-family protein AFP3; AltName: Full=ABI five-binding protein 3; Short=ABI5-binding protein 3 && PF07897:Ethylene-responsive binding factor-associated repression|PF16136:Putative nuclear localisation signal	-
gui0099770.1	5.34533	5.31044	4.08404	22.1354	23.8227	20.9792	4.91327	22.3124	-2.18309	2.61243e-43	1.71797e-41	-	Chr06	12482677	12486326	+	1344	-	- && O48832.1 RecName: Full=Protein EARLY-RESPONSIVE TO DEHYDRATION 7, chloroplastic; Flags: Precursor && PF06911:Senescence-associated protein	-
novel.1617	6.88134	5.67475	6.58051	0.782923	0.678915	0.657388	6.37887	0.706409	3.17472	2.61316e-43	1.71797e-41	-	Chr01	48382303	48386012	-	2610	-	- && sp|F4KGY6|RVE1_ARATH Protein REVEILLE 1 OS=Arabidopsis thaliana OX=3702 GN=RVE1 PE=1 SV=1 && -	-
gui0045740.1	222.228	201.901	172.921	57.6087	72.6017	65.9496	199.017	65.3866	1.60582	2.797e-43	1.83599e-41	-	Chr03	8224185	8225045	-	627	-	- && Q00423.1 RecName: Full=HMG-Y-related protein A; AltName: Full=Protein SB16A && PF00538:linker histone H1 and H5 family	-
novel.11170	4267.85	3764.49	3510.15	8586.87	8327.9	8518.37	3847.5	8477.72	-1.13976	3.20902e-43	2.1032e-41	-	Chr10	31906810	31944028	-	700	-	- && sp|Q39950|NLTP_HELAN Non-specific lipid-transfer protein OS=Helianthus annuus OX=4232 PE=3 SV=1 && -	-
gui0123520.1	47.3608	39.7791	37.0052	150.634	118.907	136.355	41.3817	135.299	-1.70908	3.39808e-43	2.22367e-41	-	Chr08	9204106	9208886	-	630	-	- && O80683.1 RecName: Full=Calmodulin-binding protein 25; Short=AtCAMBP25; AltName: Full=VQ motif-containing protein 15; Short=AtVQ15 && -	-
gui0221080.1	112.222	116.925	180.662	3.17606	3.84995	1.51119	136.603	2.84573	5.58505	3.40626e-43	2.2256e-41	-	Chr15	11830678	11831234	-	492	-	- && Q41001.1 RecName: Full=Blue copper protein; Flags: Precursor && PF02298:Plastocyanin-like domain	Cu_bind_like
gui0281530.1	4.11571	3.7755	3.95086	15.3126	11.8949	12.8527	3.94736	13.3534	-1.75825	3.55029e-43	2.31614e-41	-	Chr20	11313178	11326883	+	4392	-	- && Q9LQ02.1 RecName: Full=DNA-directed RNA polymerase IV subunit 1; AltName: Full=DNA-directed RNA polymerase D subunit 1; Short=AtNRPD1a; Short=Nuclear RNA polymerase D 1a; AltName: Full=Protein RNA-DIRECTED DNA METHYLATION DEFECTIVE 3; AltName: Full=Protein SILENCING DEFECTIVE 4; AltName: Full=Protein SILENCING MOVEMENT DEFICIENT 2; AltName: Full=RNA polymerase IV subunit 1a; Short=POL IV 1a …	-
gui0131990.1	15.8131	18.4487	16.5204	53.5393	54.5734	61.7762	16.9274	56.6297	-1.7422	3.592e-43	2.33976e-41	-	Chr09	3144851	3148527	+	861	-	- && - && -	-
gui0016900.1	203.585	202.685	185.839	98.1284	94.6284	91.9475	197.37	94.9014	1.0564	5.5669e-43	3.62062e-41	-	Chr01	27402126	27407390	+	2475	-	- && P35016.1 RecName: Full=Endoplasmin homolog; AltName: Full=Glucose-regulated protein 94 homolog; Short=GRP-94 homolog; Flags: Precursor && PF02518:Histidine kinase-, DNA gyrase B-, and HSP90-like ATPase|PF00183:Hsp90 protein	HATPase_c
gui0131680.1	17.8181	11.4297	16.7987	1.20546	0.758673	0.655505	15.3489	0.873213	4.13565	6.60369e-43	4.28836e-41	-	Chr09	2747824	2775466	-	1047	-	- && Q9FLV0.1 RecName: Full=Protein DOWNY MILDEW RESISTANCE 6; Short=AtDMR6; AltName: Full=2-oxoglutarate (2OG)-Fe(II) oxygenase-like protein DMR6; AltName: Full=Salicylate 3-hydroxylase DMR6; Short=S3H DMR6; Short=SA 3-hydroxylase DMR6; Short=Salicylic acid 3-hydroxylase DMR6 && PF14226:non-haem dioxygenase in morphine synthesis N-terminal|PF03171:2OG-Fe(II) oxygenase superfamily	2OG-FeII_Oxy
gui0200160.1	0.259224	1.08047	0.264076	116.84	163.897	216.36	0.53459	165.699	-8.27592	6.70129e-43	4.3451e-41	-	Chr13	24405446	24406388	+	447	-	- && Q941R6.2 RecName: Full=MLP-like protein 31 && PF00407:Pathogenesis-related protein Bet v I family	-
novel.14568	6.34526	5.90927	5.95959	19.4483	15.8009	16.7679	6.07137	17.339	-1.51393	7.85766e-43	5.08711e-41	-	Chr14	5729982	5737475	-	5031	-	- && sp|Q5T280|CI114_HUMAN Putative methyltransferase C9orf114 OS=Homo sapiens OX=9606 GN=SPOUT1 PE=1 SV=3 && -	-
gui0081150.1	52.1563	53.4974	55.7801	17.5701	19.4696	14.5525	53.8113	17.1974	1.64572	7.88209e-43	5.09517e-41	-	Chr05	16898597	16907382	-	1293	-	- && - && PF10382:Protein of unknown function (DUF2439)	-
gui0062460.1	37.381	37.4262	33.0568	11.0056	12.0631	10.7185	35.9547	11.2624	1.67466	9.11154e-43	5.88096e-41	-	Chr04	4459164	4463539	-	1398	-	- && Q9SFB5.1 RecName: Full=Serine carboxypeptidase-like 27; Flags: Precursor && PF00450:Serine carboxypeptidase	Peptidase_S10
novel.12376	13.9214	13.7882	16.284	5.01767	4.74801	4.74843	14.6645	4.83804	1.59984	9.70044e-43	6.25156e-41	-	Chr12	11764749	11771772	+	4324	-	- && sp|Q9FHW9|GDL90_ARATH GDSL esterase/lipase At5g42170 OS=Arabidopsis thaliana OX=3702 GN=At5g42170/At5g42160 PE=3 SV=2 && PF00657:GDSL-like Lipase/Acylhydrolase	Lipase_GDSL
gui0221410.1	197.041	191.155	201.383	68.6762	86.7308	71.8955	196.526	75.7675	1.37507	1.02747e-42	6.61164e-41	-	Chr15	13394301	13397305	-	813	-	- && P43297.1 RecName: Full=Cysteine proteinase RD21A; AltName: Full=Protein RESPONSIVE TO DEHYDRATION 21; Short=RD21; Flags: Precursor && PF00112:Papain family cysteine protease|PF08246:Cathepsin propeptide inhibitor domain (I29)	Peptidase_C1
gui0278990.1	392.483	387.257	299.766	894.239	912.587	951.043	359.835	919.29	-1.35318	1.03315e-42	6.63809e-41	-	Chr20	4476979	4478793	-	975	-	- && Q08298.1 RecName: Full=BURP domain protein RD22; AltName: Full=Dehydration-responsive protein RD22; Flags: Precursor && PF03181:BURP domain	-
gui0082890.1	6.56691	7.22231	7.23083	1.76016	1.35237	1.72614	7.00668	1.61289	2.11908	1.22487e-42	7.85805e-41	-	Chr05	20375720	20384406	+	4473	-	- && - && -	-
gui0154830.1	93.7785	89.8938	110.539	22.7501	20.1949	13.8943	98.0706	18.9464	2.3719	1.29418e-42	8.29019e-41	-	Chr10	11027923	11028276	+	354	-	- && P14009.1 RecName: Full=14 kDa proline-rich protein DC2.15; Flags: Precursor && PF14547:Hydrophobic seed protein	-
novel.16067	1.91892	2.36985	2.08015	9.97853	15.2042	17.68	2.12297	14.2876	-2.75061	1.60343e-42	1.02557e-40	-	Chr16	15613975	15624257	+	2355	-	- && sp|Q5NUF4|HIDM_GLYEC 2-hydroxyisoflavanone dehydratase OS=Glycyrrhiza echinata OX=46348 GN=HIDM PE=1 SV=1 && PF07859:alpha/beta hydrolase fold	Abhydrolase_3
gui0053550.1	20.7129	21.3335	17.2408	53.0498	49.2113	52.6137	19.7624	51.6249	-1.38531	1.63279e-42	1.04278e-40	-	Chr03	21429804	21451087	-	2523	-	- && Q41058.1 RecName: Full=1,4-alpha-glucan-branching enzyme 1, chloroplastic/amyloplastic; AltName: Full=Starch branching enzyme I; Flags: Precursor && PF02922:Carbohydrate-binding module 48 (Isoamylase N-terminal domain)|PF00128:Alpha amylase, catalytic domain|PF02806:Alpha amylase, C-terminal all-beta domain	-
gui0164960.1	54.5427	61.4847	45.3565	12.28	16.9161	14.5176	53.7946	14.5712	1.88434	2.16069e-42	1.37784e-40	-	Chr11	5907546	5911055	+	1434	-	- && Q8W5R5.1 RecName: Full=Kinesin-like protein KIN-7D, mitochondrial; AltName: Full=Mitochondria-targeted kinesin-related protein 2; Flags: Precursor && PF13920:Zinc finger, C3HC4 type (RING finger)	-
gui0157990.1	54.9281	55.4612	50.3211	16.1074	18.3717	12.9809	53.5701	15.82	1.75968	2.55182e-42	1.62482e-40	-	Chr10	17610645	17614753	+	1194	-	- && Q42059.2 RecName: Full=Endoglucanase 6; AltName: Full=Endo-1,4-beta glucanase 6; Flags: Precursor && PF00759:Glycosyl hydrolase family 9	-
gui0110610.1	24.0329	20.0457	22.5467	68.3051	62.7835	65.1211	22.2084	65.4032	-1.55826	2.72357e-42	1.73158e-40	-	Chr07	10743342	10746433	+	945	-	- && Q9LSP7.1 RecName: Full=Ubiquitin-conjugating enzyme E2 32; AltName: Full=E2 ubiquitin-conjugating enzyme 32; AltName: Full=Ubiquitin carrier protein 32 && PF00179:Ubiquitin-conjugating enzyme	UQ_con
novel.617	98.2401	84.2282	84.4771	30.7298	35.5456	30.6354	88.9818	32.3036	1.46181	3.05583e-42	1.93993e-40	-	Chr01	36828688	36830647	+	1150	-	- && sp|Q9M7R0|ALL8_OLEEU Calcium-binding allergen Ole e 8 OS=Olea europaea OX=4146 PE=1 SV=1 && PF13499:EF-hand domain pair	-
gui0011240.1	48.1884	60.1371	58.8337	2.48035	6.59518	5.6285	55.7197	4.90134	3.50694	3.53898e-42	2.24329e-40	-	Chr01	16256671	16256985	+	315	-	- && - && -	-
gui0193540.1	35.32	33.0324	41.0679	12.3147	8.67359	8.91599	36.4734	9.9681	1.87145	4.03274e-42	2.55247e-40	-	Chr13	8312514	8315715	+	2367	-	- && Q8VWN6.1 RecName: Full=Galactinol--sucrose galactosyltransferase; AltName: Full=Raffinose synthase [Pisum sativum] && PF05691:Raffinose synthase or seed imbibition protein Sip1	-
gui0186090.1	85.9288	98.2402	98.5777	209.128	218.354	238.202	94.2489	221.895	-1.23533	4.53799e-42	2.86478e-40	-	Chr12	17162668	17164311	-	1128	-	- && Q84MB3.1 RecName: Full=1-aminocyclopropane-1-carboxylate oxidase homolog 1 && PF03171:2OG-Fe(II) oxygenase superfamily|PF14226:non-haem dioxygenase in morphine synthesis N-terminal	2OG-FeII_Oxy
novel.15265	1.68638	1.49258	2.63419	13.5285	13.2797	13.7618	1.93771	13.5233	-2.80302	4.53967e-42	2.86478e-40	-	Chr15	24716538	24718544	+	1546	-	- && sp|Q9T072|BH025_ARATH Transcription factor bHLH25 OS=Arabidopsis thaliana OX=3702 GN=BHLH25 PE=2 SV=2 && PF00010:Helix-loop-helix DNA-binding domain	HLH
gui0280120.1	2.20012	3.39642	6.22585	224.681	149.018	226.117	3.9408	199.938	-5.66492	4.87712e-42	3.07317e-40	-	Chr20	7836430	7836878	-	237	-	- && - && -	-
gui0204670.1	14.9854	13.1959	15.4809	0.218947	0.0556488	0.468793	14.5541	0.247796	5.87613	5.62485e-42	3.53907e-40	-	Chr14	957981	959390	+	1098	-	- && Q00874.2 RecName: Full=DNA-damage-repair/toleration protein DRT100; Flags: Precursor && PF13855:Leucine rich repeat|PF08263:Leucine rich repeat N-terminal domain	LRRNT_2
gui0183520.1	41.4066	42.0667	48.0171	120.032	115.905	112.77	43.8301	116.236	-1.40706	6.50687e-42	4.08797e-40	-	Chr12	13293876	13295760	-	708	-	- && P16273.2 RecName: Full=Pathogen-related protein && -	-
gui0113380.1	47.0488	54.0741	51.8943	121.99	115.918	125.279	51.0057	121.063	-1.24702	7.00852e-42	4.39663e-40	-	Chr07	15152445	15158618	-	1176	-	- && P46667.1 RecName: Full=Homeobox-leucine zipper protein ATHB-5; AltName: Full=HD-ZIP protein ATHB-5; AltName: Full=Homeodomain transcription factor ATHB-5 && PF00046:Homeobox domain|PF02183:Homeobox associated leucine zipper	Homeobox
novel.20006	1.96357	1.45091	0.988928	9.72691	10.3544	8.79889	1.46781	9.62672	-2.71338	7.40631e-42	4.63932e-40	-	Chr21	22242350	22246009	+	2626	-	- && sp|P46573|PBL10_ARATH Probable serine/threonine-protein kinase PBL10 OS=Arabidopsis thaliana OX=3702 GN=PBL10 PE=1 SV=2 && PF07714:Protein tyrosine and serine/threonine kinase|PF00069:Protein kinase domain	Pkinase
novel.7410	22.9286	19.8949	18.4357	4.69325	3.56701	3.46886	20.4197	3.9097	2.38483	9.10785e-42	5.69677e-40	-	Chr06	26176008	26177730	-	1319	-	- && sp|Q8LDW9|XTH9_ARATH Xyloglucan endotransglucosylase/hydrolase protein 9 OS=Arabidopsis thaliana OX=3702 GN=XTH9 PE=2 SV=2 && PF06955:Xyloglucan endo-transglycosylase (XET) C-terminus|PF00722:Glycosyl hydrolases family 16	-
gui0237360.1	11.3524	10.5151	8.97279	61.2515	38.7395	51.2674	10.2801	50.4194	-2.29412	9.2972e-42	5.80665e-40	-	Chr16	16637614	16638501	+	888	-	- && Q9FE06.1 RecName: Full=Protein EXORDIUM-like 2; Flags: Precursor && PF04674:Phosphate-induced protein 1 conserved region	-
gui0265820.1	10.8908	8.79728	7.22443	45.5847	36.5946	39.8787	8.97083	40.686	-2.18122	1.02937e-41	6.41958e-40	-	Chr18	16167038	16168778	-	915	-	- && - && -	-
gui0149080.1	123.388	115.694	120.065	300.989	251.308	265.362	119.715	272.553	-1.18693	1.07149e-41	6.67246e-40	-	Chr10	2804581	2808138	-	1488	-	- && O04057.1 RecName: Full=Aspartic proteinase; Flags: Precursor && PF00026:Eukaryotic aspartyl protease|PF03489:Saposin-like type B, region 2|PF05184:Saposin-like type B, region 1	Asp
gui0143820.1	4.34959	5.6403	6.73513	50.5353	50.4599	44.3115	5.57501	48.4356	-3.11902	1.16736e-41	7.25882e-40	-	Chr09	22573643	22578022	+	333	-	- && - && -	-
novel.16230	2.45534	1.74942	2.74181	16.4579	14.8897	15.7548	2.31552	15.7008	-2.76143	1.34266e-41	8.33666e-40	-	Chr16	23862301	23863527	+	1227	-	- && - && -	-
gui0133330.1	72.3122	70.436	75.3831	31.5492	34.5129	30.8784	72.7104	32.3135	1.17002	1.43175e-41	8.87685e-40	-	Chr09	5247445	5253993	+	2406	-	- && O22881.2 RecName: Full=Potassium transporter 2; Short=AtKT2; Short=AtKUP2; Short=AtPOT2 && PF02705:K+ potassium transporter	K_trans
gui0207070.1	5.95918	5.51967	6.68905	32.2255	28.1653	24.6746	6.05597	28.3551	-2.22718	1.59176e-41	9.8545e-40	-	Chr14	4196030	4197079	+	1050	-	- && Q9LTH4.1 RecName: Full=Transcription factor BOA; AltName: Full=Protein BROTHER OF LUX ARRHYTHMO; AltName: Full=Protein PHYTOCLOCK 1-like; Short=Protein PCL1-like && PF00249:Myb-like DNA-binding domain	Myb_DNA-binding
gui0216010.1	16.4944	16.8693	24.5746	1.78235	1.44964	1.2212	19.3127	1.4844	3.7016	1.643e-41	1.01569e-39	-	Chr14	27407473	27408753	+	843	-	- && Q8LAP8.2 RecName: Full=Dof zinc finger protein DOF4.6; Short=AtDOF4.6 && PF02701:Dof domain, zinc finger	zf-Dof
gui0143410.1	90.0679	88.2825	99.2164	30.914	34.5896	29.0073	92.5223	31.5036	1.55428	1.86625e-41	1.15203e-39	-	Chr09	21318288	21321846	+	696	-	- && P28188.3 RecName: Full=Ras-related protein RABD2a; Short=AtRABD2a; AltName: Full=Ras-related protein Ara-5; AltName: Full=Ras-related protein Rab1B; Short=AtRab1B && PF00071:Ras family	Ras
gui0258230.1	49.546	48.5836	41.1142	117.09	112.664	111.933	46.4146	113.896	-1.29506	1.98035e-41	1.22069e-39	-	Chr18	2961985	2967737	+	1236	-	- && Q69SA9.1 RecName: Full=Protein disulfide isomerase-like 5-4; Short=OsPDIL5-4; AltName: Full=Protein disulfide isomerase-like 8-1; Short=OsPDIL8-1; Flags: Precursor && PF07970:Endoplasmic reticulum vesicle transporter|PF13850:Endoplasmic Reticulum-Golgi Intermediate Compartment (ERGIC)	-
gui0196540.1	15.3647	17.3815	16.3947	70.2437	49.7017	61.9888	16.3803	60.6447	-1.88842	2.01818e-41	1.2422e-39	-	Chr13	18742988	18743941	+	954	-	- && Q05212.2 RecName: Full=DNA-damage-repair/toleration protein DRT102 && PF07883:Cupin domain|PF02502:Ribose/Galactose Isomerase	LacAB_rpiB
novel.18106	4.4869	3.10627	4.97143	20.1536	16.8306	17.9455	4.1882	18.3099	-2.12822	2.38773e-41	1.46754e-39	-	Chr18	12525215	12528259	-	2505	-	- && sp|Q70II3|EF110_ARATH Ethylene-responsive transcription factor ERF110 OS=Arabidopsis thaliana OX=3702 GN=ERF110 PE=2 SV=2 && PF00847:AP2 domain	AP2
gui0050810.1	2.12714	1.47769	1.02645	11.904	10.3313	10.7478	1.54376	10.9944	-2.83225	2.54706e-41	1.5632e-39	-	Chr03	15620751	15624814	+	2070	-	- && Q6LA42.2 RecName: Full=Two-component response regulator-like APRR5; AltName: Full=Pseudo-response regulator 5 && PF06203:CCT motif|PF00072:Response regulator receiver domain	Response_reg
novel.5169	22.2833	18.7075	16.5665	3.19686	3.30013	3.557	19.1858	3.35133	2.51723	2.87836e-41	1.76398e-39	-	Chr04	8477353	8478653	-	1222	-	- && sp|Q6K7E6|ERF1_ORYSJ Ethylene-responsive transcription factor 1 OS=Oryza sativa subsp. japonica OX=39947 GN=EREBP1 PE=1 SV=1 && PF00847:AP2 domain	AP2
gui0045710.1	10.5177	10.9804	12.803	1.81844	2.31876	1.81844	11.4337	1.98521	2.52593	4.06434e-41	2.48721e-39	-	Chr03	8153049	8167287	-	1950	-	- && Q8LF21.2 RecName: Full=Dynamin-related protein 1C; AltName: Full=Dynamin-like protein 5; AltName: Full=Dynamin-like protein C; AltName: Full=Dynamin-like protein DLP1 && PF01031:Dynamin central region|PF00350:Dynamin family|PF02212:Dynamin GTPase effector domain	-
gui0224280.1	21.4135	19.1854	13.7614	72.9722	70.7057	78.8253	18.1201	74.1677	-2.0332	4.39869e-41	2.68795e-39	-	Chr15	21250287	21251373	+	579	-	- && Q9SJ02.1 RecName: Full=Stress enhanced protein 2, chloroplastic; Flags: Precursor && -	-
gui0007160.1	11.9577	12.448	14.1758	0.713526	1.33923	0.783463	12.8605	0.945406	3.76587	4.66387e-41	2.8459e-39	-	Chr01	11147799	11150636	-	1095	-	- && Q9SIN2.1 RecName: Full=Protein trichome birefringence-like 39 && PF14416:PMR5 N terminal Domain|PF13839:GDSL/SGNH-like Acyl-Esterase family found in Pmr5 and Cas1p	-
gui0104850.1	44.1956	47.2625	38.2559	15.4212	14.7742	11.9251	43.238	14.0401	1.62274	5.12758e-41	3.12436e-39	-	Chr07	452673	454835	-	2163	-	- && Q9LHF1.1 RecName: Full=Leucine-rich repeat extensin-like protein 4; Short=AtLRX4; Short=LRR/EXTENSIN4; AltName: Full=Cell wall hydroxyproline-rich glycoprotein; Flags: Precursor && -	-
gui0036430.1	66.1182	64.4158	75.9074	21.7697	28.1558	22.4208	68.8138	24.1155	1.51274	5.17223e-41	3.14706e-39	-	Chr02	30230097	30233278	+	2181	-	- && Q8H1H9.1 RecName: Full=Primary amine oxidase; AltName: Full=Amine oxidase [copper-containing]; Flags: Precursor && PF02727:Copper amine oxidase, N2 domain|PF01179:Copper amine oxidase, enzyme domain|PF02728:Copper amine oxidase, N3 domain	-
novel.15758	8.34732	8.2343	8.35725	22.3019	20.1318	21.27	8.31296	21.2346	-1.35298	5.58854e-41	3.3955e-39	-	Chr15	25108222	25113365	-	3630	-	- && sp|Q9FJW6|PP451_ARATH Pentatricopeptide repeat-containing protein At5g67570, chloroplastic OS=Arabidopsis thaliana OX=3702 GN=DG1 PE=1 SV=2 && -	-
gui0193180.1	90.7269	81.2032	74.2681	25.9185	32.2909	29.7085	82.0661	29.306	1.48559	5.64704e-41	3.42614e-39	-	Chr13	6926253	6927696	+	1440	-	- && Q9LF33.1 RecName: Full=UDP-glucose 6-dehydrogenase 3; Short=UDP-Glc dehydrogenase 3; Short=UDP-GlcDH 3; Short=UDPGDH 3; AltName: Full=At-UGD3 && PF03720:UDP-glucose/GDP-mannose dehydrogenase family, UDP binding domain|PF00984:UDP-glucose/GDP-mannose dehydrogenase family, central domain|PF03721:UDP-glucose/GDP-mannose dehydrogenase family, NAD binding domain	-
novel.5147	10.0141	8.71505	9.95498	29.156	29.0675	26.8492	9.56137	28.3576	-1.56844	6.39314e-41	3.87328e-39	-	Chr04	7584867	7591148	-	1915	-	- && sp|Q9LPI5|CID11_ARATH Polyadenylate-binding protein-interacting protein 11 OS=Arabidopsis thaliana OX=3702 GN=CID11 PE=2 SV=1 && PF00076:RNA recognition motif. (a.k.a. RRM, RBD, or RNP domain)	RRM_1
novel.21134	51.2024	36.9227	21.6056	0.0802951	0.0816331	0.0382049	36.5769	0.066711	9.09879	6.47122e-41	3.915e-39	-	Chr22	25316714	25318210	-	1497	-	- && - && -	-
novel.12391	14.7125	15.7106	16.1097	40.3184	36.6417	37.9975	15.5109	38.3192	-1.30478	6.56608e-41	3.96673e-39	-	Chr12	12317911	12323838	+	2473	-	- && sp|Q9FMG4|SC35_ARATH Serine/arginine-rich splicing factor SC35 OS=Arabidopsis thaliana OX=3702 GN=SC35 PE=1 SV=1 && PF00076:RNA recognition motif. (a.k.a. RRM, RBD, or RNP domain)	RRM_1
gui0192390.1	104.509	98.8027	107.744	31.8224	41.6173	34.3432	103.685	35.9276	1.52904	6.90624e-41	4.16631e-39	-	Chr13	4928416	4933845	-	831	-	- && Q9FJX3.1 RecName: Full=Mitochondrial outer membrane protein porin 2; AltName: Full=Voltage-dependent anion-selective channel protein 2; Short=AtVDAC2; Short=VDAC-2 && PF01459:Eukaryotic porin	-
novel.11914	3.13011	3.55568	3.33911	14.9486	15.0109	12.9427	3.34163	14.3007	-2.09747	8.35357e-41	5.03229e-39	-	Chr11	13835804	13838052	-	1962	-	- && sp|P46897|ATHB7_ARATH Homeobox-leucine zipper protein ATHB-7 OS=Arabidopsis thaliana OX=3702 GN=ATHB-7 PE=1 SV=2 && PF00046:Homeodomain|PF02183:Homeobox associated leucine zipper	Homeobox
gui0062680.1	317.476	345.186	348.809	154.448	142.435	146.718	337.157	147.867	1.18912	1.03074e-40	6.2005e-39	-	Chr04	4781375	4781818	+	444	-	- && O22582.3 RecName: Full=Histone H2B && PF00125:Core histone H2A/H2B/H3/H4	Histone
gui0020040.1	46.1977	34.1622	39.3088	121.105	103.075	124.927	39.8896	116.369	-1.54463	1.04886e-40	6.30058e-39	-	Chr01	40831561	40833534	+	1530	-	- && Q9SBQ9.1 RecName: Full=Flavonoid 3'-monooxygenase; AltName: Full=Cytochrome P450 75B2; AltName: Full=Flavonoid 3'-hydroxylase [Petunia x hybrida] && PF00067:Cytochrome P450	p450
gui0226790.1	14.3554	14.5189	18.69	52.3212	45.9626	46.771	15.8548	48.3516	-1.60865	1.08415e-40	6.5034e-39	-	Chr15	25694428	25696227	+	1800	-	- && Q8W3M4.1 RecName: Full=Uncharacterized protein At4g06744; Flags: Precursor && PF13855:Leucine rich repeat	-
gui0042370.1	46.5814	48.2453	45.4817	15.7057	17.6004	13.587	46.7695	15.631	1.58116	1.16655e-40	6.98781e-39	-	Chr03	3112744	3118647	+	1347	-	- && Q9FNI7.1 RecName: Full=Glucomannan 4-beta-mannosyltransferase 2; AltName: Full=Cellulose synthase-like protein A2; Short=AtCslA2; AltName: Full=Glucomannan synthase; AltName: Full=Mannan synthase 2 && PF13641:Glycosyltransferase like family 2	-
gui0180690.1	13.3885	14.5868	12.2654	0.949224	1.67613	0.52296	13.4136	1.04944	3.67601	1.2973e-40	7.76007e-39	-	Chr12	9094705	9097197	+	1203	-	- && Q9LJK2.2 RecName: Full=Abscisic acid 8'-hydroxylase 4; Short=ABA 8'-hydroxylase 4; AltName: Full=Cytochrome P450 707A4 && PF00067:Cytochrome P450	p450
novel.4385	12.991	11.9956	13.2341	32.752	31.0708	30.4724	12.7402	31.4317	-1.30283	1.35271e-40	8.08011e-39	-	Chr04	297163	301798	+	2881	-	- && sp|Q9SSB5|PRS7A_ARATH 26S proteasome regulatory subunit 7 homolog A OS=Arabidopsis thaliana OX=3702 GN=RPT1A PE=1 SV=1 && PF00004:ATPase family associated with various cellular activities (AAA)	AAA
novel.11487	448.783	417.56	466.969	177.111	210.93	196.989	444.437	195.01	1.18843	1.50982e-40	8.99525e-39	-	Chr11	18579874	18582151	+	772	-	- && sp|Q9SIK2|RS252_ARATH 40S ribosomal protein S25-2 OS=Arabidopsis thaliana OX=3702 GN=RPS25B PE=3 SV=1 && PF03297:S25 ribosomal protein	-
gui0014100.1	220.608	198.611	209.384	89.0383	100.867	93.7074	209.535	94.5377	1.14823	1.51015e-40	8.99525e-39	-	Chr01	20767058	20768488	+	1134	-	- && P53492.1 RecName: Full=Actin-7; AltName: Full=Actin-2 && PF00022:Actin	Actin
gui0296780.1	32.983	30.7792	25.043	7.90239	7.64323	8.1704	29.6018	7.90534	1.90478	2.06412e-40	1.22777e-38	-	Chr21	21096514	21097920	+	1407	-	- && Q9SIB2.1 RecName: Full=3-ketoacyl-CoA synthase 12; Short=KCS-12; AltName: Full=Very long-chain fatty acid condensing enzyme 12; Short=VLCFA condensing enzyme 12; Flags: Precursor && PF08541:3-Oxoacyl-[acyl-carrier-protein (ACP)] synthase III C terminal|PF08392:FAE1/Type III polyketide synthase-like protein	-
gui0288790.1	60.0356	52.108	57.8805	10.4523	9.59337	12.7095	56.6747	10.9184	2.37594	2.08202e-40	1.23669e-38	-	Chr21	1929481	1931064	+	414	-	- && Q8H7Y8.1 RecName: Full=Probable histone H2A variant 1 && PF16211:C-terminus of histone H2A|PF00125:Core histone H2A/H2B/H3/H4	Histone
novel.7685	0.842846	0.678854	1.02661	7.26076	5.17882	6.47534	0.849438	6.30497	-2.89191	2.15287e-40	1.27699e-38	-	Chr07	11387482	11390643	+	3162	-	- && - && -	-
novel.13784	30.6883	31.4851	33.7957	77.3432	71.5914	73.1973	31.9897	74.044	-1.21078	2.2373e-40	1.32522e-38	-	Chr13	14647739	14649789	-	1701	-	- && - && -	-
gui0197330.1	176.127	150.973	164.247	54.9494	65.6414	58.9358	163.782	59.8422	1.45254	2.97369e-40	1.75895e-38	-	Chr13	20349588	20351222	+	525	-	- && - && PF04949:Transcriptional activator	-
gui0149370.1	7.61393	6.63203	5.36788	21.6813	22.5478	22.3993	6.53795	22.2095	-1.76426	3.07633e-40	1.81713e-38	-	Chr10	3201395	3205232	+	2298	-	- && O23482.3 RecName: Full=Oligopeptide transporter 3; Short=AtOPT3 && PF03169:OPT oligopeptide transporter protein	OPT
gui0050080.1	26.5277	22.3434	21.2591	66.8521	72.5171	71.7878	23.3767	70.3857	-1.59021	3.22644e-40	1.90315e-38	-	Chr03	14662024	14662842	-	819	-	- && - && PF00168:C2 domain	C2
novel.6861	2.26396	2.15366	2.35977	0.272032	0.267346	0.258869	2.25913	0.266082	3.08582	3.75848e-40	2.2139e-38	-	Chr06	16046199	16056888	+	6628	-	- && sp|Q9M0M2|AB9B_ARATH ABC transporter B family member 9 OS=Arabidopsis thaliana OX=3702 GN=ABCB9 PE=3 SV=2 && PF00664:ABC transporter transmembrane region|PF00005:ABC transporter	ABC_membrane
gui0092750.1	64.8408	78.7805	82.5683	16.712	21.1062	21.1386	75.3965	19.6523	1.9398	3.76852e-40	2.21674e-38	-	Chr06	1590041	1593465	-	579	-	- && O34598.1 RecName: Full=Guanine deaminase; Short=GDEase; Short=Guanase; Short=Guanine aminase; AltName: Full=Guanine aminohydrolase; Short=GAH && PF00383:Cytidine and deoxycytidylate deaminase zinc-binding region	-
gui0076680.1	125.231	143.89	143.869	59.0418	60.8781	53.3715	137.664	57.7638	1.25291	3.84894e-40	2.26092e-38	-	Chr05	1276460	1286736	-	1362	-	- && Q67UF5.1 RecName: Full=Protein disulfide isomerase-like 2-3; Short=OsPDIL2-3; AltName: Full=Protein disulfide isomerase-like 5-1; Short=OsPDIL5-1; Flags: Precursor && PF00085:Thioredoxin	-
gui0042010.1	36.0706	34.1494	35.7703	110.102	109.58	113.44	35.3301	111.041	-1.65212	3.91001e-40	2.29362e-38	-	Chr03	2379230	2379592	+	363	-	- && O22914.1 RecName: Full=Calvin cycle protein CP12-1, chloroplastic; AltName: Full=CP12 domain-containing protein 1; AltName: Full=Chloroplast protein 12-1; Flags: Precursor && PF02672:CP12 domain	-
novel.18049	4.07858	3.52751	2.49034	0.0667343	0.244247	0.165114	3.36548	0.158698	4.40645	3.92253e-40	2.29779e-38	-	Chr18	8902620	8909956	-	4503	-	- && - && PF00443:Ubiquitin carboxyl-terminal hydrolase	UCH
gui0121740.1	32.0968	26.8317	26.2447	71.1995	71.8564	75.4182	28.3911	72.8247	-1.35899	5.39326e-40	3.15498e-38	-	Chr08	5131998	5138605	-	1500	-	- && Q42876.1 RecName: Full=Leucine aminopeptidase 2, chloroplastic; AltName: Full=Leucyl aminopeptidase 2; Short=LAP 2; AltName: Full=Proline aminopeptidase 2; AltName: Full=Prolyl aminopeptidase 2; Flags: Precursor && PF02789:Cytosol aminopeptidase family, N-terminal domain|PF00883:Cytosol aminopeptidase family, catalytic domain	-
gui0236060.1	186.11	158.939	252.876	6.25253	9.47022	4.37142	199.308	6.69806	4.89512	5.73079e-40	3.34782e-38	-	Chr16	14969123	14969593	-	471	-	- && C0Z2L5.1 RecName: Full=bZIP transcription factor 44; Short=AtbZIP44 && PF00170:bZIP transcription factor	bZIP_1
gui0142500.1	115.625	116.242	115.701	47.2819	52.6541	45.3006	115.856	48.4122	1.25889	5.79008e-40	3.37781e-38	-	Chr09	18828146	18835769	-	933	-	- && O24412.1 RecName: Full=26S proteasome non-ATPase regulatory subunit 7 homolog A; AltName: Full=26S proteasome regulatory subunit RPN8a; Short=AtRPN8a; AltName: Full=Protein ASYMMETRIC LEAVES ENHANCER 3; AltName: Full=Protein MOV34; Short=AtMOV34 && PF13012:Maintenance of mitochondrial structure and function|PF01398:JAB1/Mov34/MPN/PAD-1 ubiquitin protease	Mov34
gui0035170.1	591.816	550.991	631.111	238.558	257.005	256.866	591.306	250.81	1.23731	6.12535e-40	3.5685e-38	-	Chr02	27891554	27893474	+	228	-	- && Q9M373.1 RecName: Full=Arabinogalactan peptide 20; Short=AG-peptide 20; Flags: Precursor && -	-
gui0098680.1	64.6196	57.4412	46.2056	16.1594	17.6207	15.1835	56.0888	16.3212	1.78096	6.61036e-40	3.84578e-38	-	Chr06	10293643	10309479	-	1179	-	- && Q9LZI2.1 RecName: Full=UDP-glucuronic acid decarboxylase 2; AltName: Full=UDP-XYL synthase 2; AltName: Full=UDP-glucuronate decarboxylase 2; Short=UGD; Short=UXS-2; AltName: Full=dTDP-glucose 4-6-dehydratase homolog D18 && PF16363:GDP-mannose 4,6 dehydratase	-
novel.5611	10.6625	10.8211	10.1581	3.10661	3.27985	3.19994	10.5473	3.19546	1.72277	7.60533e-40	4.41858e-38	-	Chr05	3593003	3601719	+	3521	-	- && sp|O00311|CDC7_HUMAN Cell division cycle 7-related protein kinase OS=Homo sapiens OX=9606 GN=CDC7 PE=1 SV=1 && PF00069:Protein kinase domain	Pkinase
gui0142510.1	74.8112	73.751	77.1667	28.851	30.5182	26.7146	75.2429	28.6946	1.39078	7.64382e-40	4.43488e-38	-	Chr09	18838513	18846052	-	927	-	- && O04202.1 RecName: Full=Eukaryotic translation initiation factor 3 subunit F; Short=eIF3f; AltName: Full=eIF-3-epsilon; AltName: Full=eIF3 p32 subunit && PF13012:Maintenance of mitochondrial structure and function|PF01398:JAB1/Mov34/MPN/PAD-1 ubiquitin protease	Mov34
gui0183430.1	591.074	658.302	838.166	2133.41	1786.72	1996.27	695.848	1972.13	-1.50291	7.78367e-40	4.50986e-38	-	Chr12	13174482	13175525	+	1044	-	- && - && -	-
gui0246630.1	7.70347	8.22542	7.35719	32.409	26.7993	31.1577	7.76202	30.122	-1.95631	8.06083e-40	4.66408e-38	-	Chr17	8439000	8443316	-	1083	-	- && Q944K3.2 RecName: Full=Histone deacetylase 2 && PF00850:Histone deacetylase domain	Hist_deacetyl
gui0296760.1	39.1098	36.3752	32.6979	9.84893	11.094	9.15937	36.061	10.0341	1.84553	9.26703e-40	5.3547e-38	-	Chr21	21047034	21048976	+	1074	-	- && P07730.1 RecName: Full=Glutelin type-A 2; AltName: Full=Glutelin type II; Contains: RecName: Full=Glutelin type-A 2 acidic chain; Contains: RecName: Full=Glutelin type-A 2 basic chain; Flags: Precursor && PF00190:Cupin	-
gui0144070.1	59.8833	56.6207	68.5405	190.723	151.031	190.796	61.6815	177.517	-1.52505	9.38581e-40	5.41597e-38	-	Chr09	23508062	23518373	+	744	-	- && P35133.1 RecName: Full=Ubiquitin-conjugating enzyme E2 10; AltName: Full=E2 ubiquitin-conjugating enzyme 10; AltName: Full=Ubiquitin carrier protein 10/12; AltName: Full=Ubiquitin-conjugating enzyme E2-17 kDa 10/12; AltName: Full=Ubiquitin-protein ligase 10/12 && PF00179:Ubiquitin-conjugating enzyme	UQ_con
gui0227450.1	6.07502	6.33773	5.99331	31.7089	25.7628	27.1445	6.13535	28.2054	-2.20075	1.03151e-39	5.94411e-38	-	Chr15	26690841	26691746	+	906	-	- && Q9SYY4.1 RecName: Full=Elongation of fatty acids protein 3-like; Short=Protein ELO3-like; AltName: Full=Protein HIGH EXPRESSION OF OSMOTICALLY RESPONSIVE GENES 3; AltName: Full=Very long-chain fatty acid condensing enzyme HOS3; Short=VLCFA condensing enzyme HOS3 && PF01151:GNS1/SUR4 family	ELO
novel.6580	0.233427	0.389179	0.237796	5.81153	4.92364	4.51643	0.286801	5.08387	-4.14781	1.05176e-39	6.0526e-38	-	Chr06	588660	591141	+	2482	-	- && - && -	-
gui0030240.1	18.0175	15.6393	18.8494	1.79072	2.16191	3.08862	17.5021	2.34708	2.89858	1.07311e-39	6.16711e-38	-	Chr02	19901639	19906125	+	1074	-	- && F4HRI2.1 RecName: Full=E3 ubiquitin-protein ligase CCNB1IP1 homolog; AltName: Full=RING finger-containing protein HEI10 && -	-
gui0215700.1	39.0923	39.1278	40.1419	93.9218	84.9247	83.9875	39.454	87.6113	-1.15095	1.24024e-39	7.11798e-38	-	Chr14	26634448	26643910	+	1857	-	- && Q94AG2.2 RecName: Full=Somatic embryogenesis receptor kinase 1; Short=AtSERK1; AltName: Full=Somatic embryogenesis receptor-like kinase 1; Flags: Precursor && PF00069:Protein kinase domain	Pkinase
gui0269490.1	45.2053	45.2626	92.7856	0.0248248	0.050477	0	61.0845	0.0251006	11.2489	1.25791e-39	7.20961e-38	-	Chr19	1657978	1661383	+	2421	-	- && O64481.1 RecName: Full=Subtilisin-like protease SBT2.5; AltName: Full=Subtilase subfamily 2 member 5; Short=AtSBT2.5; AltName: Full=Subtilisin-like serine protease 3; Short=At-SLP3; Flags: Precursor && PF05922:Peptidase inhibitor I9|PF00082:Subtilase family	Peptidase_S8
novel.2722	1.93857	1.7226	1.25235	7.42269	7.49651	8.1215	1.63784	7.68023	-2.22935	1.33111e-39	7.61891e-38	-	Chr02	29630848	29637885	-	3676	-	- && sp|Q94BP0|SLK2_ARATH Probable transcriptional regulator SLK2 OS=Arabidopsis thaliana OX=3702 GN=SLK2 PE=1 SV=1 && -	-
gui0190670.1	42.3014	40.0399	37.9769	97.284	91.4959	85.0219	40.1061	91.2673	-1.18628	1.88301e-39	1.07633e-37	-	Chr13	163789	166575	-	1938	-	- && Q9FFE9.1 RecName: Full=Probable acyl-activating enzyme 6; AltName: Full=AMP-binding protein 6; Short=AtAMPBP6 && PF13193:AMP-binding enzyme C-terminal domain|PF00501:AMP-binding enzyme	AMP-binding
gui0256800.1	13.9227	9.81056	17.081	0.116475	0.118415	0.110839	13.6048	0.115243	6.88329	2.22324e-39	1.2691e-37	-	Chr18	1344206	1345753	-	1548	-	- && P0C8Q4.1 RecName: Full=Uncharacterized protein At4g19900 && PF04572:Alpha 1,4-glycosyltransferase conserved region|PF04488:Glycosyltransferase sugar-binding region containing DXD motif	Gly_transf_sug
gui0088360.1	30.3922	34.127	28.7852	74.5029	77.387	77.3991	31.1015	76.4297	-1.29715	2.25023e-39	1.28278e-37	-	Chr05	28804881	28811263	+	1302	-	- && O04136.1 RecName: Full=Homeobox protein knotted-1-like 3; AltName: Full=KNAP3 && PF05920:Homeobox KN domain|PF03790:KNOX1 domain|PF03791:KNOX2 domain	KNOX2
gui0289640.1	3.13823	2.23598	0.491842	60.6017	45.063	56.9545	1.95535	54.2064	-4.79297	2.36095e-39	1.3441e-37	-	Chr21	4250516	4250755	-	240	-	- && - && -	-
gui0115900.1	80.5298	89.0917	103.526	28.6889	27.8817	22.7661	91.049	26.4456	1.78362	2.72091e-39	1.54695e-37	-	Chr07	22959720	22960775	-	618	-	- && P81392.1 RecName: Full=Myb-related protein 306 && PF00249:Myb-like DNA-binding domain	Myb_DNA-binding
gui0237710.1	7.87936	9.087	8.49903	0.160269	0.407349	0.228771	8.48846	0.265463	4.99892	2.76841e-39	1.57185e-37	-	Chr16	17159196	17164686	-	1500	-	- && Q9LXC0.1 RecName: Full=Guanosine nucleotide diphosphate dissociation inhibitor At5g09550; Short=AtGDI && PF00996:GDP dissociation inhibitor	-
gui0094230.1	21.054	21.746	24.0713	65.5217	63.4985	65.3418	22.2904	64.7874	-1.53929	2.92855e-39	1.66056e-37	-	Chr06	3749691	3754383	-	765	-	- && - && PF10248:Myelodysplasia-myeloid leukemia factor 1-interacting protein	-
gui0235260.1	33.5132	31.0414	46.8302	9.87394	9.94164	9.4566	37.1283	9.7574	1.92795	3.1626e-39	1.79087e-37	-	Chr16	13683052	13686947	+	1893	-	- && Q67XD9.1 RecName: Full=Alkaline/neutral invertase CINV2; AltName: Full=Alkaline/neutral invertase I; Short=A/N-INVI; AltName: Full=Cytosolic invertase 2 && PF12899:Alkaline and neutral invertase	-
gui0296080.1	208.265	216.925	206.105	96.861	101.514	104.339	210.432	100.905	1.06036	3.52171e-39	1.99157e-37	-	Chr21	17247909	17257535	+	945	-	- && P33444.4 RecName: Full=40S ribosomal protein S3a; AltName: Full=CYC07 protein && PF01015:Ribosomal S3Ae family	-
novel.14387	104.399	100.135	87.3306	41.8717	42.2379	37.7975	97.2881	40.6357	1.25952	3.60783e-39	2.03756e-37	-	Chr14	25238169	25240011	+	1843	-	- && sp|O04353|DES6_BOROF Acyl-lipid (9-3)-desaturase OS=Borago officinalis OX=13363 PE=1 SV=1 && PF00487:Fatty acid desaturase	-
novel.1782	20.2713	21.0437	27.6948	72.7537	68.1683	66.6896	23.0033	69.2039	-1.58901	3.85391e-39	2.17365e-37	-	Chr02	11274241	11277434	+	1349	-	- && sp|Q9ZS51|PMP22_ARATH Peroxisomal membrane protein PMP22 OS=Arabidopsis thaliana OX=3702 GN=PMP22 PE=1 SV=1 && PF04117:Mpv17 / PMP22 family	Mpv17_PMP22
gui0118670.1	20.7223	23.7652	19.3614	4.92891	6.53052	4.81146	21.283	5.42363	1.97237	3.86343e-39	2.17613e-37	-	Chr08	179959	181848	-	1890	-	- && O48809.1 RecName: Full=Leucine-rich repeat extensin-like protein 2; Short=AtLRX2; Short=LRR/EXTENSIN2; AltName: Full=Cell wall hydroxyproline-rich glycoprotein; Flags: Precursor && PF13855:Leucine rich repeat	-
gui0094140.1	31.9242	32.6726	26.4992	99.2482	91.0301	87.8318	30.3653	92.7034	-1.6102	4.07918e-39	2.29461e-37	-	Chr06	3651296	3652825	-	588	-	- && - && -	-
gui0195660.1	93.6303	90.1176	82.516	39.8849	41.2912	37.3764	88.7546	39.5175	1.16733	4.13909e-39	2.32522e-37	-	Chr13	16842030	16845328	+	1977	-	- && O48788.1 RecName: Full=Probable inactive receptor kinase At2g26730; Flags: Precursor && PF00069:Protein kinase domain|PF13855:Leucine rich repeat|PF08263:Leucine rich repeat N-terminal domain	Pkinase
gui0261690.1	1.24595	2.88513	1.9039	30.9121	21.572	27.059	2.01166	26.5143	-3.72031	4.21316e-39	2.36371e-37	-	Chr18	7049923	7056772	-	558	-	- && Q9FGT8.1 RecName: Full=Temperature-induced lipocalin-1; Short=AtTIL1 && PF08212:Lipocalin-like domain	Lipocalin_2
gui0155050.1	12.7993	14.5804	10.4004	37.8239	35.6961	39.4193	12.5934	37.6464	-1.57985	5.93771e-39	3.32684e-37	-	Chr10	11460097	11463767	-	2304	-	- && Q9LYG9.1 RecName: Full=Mechanosensitive ion channel protein 10; AltName: Full=Mechanosensitive channel of small conductance-like 10; AltName: Full=MscS-Like protein 10; Short=AtMSL10 && PF00924:Mechanosensitive ion channel	-
novel.11311	16.7806	15.7993	15.0587	34.193	32.5496	32.4702	15.8795	33.0709	-1.0584	6.37916e-39	3.56947e-37	-	Chr11	8341109	8376369	+	7537	-	- && sp|Q9S7V4|HA22A_ARATH HVA22-like protein a OS=Arabidopsis thaliana OX=3702 GN=HVA22A PE=2 SV=1 && PF03134:TB2/DP1, HVA22 family	TB2_DP1_HVA22
gui0179210.1	16.4732	15.453	13.211	3.345	2.84627	3.28694	15.0457	3.1594	2.25163	7.09485e-39	3.96471e-37	-	Chr12	6047923	6051115	+	1653	-	- && Q8LJT8.2 RecName: Full=TSL-kinase interacting protein 1; AltName: Full=Myb-related protein TKI1 && -	-
gui0196480.1	33.5568	34.2344	24.194	8.55221	8.85426	9.30814	30.6617	8.90487	1.78377	7.36637e-39	4.11104e-37	-	Chr13	18654250	18657797	+	2298	-	- && Q42699.1 RecName: Full=5-methyltetrahydropteroyltriglutamate--homocysteine methyltransferase; AltName: Full=Cobalamin-independent methionine synthase isozyme; AltName: Full=Vitamin-B12-independent methionine synthase isozyme && PF08267:Cobalamin-independent synthase, N-terminal domain|PF01717:Cobalamin-independent synthase, Catalytic domain	-
gui0189380.1	204.188	285.2	518.147	4.05174	2.74617	2.14205	335.845	2.97999	6.81634	7.47005e-39	4.16343e-37	-	Chr12	26156055	26156424	-	267	-	- && P86888.1 RecName: Full=Peamaclein; AltName: Allergen=Pru p 7 [Prunus persica] && -	-
gui0280250.1	116.128	130.089	112.213	47.4871	52.4812	43.7772	119.477	47.9152	1.31817	7.65192e-39	4.2592e-37	-	Chr20	8441219	8444896	+	1134	-	- && Q6DBP4.1 RecName: Full=Pectin acetylesterase 8; Flags: Precursor && PF03283:Pectinacetylesterase	-
gui0184700.1	6.41534	7.35115	7.20919	29.433	32.3647	27.6824	6.99189	29.8267	-2.09285	8.71548e-39	4.84485e-37	-	Chr12	14835668	14836543	+	876	-	- && Q9LQ32.1 RecName: Full=Glucuronoxylan 4-O-methyltransferase 3 && PF04669:Polysaccharide biosynthesis	-
gui0046080.1	65.2253	64.5692	67.6521	23.9757	26.0835	25.0295	65.8155	25.0296	1.39479	9.44835e-39	5.24538e-37	-	Chr03	8822842	8826359	-	930	-	- && Q9M325.1 RecName: Full=Phosphatidylinositol:ceramide inositolphosphotransferase 1; AltName: Full=Inositol-phosphorylceramide synthase 1; Short=AtIPCS1; Short=IPC synthase 1; AltName: Full=Protein ERH1-like2; AltName: Full=Sphingolipid synthase 1 && PF14360:PAP2 superfamily C-terminal	-
gui0095560.1	8.36267	8.68402	8.31007	24.9178	19.8334	22.8474	8.45225	22.5329	-1.41462	9.49558e-39	5.26471e-37	-	Chr06	5723128	5729822	-	4233	-	- && Q2PCF1.1 RecName: Full=Pleiotropic drug resistance protein 2; AltName: Full=NpPDR2 && PF00005:ABC transporter|PF14510:ABC-transporter extracellular N-terminal|PF01061:ABC-2 type transporter	ABC2_membrane
gui0021150.1	48.6666	39.9256	43.833	121.244	109.007	118.732	44.1417	116.327	-1.39798	1.08462e-38	6.00571e-37	-	Chr01	44188303	44189568	+	750	-	- && P27521.1 RecName: Full=Chlorophyll a-b binding protein 4, chloroplastic; AltName: Full=LHCI type III CAB-4; Flags: Precursor && PF00504:Chlorophyll A-B binding protein	-
gui0033000.1	22.1073	19.5354	14.4964	85.8019	70.6161	83.7824	18.713	80.0668	-2.09716	1.18058e-38	6.52853e-37	-	Chr02	24815808	24816908	-	456	-	- && Q9SM50.1 RecName: Full=Transcription factor HY5; AltName: Full=LeHY5; AltName: Full=tHY5 && PF00170:bZIP transcription factor	bZIP_1
gui0238230.1	57.5087	59.3241	49.9313	16.3566	19.3362	14.5395	55.588	16.7441	1.73112	1.24333e-38	6.86662e-37	-	Chr16	18135686	18138169	+	948	-	- && Q8W3M7.2 RecName: Full=Uncharacterized protein At4g06598 && -	-
novel.1711	453.336	462.05	371.175	920.54	990.843	1012.86	428.853	974.748	-1.18454	1.38083e-38	7.61611e-37	-	Chr02	4525332	4527592	+	1911	-	- && sp|U5NE19|7DLH_CATRO 7-deoxyloganic acid hydroxylase OS=Catharanthus roseus OX=4058 GN=7DLH PE=1 SV=1 && PF00067:Cytochrome P450	p450
gui0312610.1	29.4261	29.2604	32.7753	9.19647	9.78867	7.43671	30.4873	8.80728	1.79144	1.50282e-38	8.27816e-37	-	Chr23	9417875	9419266	+	1392	-	- && F8WKW0.1 RecName: Full=Crocetin glucosyltransferase, chloroplastic; AltName: Full=UDP-glucose glucosyltransferase 1; Short=GjUGT1; AltName: Full=UDP-glycosyltransferase 75L6; Flags: Precursor && PF00201:UDP-glucoronosyl and UDP-glucosyl transferase	UDPGT
gui0090880.1	8.94023	8.04509	8.49177	41.0904	29.9304	27.3558	8.49236	32.7922	-1.94912	1.55905e-38	8.57679e-37	-	Chr05	33324621	33326441	-	1821	-	- && P81898.2 RecName: Full=Peptide-N4-(N-acetyl-beta-glucosaminyl)asparagine amidase A; Short=PNGase A; AltName: Full=Glycopeptide N-glycosidase; AltName: Full=N-glycanase; Contains: RecName: Full=Peptide-N4-(N-acetyl-beta-glucosaminyl)asparagine amidase A light chain; AltName: Full=PNGase A small chain; AltName: Full=PNGase A subunit B; Contains: RecName: Full=Peptide-N4-(N-acetyl-beta-glucosam…	-
gui0297380.1	23.8922	23.9405	23.0913	58.1338	51.5955	55.0329	23.6413	54.9208	-1.21604	1.60935e-38	8.84205e-37	-	Chr21	23333063	23355991	+	1986	-	- && P32069.1 RecName: Full=Anthranilate synthase alpha subunit 2, chloroplastic; AltName: Full=Anthranilate synthase component 1-2; AltName: Full=Anthranilate synthase component I-2; Flags: Precursor && PF04715:Anthranilate synthase component I, N terminal region|PF00425:chorismate binding enzyme	-
gui0035440.1	19.5512	23.8652	24.5434	5.25635	5.34394	4.90763	22.6532	5.16931	2.13168	1.91438e-38	1.05044e-36	-	Chr02	28330966	28333023	-	1212	-	- && A7PZL3.1 RecName: Full=Probable polygalacturonase; Short=PG; AltName: Full=Pectinase && PF00295:Glycosyl hydrolases family 28	-
gui0233800.1	69.3835	66.6945	62.7075	29.5716	27.8836	27.8127	66.2618	28.4226	1.22114	2.01952e-38	1.1067e-36	-	Chr16	11365526	11371895	-	1569	-	- && Q9SZN1.1 RecName: Full=V-type proton ATPase subunit B2; Short=V-ATPase subunit B2; AltName: Full=Vacuolar H(+)-ATPase subunit B isoform 2; AltName: Full=Vacuolar proton pump subunit B2 && PF00006:ATP synthase alpha/beta family, nucleotide-binding domain|PF02874:ATP synthase alpha/beta family, beta-barrel domain|PF00306:ATP synthase alpha/beta chain, C terminal domain	ATP-synt_ab
gui0186060.1	3.38904	3.48787	3.83609	19.0292	17.4173	18.9581	3.571	18.4682	-2.37064	2.12005e-38	1.16029e-36	-	Chr12	17146398	17152038	-	1077	-	- && O04847.2 RecName: Full=Deacetoxyvindoline 4-hydroxylase && PF03171:2OG-Fe(II) oxygenase superfamily|PF14226:non-haem dioxygenase in morphine synthesis N-terminal	2OG-FeII_Oxy
gui0006860.1	16.1752	16.5258	16.0119	3.35589	4.16999	4.48381	16.2376	4.00323	2.0201	2.19423e-38	1.19934e-36	-	Chr01	10739668	10742317	+	1773	-	- && Q9LVE0.1 RecName: Full=Protein NRT1/ PTR FAMILY 6.4; Short=AtNPF6.4; AltName: Full=Nitrate transporter 1.3 && PF00854:POT family	-
gui0053820.1	29.281	33.9999	30.8982	9.81794	12.5355	9.30304	31.393	10.5521	1.57291	2.25331e-38	1.23005e-36	-	Chr03	22023404	22031272	+	2871	-	- && O23826.1 RecName: Full=Kinesin-like protein KIN-5C; AltName: Full=125 kDa kinesin-related protein && PF00225:Kinesin motor domain	Kinesin
gui0098600.1	54.6446	55.6555	54.9522	22.6744	21.7099	19.0209	55.0841	21.1351	1.382	2.43145e-38	1.32559e-36	-	Chr06	10179547	10183781	-	1320	-	- && A7PZL3.1 RecName: Full=Probable polygalacturonase; Short=PG; AltName: Full=Pectinase && PF00295:Glycosyl hydrolases family 28	-
gui0188050.1	98.7226	101.053	102.773	271.351	227.538	250.965	100.849	249.951	-1.30944	2.63269e-38	1.43347e-36	-	Chr12	22519926	22520327	-	402	-	- && Q9C9K2.1 RecName: Full=Calvin cycle protein CP12-3, chloroplastic; AltName: Full=CP12 domain-containing protein 3; AltName: Full=Chloroplast protein 12-3; Flags: Precursor && PF02672:CP12 domain	-
gui0104610.1	49.2553	47.9445	48.0965	19.1668	18.7518	17.3686	48.4321	18.4291	1.39398	2.70192e-38	1.46928e-36	-	Chr06	33479310	33483209	-	1248	-	- && Q39227.2 RecName: Full=24-methylenesterol C-methyltransferase 2; Short=24-sterol C-methyltransferase 2; Short=Sterol-C-methyltransferase 2; AltName: Full=Protein COTYLEDON VASCULAR PATTERN 1 && PF08241:Methyltransferase domain|PF08498:Sterol methyltransferase C-terminal	Methyltransf_11
gui0141820.1	12.7498	10.8832	10.76	54.7845	39.7462	42.0771	11.4643	45.5359	-1.98985	2.75878e-38	1.49828e-36	-	Chr09	17363636	17367514	+	927	-	- && Q948P6.1 RecName: Full=Ferritin-3, chloroplastic; AltName: Full=SFerH-3; Flags: Precursor && PF00210:Ferritin-like domain	Ferritin
novel.9509	34.0187	28.7029	33.1488	10.0293	10.9573	8.61809	31.9568	9.86824	1.69526	2.76426e-38	1.49934e-36	-	Chr09	8523169	8530318	+	1606	-	- && sp|Q67VP4|RAC4_ORYSJ Rac-like GTP-binding protein 4 OS=Oryza sativa subsp. japonica OX=39947 GN=RAC4 PE=2 SV=1 && PF00071:Ras family	Ras
gui0007780.1	55.4331	52.2832	62.7857	141.41	129.623	140.746	56.834	137.26	-1.27208	3.48115e-38	1.88577e-36	-	Chr01	11958989	11961113	+	972	-	- && - && -	-
novel.15389	0.387679	0.385685	0.409564	3.91736	3.0589	3.62859	0.394309	3.53495	-3.16429	3.58574e-38	1.93995e-36	-	Chr15	188911	193039	-	4035	-	- && - && PF02727:Copper amine oxidase, N2 domain	-
gui0276420.1	0.629061	0.99053	1.40984	12.2681	14.7283	14.469	1.00981	13.8218	-3.77479	3.8982e-38	2.10632e-36	-	Chr19	16226252	16227172	-	921	-	- && Q9LRJ4.2 RecName: Full=Transcription factor bHLH117; AltName: Full=Basic helix-loop-helix protein 117; Short=AtbHLH117; Short=bHLH 117; AltName: Full=Transcription factor EN 140; AltName: Full=bHLH transcription factor bHLH117 && -	-
gui0139480.1	248.862	260.36	227.662	103.719	118.186	102.335	245.628	108.08	1.18438	4.88081e-38	2.6339e-36	-	Chr09	13495189	13498339	+	897	-	- && Q9C5M0.1 RecName: Full=Mitochondrial dicarboxylate/tricarboxylate transporter DTC; AltName: Full=Dicarboxylate/tricarboxylate carrier && PF00153:Mitochondrial carrier protein	Mito_carr
gui0098950.1	82.7323	77.1826	90.2317	22.6306	27.5338	23.7715	83.3822	24.6453	1.75843	5.03402e-38	2.71313e-36	-	Chr06	10692058	10692819	-	486	-	- && - && -	-
gui0131980.1	27.5593	29.5372	26.92	9.58905	9.31394	10.041	28.0055	9.64799	1.53741	5.16519e-38	2.7803e-36	-	Chr09	3104876	3109428	-	1686	-	- && Q9M3B0.1 RecName: Full=Probable pectinesterase/pectinesterase inhibitor 34; Includes: RecName: Full=Pectinesterase inhibitor 34; AltName: Full=Pectin methylesterase inhibitor 34; Includes: RecName: Full=Pectinesterase 34; Short=PE 34; AltName: Full=Pectin methylesterase 34; Short=AtPME34 && PF04043:Plant invertase/pectin methylesterase inhibitor|PF01095:Pectinesterase	-
gui0082170.1	45.7175	45.5588	46.1514	14.5016	16.4359	17.1732	45.8092	16.0369	1.51424	6.16441e-38	3.31396e-36	-	Chr05	18609795	18613469	-	1119	-	- && Q9LVY1.1 RecName: Full=Tyrosine aminotransferase; Short=TAT; AltName: Full=L-tyrosine:2-oxoglutarate aminotransferase && PF00155:Aminotransferase class I and II	Aminotran_1_2
gui0206980.1	66.2977	75.1836	58.6441	14.4304	19.0408	20.6712	66.7085	18.0475	1.88607	6.31483e-38	3.39053e-36	-	Chr14	4064190	4065877	-	783	-	- && O48818.1 RecName: Full=Expansin-A4; Short=AtEXPA4; AltName: Full=Alpha-expansin-4; Short=At-EXP4; Short=AtEx4; AltName: Full=Ath-ExpAlpha-1.6; Flags: Precursor && PF03330:Rare lipoprotein A (RlpA)-like double-psi beta-barrel|PF01357:Pollen allergen	-
gui0047170.1	17.0561	18.8073	14.6174	0.748921	2.42696	2.13805	16.8269	1.77131	3.24788	7.34319e-38	3.93769e-36	-	Chr03	10340820	10342103	+	1284	-	- && - && PF13837:Myb/SANT-like DNA-binding domain	-
gui0149470.1	62.8338	66.6299	70.4581	156.914	139.892	145.81	66.6406	147.539	-1.14662	7.45799e-38	3.99421e-36	-	Chr10	3284328	3292424	-	1254	-	- && Q9LUA9.1 RecName: Full=Zinc finger protein CONSTANS-LIKE 10 && PF06203:CCT motif	CCT
gui0228610.1	41.7655	43.0493	38.577	13.6373	13.4965	12.6904	41.1306	13.2747	1.63153	7.57336e-38	4.05089e-36	-	Chr15	28252039	28253574	-	996	-	- && - && PF12348:CLASP N terminal	-
gui0312290.1	4.41421	4.76327	5.80092	19.1865	15.4327	19.0425	4.9928	17.8872	-1.84101	7.68433e-38	4.10508e-36	-	Chr23	8056712	8060730	-	2625	-	- && Q7X9B9.3 RecName: Full=Protein NLP2; Short=AtNLP2; AltName: Full=NIN-like protein 2; AltName: Full=Nodule inception protein-like protein 2 && PF02042:RWP-RK domain|PF00564:PB1 domain	RWP-RK
gui0226510.1	4.82804	4.55964	7.04009	36.2373	29.1534	38.5958	5.47592	34.6622	-2.66219	8.15516e-38	4.35113e-36	-	Chr15	25328502	25329315	+	612	-	- && - && -	-
novel.15304	17.7913	20.2802	16.3587	4.57433	5.56454	5.43495	18.1434	5.19127	1.80528	8.2537e-38	4.39818e-36	-	Chr15	26252990	26260783	+	2273	-	- && sp|Q00624|ASOL_BRANA L-ascorbate oxidase homolog OS=Brassica napus OX=3708 GN=Bp10 PE=2 SV=1 && PF00394:Multicopper oxidase|PF07731:Multicopper oxidase|PF07732:Multicopper oxidase	-
gui0145230.1	1.80411	1.51913	1.71257	13.8662	10.8972	10.8881	1.6786	11.8838	-2.82367	8.73675e-38	4.64975e-36	-	Chr09	29119880	29126414	+	1413	-	- && Q9LMX5.1 RecName: Full=Ninja-family protein AFP2; AltName: Full=ABI five-binding protein 2; Short=ABI5-binding protein 2 && PF16136:Putative nuclear localisation signal|PF16135:TPL-binding domain in jasmonate signalling|PF07897:Ethylene-responsive binding factor-associated repression	-
gui0171020.1	8.51102	10.4477	10.2721	1.27648	1.00936	1.55213	9.74362	1.27932	2.92908	9.11173e-38	4.84324e-36	-	Chr11	14819532	14829980	-	1695	-	- && - && PF01612:3'-5' exonuclease	3_5_exonuc
gui0002040.1	30.7914	30.3029	23.8698	73.9703	73.6718	71.0577	28.3214	72.8999	-1.36403	9.62692e-38	5.11069e-36	-	Chr01	3520794	3523772	-	1716	-	- && Q0WP01.1 RecName: Full=Protein NRT1/ PTR FAMILY 5.10; Short=AtNPF5.10 && PF00854:POT family	-
novel.5226	4.5332	4.6085	4.52419	14.4326	12.6908	14.5711	4.5553	13.8982	-1.60928	1.03115e-37	5.4673e-36	-	Chr04	11143578	11170136	-	3144	-	- && sp|A0A059TC02|CCR1_PETHY Cinnamoyl-CoA reductase 1 OS=Petunia hybrida OX=4102 GN=CCR1 PE=1 SV=1 && PF01370:NAD dependent epimerase/dehydratase family	Epimerase
gui0207240.1	32.9733	29.8299	32.4727	6.6589	9.43152	8.44893	31.7587	8.17979	1.95702	1.19236e-37	6.31415e-36	-	Chr14	4456704	4461382	-	1056	-	- && Q9SAC0.1 RecName: Full=15-cis-zeta-carotene isomerase, chloroplastic; Flags: Precursor && PF07298:NnrU protein	-
gui0173810.1	31.2882	29.6194	51.7392	5.91903	6.54668	5.81831	37.5489	6.09467	2.62315	1.29997e-37	6.87544e-36	-	Chr11	20688715	20690170	+	924	-	- && - && -	-
gui0275040.1	16.0935	20.4964	17.8293	59.9965	62.5875	66.427	18.1397	63.0037	-1.79628	1.38481e-37	7.31502e-36	-	Chr19	10960851	10964435	+	576	-	- && Q94AL8.1 RecName: Full=Cold-regulated 413 inner membrane protein 1, chloroplastic; Short=AtCOR413-IM1; AltName: Full=Cold-regulated 413 thylakoid membrane 1; Short=AtCOR413-TM1; Flags: Precursor && PF05562:Cold acclimation protein WCOR413	-
gui0029310.1	45.0617	45.5713	41.221	13.6419	16.1485	16.1592	43.9514	15.3166	1.52082	1.51327e-37	7.98368e-36	-	Chr02	18069985	18083251	+	1260	-	- && Q8TC07.2 RecName: Full=TBC1 domain family member 15; AltName: Full=GTPase-activating protein RAB7; Short=GAP for RAB7; Short=Rab7-GAP && PF00566:Rab-GTPase-TBC domain	TBC
novel.12347	12.6554	10.3429	10.0896	32.7029	32.8041	30.801	11.0293	32.1027	-1.54135	1.62742e-37	8.57527e-36	-	Chr12	10715313	10718131	+	1790	-	- && - && -	-
gui0059770.1	41.2785	42.5655	40.7894	88.6304	81.5498	89.1828	41.5445	86.4544	-1.05728	1.98199e-37	1.04306e-35	-	Chr04	829045	837385	+	2292	-	- && Q8VYW1.1 RecName: Full=Nuclear poly(A) polymerase 4; Short=AtPAP(IV); Short=PAP(IV); Short=Poly(A) polymerase IV; Short=nPAP; AltName: Full=Polynucleotide adenylyltransferase 4 && PF01909:Nucleotidyltransferase domain|PF04928:Poly(A) polymerase central domain|PF04926:Poly(A) polymerase predicted RNA binding domain	NTP_transf_2
gui0305200.1	374.811	363.164	422.838	776.017	782.575	821.214	386.938	793.269	-1.03571	2.0515e-37	1.07728e-35	-	Chr22	12995221	12997660	+	1419	-	- && P43297.1 RecName: Full=Cysteine proteinase RD21A; AltName: Full=Protein RESPONSIVE TO DEHYDRATION 21; Short=RD21; Flags: Precursor && PF00396:Granulin|PF08246:Cathepsin propeptide inhibitor domain (I29)|PF00112:Papain family cysteine protease	Peptidase_C1
gui0119100.1	136.824	141.398	115.191	52.5425	57.8053	58.7856	131.138	56.3778	1.21788	2.05208e-37	1.07728e-35	-	Chr08	900265	903851	+	2298	-	- && Q42699.1 RecName: Full=5-methyltetrahydropteroyltriglutamate--homocysteine methyltransferase; AltName: Full=Cobalamin-independent methionine synthase isozyme; AltName: Full=Vitamin-B12-independent methionine synthase isozyme && PF01717:Cobalamin-independent synthase, Catalytic domain|PF08267:Cobalamin-independent synthase, N-terminal domain	-
novel.12059	20.678	21.3904	17.9086	47.6897	42.8157	48.1413	19.9923	46.2156	-1.20893	2.13073e-37	1.11718e-35	-	Chr11	22374147	22379481	-	4581	-	- && sp|Q8H6B1|SPT16_MAIZE FACT complex subunit SPT16 OS=Zea mays OX=4577 GN=SPT16 PE=2 SV=1 && PF08644:FACT complex subunit (SPT16/CDC68)|PF08512:Histone chaperone Rttp106-like|PF14826:FACT complex subunit SPT16 N-terminal lobe domain	-
gui0092290.1	10.5234	9.96147	9.95464	34.1291	32.0147	36.987	10.1465	34.3769	-1.76046	2.26015e-37	1.18358e-35	-	Chr06	877891	886944	-	1002	-	- && P27524.1 RecName: Full=Chlorophyll a-b binding protein CP24 10A, chloroplastic; Short=CAB-10A; Short=LHCP; Flags: Precursor && PF00504:Chlorophyll A-B binding protein	-
novel.4628	87.456	73.2702	74.043	21.7301	28.8071	30.2017	78.2564	26.913	1.53991	2.65615e-37	1.38925e-35	-	Chr04	11058940	11062263	+	2102	-	- && sp|P25083|ADT1_SOLTU ADP,ATP carrier protein, mitochondrial OS=Solanum tuberosum OX=4113 GN=ANT PE=2 SV=1 && -	-
gui0028660.1	46.8277	55.7213	55.3649	5.67324	8.83191	8.77293	52.638	7.75936	2.76209	2.77717e-37	1.45076e-35	-	Chr02	16237631	16237969	-	339	-	- && - && PF14368:Probable lipid transfer	-
gui0205250.1	9.02982	9.79378	15.8754	1.17845	1.44385	1.5815	11.5663	1.40127	3.04513	2.88989e-37	1.50778e-35	-	Chr14	1678816	1686159	+	1989	-	- && F4J7S8.1 RecName: Full=Phosphatidylinositol/phosphatidylcholine transfer protein SFH9; AltName: Full=Protein SEC FOURTEEN HOMOLOGS 9; Short=AtSFH9 && PF00650:CRAL/TRIO domain|PF03765:CRAL/TRIO, N-terminal domain	CRAL_TRIO_N
gui0127900.1	30.4742	28.719	35.8278	6.52471	5.41887	5.6843	31.6736	5.87596	2.43039	2.9641e-37	1.54461e-35	-	Chr08	25870084	25873203	+	654	-	- && P40761.1 RecName: Full=Uncharacterized protein YuxK; AltName: Full=ORF2 && PF04134:Protein of unknown function, DUF393	-
gui0280850.1	9.49137	9.66857	10.9904	2.37072	2.30165	2.78444	10.0501	2.4856	2.01554	3.13237e-37	1.63029e-35	-	Chr20	9982472	9987820	-	2814	-	- && Q948U0.1 RecName: Full=Respiratory burst oxidase homolog protein A; AltName: Full=NADPH oxidase RBOHA; AltName: Full=StRBOHA && PF08022:FAD-binding domain|PF08414:Respiratory burst NADPH oxidase|PF01794:Ferric reductase like transmembrane component|PF08030:Ferric reductase NAD binding domain	FAD_binding_8
gui0261050.1	438.237	470.862	492.145	175.063	203.361	187.71	467.081	188.711	1.30749	3.52427e-37	1.83201e-35	-	Chr18	6197212	6197406	+	195	-	- && O22912.1 RecName: Full=Probable cytochrome c oxidase subunit 5C-1; AltName: Full=Cytochrome c oxidase polypeptide Vc-1 && -	-
gui0171050.1	18.2326	17.3323	7.82059	340.696	301.843	334.749	14.4618	325.763	-4.4935	4.04461e-37	2.09993e-35	-	Chr11	14865285	14867087	-	483	-	- && Q6P642.1 RecName: Full=DnaJ homolog subfamily B member 6 && PF00226:DnaJ domain	DnaJ
gui0107710.1	49.2629	51.1632	49.9222	24.5839	21.8327	21.7485	50.1161	22.7217	1.1412	4.13269e-37	2.14305e-35	-	Chr07	6454786	6462316	-	2919	-	- && Q8LPJ3.1 RecName: Full=Probable alpha-mannosidase At5g13980; Flags: Precursor && PF07748:Glycosyl hydrolases family 38 C-terminal domain|PF01074:Glycosyl hydrolases family 38 N-terminal domain|PF09261:Alpha mannosidase, middle domain	-
gui0178570.1	28.8041	31.8473	29.9091	12.4392	11.1289	10.3421	30.1869	11.3034	1.41717	4.36505e-37	2.26078e-35	-	Chr12	4928924	4931218	-	2295	-	- && O65351.1 RecName: Full=Subtilisin-like protease SBT1.7; AltName: Full=Cucumisin-like serine protease; AltName: Full=Subtilase subfamily 1 member 7; Short=AtSBT1.7; AltName: Full=Subtilisin-like serine protease 1; Short=At-SLP1; Flags: Precursor && PF02225:PA domain|PF00082:Subtilase family|PF05922:Peptidase inhibitor I9	Peptidase_S8
novel.12959	9.04999	9.68391	8.08277	30.8649	27.3261	36.2248	8.93889	31.4719	-1.8159	5.0978e-37	2.63707e-35	-	Chr12	16184821	16186821	-	1402	-	- && sp|Q8S9G8|SPL7_ARATH Squamosa promoter-binding-like protein 7 OS=Arabidopsis thaliana OX=3702 GN=SPL7 PE=1 SV=2 && -	-
gui0162740.1	388.489	446.363	473.693	164.617	192.307	178.82	436.182	178.581	1.28835	5.25922e-37	2.71726e-35	-	Chr11	1372776	1379056	+	387	-	- && P49636.2 RecName: Full=Ubiquitin-60S ribosomal protein L40; Contains: RecName: Full=Ubiquitin; Contains: RecName: Full=60S ribosomal protein L40; AltName: Full=CEP52; Flags: Precursor && PF01020:Ribosomal L40e family|PF00240:Ubiquitin family	ubiquitin
gui0319010.1	259.735	315.629	311.928	114.685	121.319	100.018	295.764	112.008	1.40085	5.27031e-37	2.71968e-35	-	Chr23	21394335	21397536	+	414	-	- && Q8H7Y8.1 RecName: Full=Probable histone H2A variant 1 && PF16211:C-terminus of histone H2A|PF00125:Core histone H2A/H2B/H3/H4	Histone
gui0006270.1	18.3309	18.615	19.5937	3.78684	4.71929	5.23105	18.8465	4.57906	2.04117	5.32695e-37	2.74558e-35	-	Chr01	9956310	9957870	-	1476	-	- && P56725.1 RecName: Full=Zeatin O-xylosyltransferase; AltName: Full=Zeatin O-beta-D-xylosyltransferase && PF00201:UDP-glucoronosyl and UDP-glucosyl transferase	UDPGT
gui0297490.1	5.57907	4.31142	3.32939	20.4103	18.0348	19.3576	4.40663	19.2676	-2.12843	5.76718e-37	2.96887e-35	-	Chr21	23576664	23579093	-	1755	-	- && Q9FNL7.1 RecName: Full=Protein NRT1/ PTR FAMILY 5.2; Short=AtNPF5.2; AltName: Full=Peptide transporter PTR3-A; Short=AtPTR3 && PF00854:POT family	-
gui0038140.1	26.0389	26.1283	18.6789	4.38939	4.34811	5.03382	23.6154	4.59044	2.36302	6.16593e-37	3.1703e-35	-	Chr02	33263161	33264228	+	1068	-	- && - && -	-
novel.10487	3.97184	4.67022	4.59133	12.1756	14.0716	17.186	4.41113	14.4777	-1.71462	7.04977e-37	3.61598e-35	-	Chr10	13341209	13348617	+	4872	-	- && sp|Q949G3|PDR1_NICPL Pleiotropic drug resistance protein 1 OS=Nicotiana plumbaginifolia OX=4092 GN=PDR1 PE=1 SV=1 && PF01061:ABC-2 type transporter|PF19055:ABC-2 type transporter|PF00005:ABC transporter	ABC2_membrane
gui0204420.1	33.968	34.3616	45.335	7.68088	3.30066	5.50076	37.8882	5.4941	2.78579	7.37839e-37	3.77998e-35	-	Chr14	667494	668425	+	759	-	- && Q94CS9.1 RecName: Full=Probable aquaporin TIP1-2; AltName: Full=Tonoplast intrinsic protein 1-2; Short=OsTIP1;2 && PF00230:Major intrinsic protein	-
gui0131310.1	14.0745	12.0413	13.2982	2.98136	3.68257	3.26134	13.138	3.30842	1.98953	7.93334e-37	4.05938e-35	-	Chr09	2261604	2265277	+	2157	-	- && Q9M1P7.1 RecName: Full=Probable boron transporter 2 && PF00955:HCO3- transporter family	-
gui0087630.1	375.766	325.312	293.273	136.748	145.211	136.46	331.45	139.473	1.24881	8.98097e-37	4.58992e-35	-	Chr05	27414310	27420937	+	741	-	- && P40283.5 RecName: Full=Histone H2B.11; AltName: Full=HTB4 && PF00125:Core histone H2A/H2B/H3/H4	Histone
gui0295650.1	8.4168	10.3309	8.62696	30.4254	31.477	30.7883	9.12489	30.8969	-1.75958	9.27127e-37	4.73258e-35	-	Chr21	15700754	15703729	+	1122	-	- && Q9LXZ3.1 RecName: Full=F-box protein At3g56470 && PF12937:F-box-like	-
novel.3975	3.53691	3.39201	2.42334	13.7021	13.4022	14.8312	3.11742	13.9785	-2.16479	9.38962e-37	4.78724e-35	-	Chr03	15952231	15955501	-	1851	-	- && - && -	-
gui0058110.1	102.058	107.196	87.0237	22.5196	29.4362	29.6401	98.7595	27.1986	1.86039	9.70546e-37	4.94234e-35	-	Chr03	37660479	37660889	-	411	-	- && P59226.2 RecName: Full=Histone H3.2; AltName: Full=Histone H3.1 >P69246.2 RecName: Full=Histone H3.2 >P69248.2 RecName: Full=Histone H3.2 >Q71T45.3 RecName: Full=Histone H3.2 >Q6LBE3.3 RecName: Full=Histone H3.2 >Q6LCK1.3 RecName: Full=Histone H3.2 >Q76MV0.1 RecName: Full=Histone H3.2 >Q2RAD9.1 RecName: Full=Histone H3.2 >A2Y533.1 RecName: Full=Histone H3.2 && PF00125:Core histone H2A/H2B/H3…	Histone
gui0049090.1	10.2429	10.031	15.4889	0.664098	0.281318	0.631964	11.921	0.525794	4.50286	1.1489e-36	5.84355e-35	-	Chr03	13051779	13053963	+	1086	-	- && O64896.1 RecName: Full=Trehalose-phosphate phosphatase A; Short=AtTPPA; AltName: Full=Trehalose 6-phosphate phosphatase && PF02358:Trehalose-phosphatase	-
gui0237310.1	9.89748	7.51288	7.7711	29.5997	28.5144	31.885	8.39382	29.9997	-1.83755	1.23853e-36	6.29192e-35	-	Chr16	16536009	16537612	+	1200	-	- && - && -	-
gui0084410.1	26.977	28.4739	27.8433	69.4386	59.8078	61.2049	27.7647	63.4838	-1.19313	1.30865e-36	6.64019e-35	-	Chr05	23063296	23066374	+	2124	-	- && - && -	-
gui0000160.1	101.984	100.51	86.4176	39.321	40.7349	36.162	96.3038	38.7393	1.31379	1.38623e-36	7.01981e-35	-	Chr01	236230	238572	+	1047	-	- && Q6Z4G3.1 RecName: Full=UDP-arabinopyranose mutase 3; Short=OsUAM3; AltName: Full=Reversibly glycosylated polypeptide 3; AltName: Full=UDP-L-arabinose mutase 3 && PF03214:Reversibly glycosylated polypeptide	-
gui0052850.1	8.22459	8.96801	8.35203	0.566989	1.48227	0.565248	8.51488	0.871502	3.28841	1.38677e-36	7.01981e-35	-	Chr03	19444248	19446473	-	2226	-	- && Q9LFG8.1 RecName: Full=ABC transporter G family member 20; Short=ABC transporter ABCG.20; Short=AtABCG20; AltName: Full=Probable white-brown complex homolog protein 20; Short=AtWBC20 && PF00005:ABC transporter|PF01061:ABC-2 type transporter	ABC2_membrane
novel.4541	8.05065	7.79286	7.59575	20.6433	17.1512	18.8289	7.81309	18.8745	-1.27247	1.47594e-36	7.46228e-35	-	Chr04	7275219	7287472	+	5750	-	- && sp|Q9LUD7|CALS8_ARATH Putative callose synthase 8 OS=Arabidopsis thaliana OX=3702 GN=CALS8 PE=3 SV=2 && -	-
gui0133480.1	2.07101	2.06213	1.84606	13.1051	13.4873	13.4932	1.99307	13.3619	-2.74506	1.54224e-36	7.7882e-35	-	Chr09	5454624	5455742	-	1119	-	- && Q8LFR2.2 RecName: Full=Dehydration-responsive element-binding protein 2C; Short=Protein DREB2C && PF00847:AP2 domain	AP2
gui0148130.1	115.731	106.757	96.536	42.8661	45.8767	37.4276	106.341	42.0568	1.33829	1.68139e-36	8.48082e-35	-	Chr10	1605839	1607062	+	1224	-	- && Q9FM65.1 RecName: Full=Fasciclin-like arabinogalactan protein 1; Flags: Precursor && PF02469:Fasciclin domain	-
gui0136180.1	131.765	111.914	114.376	53.8542	53.4364	54.5547	119.352	53.9485	1.14556	1.68778e-36	8.50299e-35	-	Chr09	9247520	9250679	+	1626	-	- && Q39817.1 RecName: Full=Calnexin homolog; Flags: Precursor && PF00262:Calreticulin family	-
gui0280820.1	4.82065	4.95818	8.28524	98.5728	72.3934	71.907	6.02136	80.9577	-3.74901	1.71453e-36	8.62747e-35	-	Chr20	9951527	9958567	+	1959	-	- && Q9P7J5.1 RecName: Full=Uncharacterized AAA domain-containing protein C24B10.10c && PF00004:ATPase family associated with various cellular activities (AAA)	AAA
gui0097030.1	1.45319	1.45228	1.7531	15.7889	10.6475	10.1173	1.55286	12.1846	-2.97206	1.82222e-36	9.15853e-35	-	Chr06	8269420	8271283	-	1515	-	- && Q9C8J6.1 RecName: Full=Phospholipase A1-Igamma3, chloroplastic; Flags: Precursor && PF01764:Lipase (class 3)	Lipase_3
gui0201700.1	13.5632	16.13	15.8072	2.86608	4.35605	2.9478	15.1668	3.38998	2.16157	1.90376e-36	9.55706e-35	-	Chr13	26768056	26774329	-	2076	-	- && Q9LUR0.1 RecName: Full=Condensin-2 complex subunit H2; AltName: Full=Chromosome-associated protein H2; Short=AtCAP-H2; AltName: Full=Non-SMC condensin II complex subunit H2; AltName: Full=Protein HYPERSENSITIVE TO EXCESS BORON 2; Short=Hypersensitive to excess B 2 && PF16858:Condensin II complex subunit CAP-H2 or CNDH2, C-term|PF06278:Condensin II complex subunit CAP-H2 or CNDH2, N-terminal|…	-
gui0059860.1	51.5791	49.6081	41.4247	112.798	119.422	116.103	47.5373	116.107	-1.28833	1.92389e-36	9.64669e-35	-	Chr04	1017491	1020215	-	966	-	- && - && PF01925:Sulfite exporter TauE/SafE	-
gui0130520.1	36.6318	37.966	31.1611	11.9475	13.2781	9.38083	35.253	11.5355	1.61167	2.61753e-36	1.31093e-34	-	Chr09	774004	789832	+	2646	-	- && C0SQ89.1 RecName: Full=DNA (cytosine-5)-methyltransferase CMT3; AltName: Full=Chromomethylase 3; AltName: Full=OsCMT3a && PF00145:C-5 cytosine-specific DNA methylase	DNA_methylase
gui0241090.1	23.3752	24.6712	27.4409	73.0057	62.0546	65.1156	25.1625	66.7253	-1.40696	2.91666e-36	1.45902e-34	-	Chr16	23348883	23355798	+	1155	-	- && Q500U8.1 RecName: Full=Tetraketide alpha-pyrone reductase 1; AltName: Full=Protein DIHYDROFLAVONOL 4-REDUCTASE-LIKE 1 && PF01370:NAD dependent epimerase/dehydratase family	Epimerase
gui0125130.1	11.0355	10.8368	20.0901	1.00698	0.969879	0.857387	13.9875	0.944749	3.88806	2.96191e-36	1.47991e-34	-	Chr08	14638546	14640783	+	1134	-	- && P30171.1 RecName: Full=Actin-97 && PF00022:Actin	Actin
gui0019820.1	18.0712	18.1033	12.0886	64.8478	54.6404	64.6194	16.0877	61.3692	-1.93155	3.006e-36	1.50017e-34	-	Chr01	40290048	40293428	+	747	-	- && O35723.1 RecName: Full=DnaJ homolog subfamily B member 3; Short=DnaJ protein homolog 3; AltName: Full=Heat shock protein J3; Short=HSJ-3; AltName: Full=MSJ-1 && PF00226:DnaJ domain	DnaJ
gui0045340.1	1012.92	1140.05	1687.35	0	0	0	1280.11	0	#DIV/0!	3.21e-36	1.6001e-34	-	Chr03	7758899	7759258	+	360	-	- && O24038.1 RecName: Full=Non-specific lipid-transfer protein 2; Short=LTP 2; AltName: Full=LpLTP2; Flags: Precursor && PF00234:Protease inhibitor/seed storage/LTP family	-
gui0083590.1	0.139943	0.259244	0.522731	12.6783	8.06827	9.20979	0.307306	9.98545	-5.02208	3.26221e-36	1.62422e-34	-	Chr05	21872381	21876810	+	1242	-	- && Q9C7Z9.2 RecName: Full=Serine carboxypeptidase-like 18; Flags: Precursor && PF00450:Serine carboxypeptidase	Peptidase_S10
gui0014850.1	5.48465	5.8672	3.34452	74.1645	97.9675	141.495	4.89879	104.542	-4.41552	3.58351e-36	1.7821e-34	-	Chr01	22252814	22254947	-	1500	-	- && F8WKW1.1 RecName: Full=7-deoxyloganetin glucosyltransferase; AltName: Full=Genipin glucosyltransferase; AltName: Full=UDP-glucose glucosyltransferase 2; Short=GjUGT2; AltName: Full=UDP-glycosyltransferase 85A24 && PF00201:UDP-glucoronosyl and UDP-glucosyl transferase	UDPGT
novel.12522	39.9933	37.7454	38.2235	84.2984	80.2363	86.478	38.6541	83.6709	-1.11411	3.75637e-36	1.86588e-34	-	Chr12	19197748	19200759	+	1453	-	- && sp|A2XRZ0|AKR2_ORYSI Probable aldo-keto reductase 2 OS=Oryza sativa subsp. indica OX=39946 GN=OsI_15387 PE=3 SV=1 && -	-
gui0182820.1	162.184	171.848	157.781	441.737	387.691	343.821	163.937	391.083	-1.25433	4.26721e-36	2.11716e-34	-	Chr12	12300325	12303311	-	603	-	- && - && -	-
gui0241800.1	0.232677	0.48491	0.118516	11.3443	11.472	12.9201	0.278701	11.9121	-5.41757	4.3106e-36	2.13619e-34	-	Chr16	25263495	25266114	+	996	-	- && P28002.1 RecName: Full=Caffeic acid 3-O-methyltransferase; Short=CAOMT; Short=COMT; AltName: Full=S-adenosysl-L-methionine:caffeic acid 3-O-methyltransferase && PF00891:O-methyltransferase|PF08100:Dimerisation domain	-
gui0041900.1	670.604	683.394	642.761	284.611	347.876	318.627	665.586	317.038	1.06997	4.36116e-36	2.15872e-34	-	Chr03	2103301	2104733	-	1350	-	- && P17786.1 RecName: Full=Elongation factor 1-alpha; Short=EF-1-alpha && PF00009:Elongation factor Tu GTP binding domain|PF03143:Elongation factor Tu C-terminal domain|PF03144:Elongation factor Tu domain 2	GTP_EFTU
gui0226580.1	82.6935	78.1705	64.8278	22.8578	24.4948	17.9725	75.2306	21.775	1.78865	4.72817e-36	2.33766e-34	-	Chr15	25415400	25416807	+	681	-	- && - && -	-
gui0196650.1	7.18737	6.19416	7.25825	28.2027	26.7611	35.9074	6.87993	30.2904	-2.1384	5.08902e-36	2.51315e-34	-	Chr13	18949041	18955193	+	927	-	- && Q9SW00.2 RecName: Full=Oxysterol-binding protein-related protein 4B; AltName: Full=OSBP-related protein 4B && PF01237:Oxysterol-binding protein	-
gui0265810.1	46.3037	45.6665	36.8013	121.38	101.598	110.393	42.9239	111.124	-1.37231	5.1802e-36	2.55521e-34	-	Chr18	16158946	16163094	-	1275	-	- && Q9XI36.1 RecName: Full=Methyl-CpG-binding domain-containing protein 10; Short=AtMBD10; Short=MBD10; AltName: Full=Methyl-CpG-binding protein MBD10 && PF01429:Methyl-CpG binding domain	MBD
gui0263730.1	15.3429	14.1759	15.3579	3.80085	3.2604	3.20249	14.9589	3.42125	2.12841	5.47072e-36	2.69538e-34	-	Chr18	10518486	10522690	-	1518	-	- && F4KFT7.1 RecName: Full=Probable aminopyrimidine aminohydrolase, mitochondrial; Flags: Precursor && PF03070:TENA/THI-4/PQQC family	-
gui0086270.1	59.4692	50.3982	75.1035	6.04189	11.9618	8.1704	61.6569	8.72471	2.82108	5.84015e-36	2.87406e-34	-	Chr05	25470230	25470607	-	378	-	- && Q84WT8.2 RecName: Full=Cysteine proteinase inhibitor 4; Short=AtCYS-4; Flags: Precursor && PF16845:Aspartic acid proteinase inhibitor	-
novel.9619	14.5712	16.0237	15.9676	2.40885	2.57144	2.12037	15.5209	2.36689	2.71314	6.11954e-36	3.00807e-34	-	Chr09	15165038	15168791	+	998	-	- && sp|P46279|RPB7_SOYBN DNA-directed RNA polymerase II subunit RPB7 OS=Glycine max OX=3847 PE=2 SV=1 && PF00575:S1 RNA binding domain|PF03876:SHS2 domain found in N terminus of Rpb7p/Rpc25p/MJ0397	S1
gui0187010.1	68.0157	56.229	50.3991	14.6062	9.16941	6.68388	58.2146	10.1532	2.51945	6.32387e-36	3.10491e-34	-	Chr12	18907161	18908611	-	753	-	- && P35694.1 RecName: Full=Xyloglucan endotransglucosylase/hydrolase 2; AltName: Full=Brassinosteroid-regulated protein BRU1; Flags: Precursor && PF00722:Glycosyl hydrolases family 16|PF06955:Xyloglucan endo-transglycosylase (XET) C-terminus	-
gui0248380.1	1.7141	2.43443	1.97901	13.8694	10.4047	15.3041	2.04251	13.1927	-2.69132	6.76006e-36	3.31524e-34	-	Chr17	14798561	14801458	-	1521	-	- && Q9FG87.1 RecName: Full=3-ketoacyl-CoA synthase 20; Short=KCS-20; AltName: Full=Very long-chain fatty acid condensing enzyme 20; Short=VLCFA condensing enzyme 20 && PF08541:3-Oxoacyl-[acyl-carrier-protein (ACP)] synthase III C terminal|PF08392:FAE1/Type III polyketide synthase-like protein	-
gui0154640.1	44.6042	45.6729	36.0518	9.66089	9.71848	9.58052	42.1096	9.6533	2.12506	7.61638e-36	3.73089e-34	-	Chr10	10726987	10727660	+	591	-	- && Q94AW5.1 RecName: Full=Ethylene-responsive transcription factor ERF003 && PF00847:AP2 domain	AP2
gui0254930.1	33.8652	34.1052	26.3592	6.78181	10.6724	7.51691	31.4432	8.32372	1.91745	7.77366e-36	3.80354e-34	-	Chr17	28045476	28047788	+	2313	-	- && Q9FL59.1 RecName: Full=FT-interacting protein 1 && PF00168:C2 domain|PF08372:Plant phosphoribosyltransferase C-terminal	C2
gui0047180.1	72.2357	73.2258	69.3602	28.4307	33.2813	30.949	71.6072	30.887	1.21311	7.83868e-36	3.83094e-34	-	Chr03	10345867	10352876	-	1410	-	- && Q2RAK2.1 RecName: Full=Pyruvate kinase 1, cytosolic; Short=OsPK1 >B8BJ39.1 RecName: Full=Pyruvate kinase 1, cytosolic; Short=OsPK1 && PF02887:Pyruvate kinase, alpha/beta domain|PF00224:Pyruvate kinase, barrel domain	PK
gui0315480.1	33.624	32.1288	31.1851	72.5377	68.3275	63.7613	32.3126	68.2088	-1.07786	8.20008e-36	4.00296e-34	-	Chr23	16054326	16063022	-	2943	-	- && Q941L0.2 RecName: Full=Cellulose synthase A catalytic subunit 3 [UDP-forming]; Short=AtCesA3; AltName: Full=Constitutive expression of VSP1 protein 1; AltName: Full=Isoxaben-resistant protein 1; Short=Ath-B; AltName: Full=Protein ECTOPIC LIGNIN 1; AltName: Full=Protein RADIALLY SWOLLEN 5; Short=AtRSW5 && PF03552:Cellulose synthase|PF14569:Zinc-binding RING-finger	-
gui0158300.1	52.1871	47.4163	46.7813	99.2123	107.707	110.638	48.7949	105.852	-1.11725	8.9454e-36	4.36178e-34	-	Chr10	18401146	18403194	-	1572	-	- && - && PF13178:Protein of unknown function (DUF4005)	-
novel.1792	16.2177	15.695	16.5498	5.16311	4.98374	4.25082	16.1542	4.79922	1.75104	9.24674e-36	4.50354e-34	-	Chr02	12008967	12013848	+	2072	-	- && sp|Q94CF0|EHD1_ARATH EH domain-containing protein 1 OS=Arabidopsis thaliana OX=3702 GN=EHD1 PE=1 SV=1 && PF12763:Cytoskeletal-regulatory complex EF hand	-
novel.10191	226.18	215.097	205.598	88.2887	102.574	103.514	215.625	98.1255	1.13582	1.01926e-35	4.95854e-34	-	Chr09	23024167	23028117	-	968	-	- && sp|Q9SW09|RS101_ARATH 40S ribosomal protein S10-1 OS=Arabidopsis thaliana OX=3702 GN=RPS10A PE=1 SV=1 && -	-
gui0252970.1	12.8748	13.3756	9.30512	57.2132	43.946	48.8629	11.8518	50.0074	-2.07703	1.17726e-35	5.72062e-34	-	Chr17	25216528	25221465	+	666	-	- && Q8L8B8.1 RecName: Full=Cytokinin riboside 5'-monophosphate phosphoribohydrolase LOG3; AltName: Full=Protein LONELY GUY 3 && PF03641:Possible lysine decarboxylase	-
gui0056640.1	5.87916	4.62047	4.68248	17.6311	18.7892	20.1195	5.0607	18.8466	-1.89689	1.19585e-35	5.8043e-34	-	Chr03	33157487	33160641	-	1626	-	- && Q5SMQ9.1 RecName: Full=Auxin efflux carrier component 1a; Short=OsPIN1a; AltName: Full=Auxin efflux carrier component 1; Short=OsPIN1; AltName: Full=Ethylene-insensitive root 1 homolog; AltName: Full=OsPIN1b && PF03547:Membrane transport protein	-
gui0261320.1	31.9603	30.1069	29.8569	11.1455	12.1559	10.9418	30.6414	11.4144	1.42462	1.20103e-35	5.82279e-34	-	Chr18	6540844	6548266	-	1704	-	- && P49244.2 RecName: Full=3-oxoacyl-[acyl-carrier-protein] synthase 3 A, chloroplastic; AltName: Full=3-oxoacyl-[acyl-carrier-protein] synthase III A; AltName: Full=Beta-ketoacyl-ACP synthase III A; Short=KAS III A; Flags: Precursor && PF08545:3-Oxoacyl-[acyl-carrier-protein (ACP)] synthase III|PF08541:3-Oxoacyl-[acyl-carrier-protein (ACP)] synthase III C terminal	-
gui0002560.1	9.70163	10.9267	13.7809	0.897733	1.0568	1.52874	11.4697	1.16109	3.30428	1.27302e-35	6.16476e-34	-	Chr01	4240352	4247776	+	1272	-	- && Q9CA25.1 RecName: Full=Auxin transporter-like protein 3; AltName: Full=AUX1-like protein 3 && PF01490:Transmembrane amino acid transporter protein	Aa_trans
gui0086730.1	1153.08	1102.48	1287.04	565.928	443.726	500.583	1180.87	503.412	1.23003	1.28187e-35	6.20058e-34	-	Chr05	26092256	26093915	-	687	-	- && Q7XSQ9.3 RecName: Full=Probable aquaporin PIP1-2; AltName: Full=OsPIP1;2; AltName: Full=Plasma membrane intrinsic protein 1-2 && PF00230:Major intrinsic protein	-
gui0146850.1	105.649	89.726	100.367	220.049	222.844	220.717	98.5807	221.203	-1.16599	1.33877e-35	6.46843e-34	-	Chr10	159732	164046	+	561	-	- && P55852.2 RecName: Full=Small ubiquitin-related modifier 1; Short=AtSUMO1; AltName: Full=Ubiquitin-like protein SMT3 && PF11976:Ubiquitin-2 like Rad60 SUMO-like	-
novel.13876	3.04027	2.8557	4.23137	16.9242	16.1224	16.1053	3.37578	16.3839	-2.27899	1.45451e-35	7.01966e-34	-	Chr13	21725530	21729236	-	1353	-	- && sp|Q0PGJ6|AKRC9_ARATH NADPH-dependent aldo-keto reductase, chloroplastic OS=Arabidopsis thaliana OX=3702 GN=AKR4C9 PE=1 SV=1 && -	-
gui0025110.1	51.2416	47.9393	43.5444	10.6846	9.36903	10.8031	47.5751	10.2856	2.20958	1.65126e-35	7.96016e-34	-	Chr02	6122355	6122804	+	450	-	- && - && -	-
novel.687	58.6853	58.1297	54.4251	27.2083	28.6441	25.3148	57.0801	27.0558	1.07705	1.7973e-35	8.65433e-34	-	Chr01	43087808	43095764	+	3172	-	- && sp|Q940Y8|KN13B_ARATH Kinesin-like protein KIN-13B OS=Arabidopsis thaliana OX=3702 GN=KIN13B PE=1 SV=1 && PF00225:Kinesin motor domain	Kinesin
gui0307070.1	22.9935	22.7511	38.8555	4.82059	3.18242	3.81285	28.2	3.93862	2.83993	1.9103e-35	9.18806e-34	-	Chr22	16799758	16801113	-	960	-	- && Q10QA2.1 RecName: Full=Cyclin-D5-3; AltName: Full=G1/S-specific cyclin-D5-3; Short=CycD5;3 && PF02984:Cyclin, C-terminal domain|PF00134:Cyclin, N-terminal domain	Cyclin_C
gui0037850.1	59.8306	58.8505	49.4988	16.6164	18.0224	10.8126	56.06	15.1504	1.88761	1.92358e-35	9.24147e-34	-	Chr02	32583640	32587111	-	1407	-	- && Q9CAC1.1 RecName: Full=Endoglucanase 8; AltName: Full=Cellulase 1; Short=AtCEL1; AltName: Full=Endo-1,4-beta glucanase 8; Flags: Precursor && PF00759:Glycosyl hydrolase family 9	-
gui0197590.1	89.1836	86.7189	85.9945	39.6286	44.5259	43.9267	87.299	42.6937	1.03194	1.95134e-35	9.36425e-34	-	Chr13	20780573	20784974	+	2466	-	- && Q9SCN8.1 RecName: Full=Cell division control protein 48 homolog D; Short=AtCDC48d; AltName: Full=Transitional endoplasmic reticulum ATPase D && PF00004:ATPase family associated with various cellular activities (AAA)|PF02359:Cell division protein 48 (CDC48), N-terminal domain|PF02933:Cell division protein 48 (CDC48), domain 2	AAA
gui0076580.1	37.2853	38.9954	33.1829	13.9167	15.6151	13.5738	36.4879	14.3685	1.34451	2.14242e-35	1.02696e-33	-	Chr05	1085731	1091665	+	2250	-	- && F4JMJ1.1 RecName: Full=Heat shock 70 kDa protein 17; AltName: Full=Heat shock protein 70-17; Short=AtHsp70-17; Flags: Precursor && PF00012:Hsp70 protein	HSP70
gui0270610.1	20.7361	20.4844	20.9883	51.3304	48.2437	51.8337	20.7363	50.4693	-1.28325	2.18456e-35	1.04598e-33	-	Chr19	3612329	3615130	+	1302	-	- && Q9LJU7.1 RecName: Full=Purple acid phosphatase 18; Flags: Precursor && PF14008:Iron/zinc purple acid phosphatase-like protein C|PF16656:Purple acid Phosphatase, N-terminal domain|PF00149:Calcineurin-like phosphoesterase	Metallophos
gui0062550.1	94.241	98.947	93.3466	36.999	43.6708	35.0943	95.5115	38.588	1.30752	2.22228e-35	1.06284e-33	-	Chr04	4577804	4579486	-	999	-	- && Q9SV30.1 RecName: Full=GATA transcription factor 8 && PF00320:GATA zinc finger	GATA
gui0147400.1	23.5424	22.8708	20.6574	8.72894	8.21972	8.32927	22.3569	8.42598	1.4078	2.40371e-35	1.14832e-33	-	Chr10	777937	780456	-	2520	-	- && Q9LK35.1 RecName: Full=Receptor-like protein kinase THESEUS 1; Flags: Precursor && PF07714:Protein tyrosine kinase|PF12819:Carbohydrate-binding protein of the ER	Pkinase_Tyr
gui0273640.1	21.0678	21.5124	29.1765	6.95582	7.5402	7.45448	23.9189	7.31683	1.70886	2.55937e-35	1.22131e-33	-	Chr19	7473526	7491089	-	2739	-	- && Q94BV7.1 RecName: Full=External alternative NAD(P)H-ubiquinone oxidoreductase B2, mitochondrial; AltName: Full=External alternative NADH dehydrogenase NDB2; AltName: Full=NADH:ubiquinone reductase (non-electrogenic) NDB2; Flags: Precursor && PF07992:Pyridine nucleotide-disulphide oxidoreductase	Pyr_redox_2
gui0044280.1	7.25339	9.57375	11.7765	59.2074	37.0535	40.5004	9.53455	45.5871	-2.25739	2.58444e-35	1.23189e-33	-	Chr03	5905589	5907232	-	1278	-	- && Q70PR7.2 RecName: Full=Vinorine synthase && PF02458:Transferase family	-
novel.2657	3.87892	3.59284	4.10274	13.5188	9.82021	12.2005	3.85817	11.8465	-1.61847	2.7167e-35	1.29348e-33	-	Chr02	25748225	25756926	-	5855	-	- && sp|O82572|PROF1_RICCO Profilin-1 OS=Ricinus communis OX=3988 GN=PRO1 PE=2 SV=1 && PF00235:Profilin	-
gui0250390.1	14.5048	16.1221	16.634	0.515887	0.43707	0.736388	15.7536	0.563115	4.80611	2.75435e-35	1.30994e-33	-	Chr17	20689020	20690180	-	699	-	- && - && -	-
gui0030260.1	135.671	134.94	112.184	44.905	57.8436	46.771	127.598	49.8399	1.35624	2.98958e-35	1.42022e-33	-	Chr02	19950285	19952433	-	2025	-	- && Q9SYM5.1 RecName: Full=Trifunctional UDP-glucose 4,6-dehydratase/UDP-4-keto-6-deoxy-D-glucose 3,5-epimerase/UDP-4-keto-L-rhamnose-reductase RHM1; AltName: Full=Protein REPRESSOR OF LRX1 1; AltName: Full=Rhamnose biosynthetic enzyme 1; Short=AtRHM1; Includes: RecName: Full=UDP-glucose 4,6-dehydratase; Includes: RecName: Full=UDP-4-keto-6-deoxy-D-glucose 3,5-epimerase/UDP-4-keto-L-rhamnose 4-k…	-
gui0254890.1	135.381	123.944	149.915	363.09	317.269	286.974	136.413	322.444	-1.24106	3.07532e-35	1.45932e-33	-	Chr17	27976542	27983096	-	2661	-	- && O24370.1 RecName: Full=Linoleate 13S-lipoxygenase 2-1, chloroplastic; AltName: Full=Lipoxygenase 2-1; Flags: Precursor && PF01477:PLAT/LH2 domain|PF00305:Lipoxygenase	Lipoxygenase
gui0184790.1	19.9907	21.9972	21.9069	5.41449	5.00929	5.30708	21.2983	5.24362	2.0221	3.11038e-35	1.47431e-33	-	Chr12	15041101	15043357	-	1110	-	- && Q9SBJ1.1 RecName: Full=[Pyruvate dehydrogenase (acetyl-transferring)] kinase, mitochondrial; Short=AtPDHK; Short=Pyruvate dehydrogenase kinase && PF10436:Mitochondrial branched-chain alpha-ketoacid dehydrogenase kinase|PF02518:Histidine kinase-, DNA gyrase B-, and HSP90-like ATPase	HATPase_c
novel.13423	28.757	28.078	28.321	12.5508	11.7044	10.8677	28.3853	11.7077	1.27769	3.13763e-35	1.48556e-33	-	Chr13	19442019	19452152	+	2605	-	- && - && -	-
novel.5200	6.86585	6.72971	6.17996	0.756139	1.2647	0.928454	6.59184	0.983098	2.74527	3.53679e-35	1.67269e-33	-	Chr04	9958177	9965619	-	2464	-	- && sp|Q9M8Z8|PLY8_ARATH Probable pectate lyase 8 OS=Arabidopsis thaliana OX=3702 GN=At3g07010 PE=2 SV=1 && -	-
gui0198440.1	68.8956	60.9671	62.2206	168.102	137.568	158.517	64.0278	154.729	-1.27298	3.57297e-35	1.68792e-33	-	Chr13	22132289	22133405	-	867	-	- && Q07473.1 RecName: Full=Chlorophyll a-b binding protein CP29.1, chloroplastic; AltName: Full=LHCB4.1; AltName: Full=LHCII protein 4.1; Flags: Precursor && PF00504:Chlorophyll A-B binding protein	-
gui0049980.1	9.51051	9.48323	15.126	0.7047	1.02349	0.622702	11.3732	0.783631	3.85933	3.78505e-35	1.78612e-33	-	Chr03	14555064	14564537	-	1194	-	- && B9DFR3.1 RecName: Full=Pectin acetylesterase 9; Flags: Precursor && PF03283:Pectinacetylesterase	-
novel.3100	122.174	119.669	106.607	46.4279	51.937	46.5406	116.15	48.3019	1.26584	3.8683e-35	1.82338e-33	-	Chr03	10604506	10606906	+	800	-	- && sp|O24415|RLA2B_MAIZE 60S acidic ribosomal protein P2B OS=Zea mays OX=4577 GN=RPP2B PE=1 SV=1 && -	-
novel.12023	76.6846	66.9539	74.4658	23.0293	27.1249	28.396	72.7014	26.1834	1.47333	4.29387e-35	2.02174e-33	-	Chr11	20042549	20045772	-	856	-	- && - && -	-
gui0194210.1	15.971	14.8859	21.784	0	0.0704756	0.0989495	17.5469	0.056475	8.27939	4.35348e-35	2.04753e-33	-	Chr13	12252362	12254095	-	1734	-	- && - && PF13855:Leucine rich repeat	-
gui0269000.1	27.1348	27.5336	26.9953	8.31776	8.92043	7.72223	27.2212	8.32014	1.71005	4.37507e-35	2.05541e-33	-	Chr19	858155	861225	+	1185	-	- && O64688.1 RecName: Full=Pyruvate dehydrogenase E1 component subunit beta-3, chloroplastic; Flags: Precursor && PF02780:Transketolase, C-terminal domain|PF02779:Transketolase, pyrimidine binding domain	-
gui0106490.1	37.8978	39.3644	40.4575	8.54098	13.0888	10.3987	39.2399	10.6762	1.87793	4.88357e-35	2.28924e-33	-	Chr07	4631833	4633955	+	957	-	- && Q9SJL2.2 RecName: Full=Heavy metal-associated isoprenylated plant protein 5; Short=AtHIP05; AltName: Full=Farnesylated protein 2; Short=AtFP2; Flags: Precursor && PF00403:Heavy-metal-associated domain	HMA
novel.6022	4.2589	4.54754	3.47878	13.2406	10.1452	13.236	4.09507	12.2073	-1.57578	4.98155e-35	2.3326e-33	-	Chr05	35113111	35168000	+	8992	-	- && sp|O82484|DRL23_ARATH Putative disease resistance protein At4g10780 OS=Arabidopsis thaliana OX=3702 GN=At4g10780 PE=3 SV=1 && PF04434:SWIM zinc finger|PF00931:NB-ARC domain|PF13855:Leucine rich repeat	NB-ARC
gui0032840.1	63.8607	64.3788	62.0624	26.8083	28.8293	25.9716	63.434	27.2031	1.22149	5.1013e-35	2.38604e-33	-	Chr02	24653719	24658997	-	1242	-	- && Q9LT08.1 RecName: Full=26S proteasome non-ATPase regulatory subunit 14 homolog; AltName: Full=26S proteasome regulatory subunit RPN11; Short=AtRPN11 && PF13012:Maintenance of mitochondrial structure and function|PF01398:JAB1/Mov34/MPN/PAD-1 ubiquitin protease	Mov34
gui0209230.1	525.601	518.525	687.668	32.2764	58.0221	36.0691	577.265	42.1225	3.77657	5.25172e-35	2.45369e-33	-	Chr14	7552993	7554339	+	972	-	- && O23474.2 RecName: Full=Peroxidase 40; Short=Atperox P40; Flags: Precursor && PF00141:Peroxidase	-
gui0086660.1	66.8891	64.5619	72.5711	25.6059	27.7861	23.6725	68.0074	25.6882	1.40459	5.65164e-35	2.63764e-33	-	Chr05	26004533	26007320	+	906	-	- && Q38772.2 RecName: Full=Cell division control protein 2 homolog A && PF00069:Protein kinase domain	Pkinase
gui0012410.1	5.49595	5.12595	2.87718	21.4985	21.1322	27.6168	4.49969	23.4159	-2.37959	5.89441e-35	2.74792e-33	-	Chr01	17880145	17881749	+	1518	-	- && Q9FG65.1 RecName: Full=Cytochrome P450 81D1 && PF00067:Cytochrome P450	p450
novel.1202	0.637248	0.786998	0.86557	10.5218	10.8651	8.96422	0.763272	10.117	-3.72845	6.84468e-35	3.18743e-33	-	Chr01	18113488	18114709	-	1091	-	- && - && -	-
gui0260340.1	2.70616	1.9369	2.00496	23.8617	23.8701	24.8928	2.21601	24.2082	-3.44946	7.28403e-35	3.38831e-33	-	Chr18	5413178	5413731	+	471	-	- && Q9FG31.1 RecName: Full=Late embryogenesis abundant protein 46; AltName: Full=Late embryogenesis abundant protein 4-5; Short=AtLEA4-5 && PF03760:Late embryogenesis abundant (LEA) group 1	-
novel.14704	5.79794	5.33054	5.20645	20.7613	18.7972	24.3779	5.44498	21.3122	-1.96868	7.90228e-35	3.67188e-33	-	Chr14	16036307	16038291	-	1349	-	- && sp|Q9M7I7|CLH2_ARATH Chlorophyllase-2 OS=Arabidopsis thaliana OX=3702 GN=CLH2 PE=1 SV=1 && PF07224:Chlorophyllase	-
gui0051450.1	4.47129	5.4853	8.96461	0.197376	0.551828	0.25826	6.30706	0.335821	4.2312	9.56548e-35	4.43985e-33	-	Chr03	16493684	16499615	-	2436	-	- && O81211.2 RecName: Full=Respiratory burst oxidase homolog protein E; AltName: Full=NADPH oxidase RBOHE; Short=AtRBOHE && PF01794:Ferric reductase like transmembrane component|PF08030:Ferric reductase NAD binding domain|PF08022:FAD-binding domain|PF08414:Respiratory burst NADPH oxidase	FAD_binding_8
gui0058840.1	501.859	507.855	478.551	210.442	261.066	231.779	496.088	234.429	1.08145	9.61803e-35	4.45936e-33	-	Chr03	39447672	39449104	+	1350	-	- && P17786.1 RecName: Full=Elongation factor 1-alpha; Short=EF-1-alpha && PF00009:Elongation factor Tu GTP binding domain|PF03143:Elongation factor Tu C-terminal domain|PF03144:Elongation factor Tu domain 2	GTP_EFTU
gui0205520.1	359.437	371.239	371.304	158.624	185.131	166.03	367.326	169.928	1.11214	9.98054e-35	4.62239e-33	-	Chr14	2061641	2063262	+	402	-	- && P49211.2 RecName: Full=60S ribosomal protein L32-1 && PF01655:Ribosomal protein L32	-
gui0218730.1	18.0626	17.502	15.4448	5.38647	2.98703	4.70096	17.0031	4.35815	1.96401	1.14638e-34	5.30268e-33	-	Chr15	4020265	4029228	+	4173	-	- && Q9XIE2.1 RecName: Full=ABC transporter G family member 36; Short=ABC transporter ABCG.36; Short=AtABCG36; AltName: Full=Pleiotropic drug resistance protein 8; AltName: Full=Protein PENETRATION 3 && PF08370:Plant PDR ABC transporter associated|PF00005:ABC transporter|PF01061:ABC-2 type transporter	ABC2_membrane
gui0163690.1	178.037	141.145	179.804	59.6025	56.7452	66.5826	166.328	60.9768	1.4477	1.14744e-34	5.30268e-33	-	Chr11	3488304	3488906	+	603	-	- && Q67YM6.1 RecName: Full=Dirigent protein 11; Short=AtDIR11; Flags: Precursor && PF03018:Dirigent-like protein	-
novel.16622	10.5339	12.7534	13.1551	2.46838	3.29902	2.34894	12.1475	2.70545	2.16672	1.23633e-34	5.70726e-33	-	Chr16	18758731	18765353	-	2167	-	- && sp|Q66GM8|PAE10_ARATH Pectin acetylesterase 10 OS=Arabidopsis thaliana OX=3702 GN=PAE10 PE=2 SV=1 && PF03283:Pectinacetylesterase	-
gui0307880.1	60.6642	58.6154	63.3559	16.4117	20.0222	18.0949	60.8785	18.1763	1.74388	1.27046e-34	5.85847e-33	-	Chr22	18833954	18835522	+	531	-	- && Q39131.1 RecName: Full=Lamin-like protein; Flags: Precursor && PF02298:Plastocyanin-like domain	Cu_bind_like
gui0014840.1	2.1636	2.30092	3.02044	14.2147	11.705	15.5836	2.49499	13.8344	-2.47116	1.54193e-34	7.10259e-33	-	Chr01	22225620	22227700	-	1446	-	- && F8WKW1.1 RecName: Full=7-deoxyloganetin glucosyltransferase; AltName: Full=Genipin glucosyltransferase; AltName: Full=UDP-glucose glucosyltransferase 2; Short=GjUGT2; AltName: Full=UDP-glycosyltransferase 85A24 && PF00201:UDP-glucoronosyl and UDP-glucosyl transferase	UDPGT
gui0290370.1	67.3886	64.3079	67.6802	26.8056	22.0169	25.3071	66.4589	24.7099	1.42737	1.56852e-34	7.21723e-33	-	Chr21	5949491	5950342	-	852	-	- && Q9FMS6.1 RecName: Full=Probable CCR4-associated factor 1 homolog 11 && PF04857:CAF1 family ribonuclease	CAF1
gui0198890.1	13.0653	10.4377	9.31692	34.6459	32.8118	37.8464	10.94	35.1014	-1.68192	1.6292e-34	7.48834e-33	-	Chr13	22784603	22788026	+	1419	-	- && - && PF07712:Stress up-regulated Nod 19	-
gui0206500.1	17.9114	19.2956	17.9431	41.5203	41.2378	42.3944	18.3834	41.7175	-1.18225	1.94853e-34	8.94637e-33	-	Chr14	3377824	3380431	+	1944	-	- && O82392.1 RecName: Full=Phosphomethylpyrimidine synthase, chloroplastic; AltName: Full=Hydroxymethylpyrimidine phosphate synthase; Short=HMP-P synthase; Short=HMP-phosphate synthase; Short=HMPP synthase; AltName: Full=Protein PYRIMIDINE REQUIRING; AltName: Full=Thiamine biosynthesis protein ThiC; Short=Protein THIAMINE C; Flags: Precursor && PF01964:Radical SAM ThiC family	-
gui0189290.1	38.0161	38.4517	32.2215	8.67598	11.9211	11.1083	36.2298	10.5685	1.77741	2.08924e-34	9.5821e-33	-	Chr12	25963874	25965941	-	1143	-	- && Q9FMH5.1 RecName: Full=Putative cyclin-A3-1; AltName: Full=G2/mitotic-specific cyclin-A3-1; Short=CycA3;1 && PF02984:Cyclin, C-terminal domain|PF00134:Cyclin, N-terminal domain	Cyclin_C
gui0177440.1	280.904	267.326	266.445	117.847	134.172	101.451	271.558	117.823	1.20463	2.49832e-34	1.14459e-32	-	Chr12	2384729	2386280	+	1353	-	- && P33629.1 RecName: Full=Tubulin alpha chain && PF03953:Tubulin C-terminal domain|PF00091:Tubulin/FtsZ family, GTPase domain	Tubulin
novel.4894	12.2773	10.9983	7.94251	117.645	75.4683	111.466	10.406	101.527	-3.28636	2.6121e-34	1.19543e-32	-	Chr04	33732064	33733914	+	1293	-	- && sp|K4BW79|ENOX_SOLLC 2-methylene-furan-3-one reductase OS=Solanum lycopersicum OX=4081 GN=EO PE=1 SV=1 && PF08240:Alcohol dehydrogenase GroES-like domain	ADH_N
gui0020530.1	18.0089	14.2663	15.6907	46.4584	45.2333	51.0525	15.9886	47.5814	-1.57335	2.81856e-34	1.28714e-32	-	Chr01	42476316	42479572	-	978	-	- && Q9LIG0.1 RecName: Full=Clavaminate synthase-like protein At3g21360 && PF02668:Taurine catabolism dioxygenase TauD, TfdA family	-
gui0309870.1	81.4213	74.1774	75.0434	160.546	162.714	151.405	76.8807	158.222	-1.04126	2.84655e-34	1.29853e-32	-	Chr23	542601	545518	-	1083	-	- && Q9ZRI7.1 RecName: Full=Elongation factor 1-gamma 1; Short=EF-1-gamma 1; AltName: Full=eEF-1B gamma 1 && PF00647:Elongation factor 1 gamma, conserved domain|PF02798:Glutathione S-transferase, N-terminal domain|PF00043:Glutathione S-transferase, C-terminal domain	GST_N
novel.4645	74.0997	88.7646	80.3265	20.9588	31.4438	26.4672	81.0636	26.2899	1.62454	3.03817e-34	1.38359e-32	-	Chr04	12467566	12470635	+	1061	-	- && sp|Q9FVE6|HDT1_ARATH Histone deacetylase HDT1 OS=Arabidopsis thaliana OX=3702 GN=HDT1 PE=1 SV=1 && -	-
gui0139190.1	5.50104	6.55886	7.15406	26.1044	25.9839	23.917	6.40466	25.3351	-1.98395	3.03954e-34	1.38359e-32	-	Chr09	13148161	13150873	-	990	-	- && Q9SV68.1 RecName: Full=Putative quinone-oxidoreductase homolog, chloroplastic && PF08240:Alcohol dehydrogenase GroES-like domain|PF13602:Zinc-binding dehydrogenase	ADH_N
gui0209710.1	3.87729	4.56827	3.70773	0.708882	0.642358	0.557263	4.0511	0.636168	2.67083	3.27925e-34	1.49111e-32	-	Chr14	8484275	8491729	+	3900	-	- && O23277.3 RecName: Full=Protein PRD1; Short=AtPRD1; AltName: Full=Protein PUTATIVE RECOMBINATION INITIATION DEFECT 1 && -	-
gui0069890.1	72.0003	75.3111	78.0682	34.2826	35.4593	34.6881	75.1265	34.81	1.10982	3.47319e-34	1.57761e-32	-	Chr04	16929128	16932562	+	1413	-	- && Q7X9A0.1 RecName: Full=Ribulose bisphosphate carboxylase/oxygenase activase 1, chloroplastic; Short=RA 1; Short=RuBisCO activase 1; AltName: Full=RuBisCO activase alpha form; Flags: Precursor && PF00004:ATPase family associated with various cellular activities (AAA)	AAA
novel.8531	41.8003	40.4611	86.7703	0.0398547	0	0.0758525	56.3439	0.0385691	10.5126	3.62027e-34	1.64266e-32	-	Chr08	2395776	2398126	+	1508	-	- && sp|Q8LHA8|CCD22_ORYSJ Cyclin-D2-2 OS=Oryza sativa subsp. japonica OX=39947 GN=CYCD2-2 PE=2 SV=1 && -	-
novel.11627	9.25353	6.91494	10.2256	28.9604	27.3257	28.7977	8.79803	28.3612	-1.68867	3.73418e-34	1.69253e-32	-	Chr11	28848852	28854393	+	1847	-	- && sp|O22152|YAB1_ARATH Axial regulator YABBY 1 OS=Arabidopsis thaliana OX=3702 GN=YAB1 PE=1 SV=1 && PF04690:YABBY protein	YABBY
gui0031980.1	19.3122	18.8114	19.0856	48.4509	49.3136	46.6246	19.0697	48.1297	-1.33564	4.09283e-34	1.85312e-32	-	Chr02	23593905	23595623	-	1104	-	- && Q40517.1 RecName: Full=Mitogen-activated protein kinase homolog NTF3; AltName: Full=P43 && PF00069:Protein kinase domain	Pkinase
gui0153580.1	10.2797	12.2705	13.4517	34.6238	34.9286	35.9631	12.0006	35.1718	-1.55131	4.36126e-34	1.97255e-32	-	Chr10	9036883	9045347	+	1347	-	- && - && PF07690:Major Facilitator Superfamily	MFS_1
gui0076900.1	18.5104	20.8906	24.5743	5.6774	5.58818	6.43505	21.3251	5.90021	1.85372	4.3977e-34	1.98692e-32	-	Chr05	1960757	1964860	-	1662	-	- && Q6I581.1 RecName: Full=Jasmonic acid-amido synthetase JAR1; AltName: Full=Auxin-responsive GH3-like protein 5; Short=OsGH3-5; AltName: Full=Indole-3-acetic acid-amido synthetase GH3.5; AltName: Full=Jasmonate-amino acid synthetase JAR1; AltName: Full=Protein JASMONATE RESISTANT 1; Short=OsJAR1 && PF03321:GH3 auxin-responsive promoter	-
gui0254390.1	11.7182	12.3092	14.6719	45.1606	38.3184	47.176	12.8998	43.5517	-1.75538	4.46835e-34	2.01669e-32	-	Chr17	27334925	27353604	+	885	-	- && P48977.1 RecName: Full=Alcohol dehydrogenase && PF08240:Alcohol dehydrogenase GroES-like domain|PF00107:Zinc-binding dehydrogenase	ADH_N
gui0226220.1	50.9614	47.647	48.0961	110.298	99.7224	101.475	48.9015	103.832	-1.0863	4.60264e-34	2.0751e-32	-	Chr15	24884783	24888317	+	1329	-	- && Q5RBU7.1 RecName: Full=Lysosomal Pro-X carboxypeptidase; AltName: Full=Proline carboxypeptidase; AltName: Full=Prolylcarboxypeptidase; Short=PRCP; Flags: Precursor && PF05577:Serine carboxypeptidase S28	Peptidase_S28
gui0187870.1	54.242	54.9078	50.9235	19.1626	22.1976	19.8379	53.3577	20.3994	1.38717	4.74645e-34	2.13766e-32	-	Chr12	21898254	21903617	+	1035	-	- && Q9SRE4.1 RecName: Full=UDP-galactose transporter 2; Short=At-UDP-GalT2 && PF03151:Triose-phosphate Transporter family	-
gui0015610.1	2.35514	1.94346	1.52678	11.5937	11.3353	12.6813	1.9418	11.8701	-2.61187	5.411e-34	2.43438e-32	-	Chr01	24110680	24117276	+	1353	-	- && Q9M8R4.1 RecName: Full=Protein DJ-1 homolog D; Short=AtDJ1D; AltName: Full=Lactoylglutathione lyase DJ1D && PF01965:DJ-1/PfpI family	DJ-1_PfpI
novel.17664	27.1912	29.2443	35.983	10.3283	10.9882	11.2463	30.8062	10.8542	1.50496	5.69472e-34	2.55931e-32	-	Chr18	7377007	7383764	+	2380	-	- && sp|Q949Y3|PPA26_ARATH Bifunctional purple acid phosphatase 26 OS=Arabidopsis thaliana OX=3702 GN=PAP26 PE=1 SV=1 && PF00149:Calcineurin-like phosphoesterase|PF16656:Purple acid Phosphatase, N-terminal domain	Metallophos
gui0228260.1	16.4185	18.2284	13.9735	5.65519	5.86745	5.17639	16.2068	5.56634	1.5418	6.19658e-34	2.78191e-32	-	Chr15	27803188	27813322	-	3624	-	- && Q9FJL0.1 RecName: Full=Structural maintenance of chromosomes protein 4; Short=AtSMC4; Short=SMC protein 4; Short=SMC-4; AltName: Full=Chromosome-associated protein C; Short=AtCAP-C && PF06470:SMC proteins Flexible Hinge Domain|PF02463:RecF/RecN/SMC N terminal domain	SMC_N
novel.11248	4.58727	5.04708	4.64733	0.262908	0.133645	0.425318	4.76056	0.273957	4.11911	6.86414e-34	3.07835e-32	-	Chr11	4005183	4026033	+	2286	-	- && sp|Q9FNA2|PAO1_ARATH Polyamine oxidase 1 OS=Arabidopsis thaliana OX=3702 GN=PAO1 PE=1 SV=1 && PF01593:Flavin containing amine oxidoreductase	Amino_oxidase
gui0103140.1	37.2814	39.2702	43.8423	10.8792	13.7582	10.984	40.1313	11.8738	1.75695	7.57127e-34	3.3919e-32	-	Chr06	22695437	22696427	+	906	-	- && Q9FHE4.1 RecName: Full=BOI-related E3 ubiquitin-protein ligase 1; AltName: Full=RING-type E3 ubiquitin transferase BRG1 && PF13920:Zinc finger, C3HC4 type (RING finger)	-
gui0121370.1	9.78763	9.65064	11.5791	36.137	30.3569	34.7001	10.3391	33.7313	-1.70598	7.70547e-34	3.44838e-32	-	Chr08	4396229	4401065	-	1101	-	- && O22300.1 RecName: Full=Homeobox protein knotted-1-like LET12 && PF03790:KNOX1 domain|PF03791:KNOX2 domain|PF05920:Homeobox KN domain	KNOX2
novel.6974	1.48469	1.62522	1.68435	6.28311	6.28105	7.06166	1.59808	6.54194	-2.03338	7.89908e-34	3.5313e-32	-	Chr06	29116514	29130687	+	3434	-	- && sp|Q9SZ53|P2C60_ARATH Probable protein phosphatase 2C 60 OS=Arabidopsis thaliana OX=3702 GN=At4g31860 PE=2 SV=1 && -	-
gui0073910.1	155.132	152.676	179.003	37.1516	61.6761	41.7982	162.27	46.8753	1.7915	8.25991e-34	3.68873e-32	-	Chr04	31204473	31206066	+	639	-	- && Q94AG2.2 RecName: Full=Somatic embryogenesis receptor kinase 1; Short=AtSERK1; AltName: Full=Somatic embryogenesis receptor-like kinase 1; Flags: Precursor && PF08263:Leucine rich repeat N-terminal domain|PF13855:Leucine rich repeat	LRRNT_2
gui0112080.1	10.5835	12.5316	13.7086	33.9553	37.2061	33.2817	12.2746	34.8144	-1.50401	8.53483e-34	3.8075e-32	-	Chr07	12629304	12630896	+	1593	-	- && P0C897.1 RecName: Full=Putative UPF0481 protein At3g02645 && PF03140:Plant protein of unknown function	-
gui0266340.1	64.6538	62.3099	70.3422	23.6202	28.5457	26.3779	65.7686	26.1813	1.32886	8.92645e-34	3.97386e-32	-	Chr18	19739651	19742172	-	1173	-	- && Q9SUC9.1 RecName: Full=Uncharacterized GPI-anchored protein At4g28100; Flags: Precursor && -	-
gui0072750.1	12.8939	11.9429	11.3839	1.48617	0.967001	1.41426	12.0735	1.28915	3.22736	9.08383e-34	4.03969e-32	-	Chr04	26719973	26722019	-	1011	-	- && Q9C9F5.1 RecName: Full=Zinc finger CCCH domain-containing protein 15; Short=AtC3H15 && PF00642:Zinc finger C-x8-C-x5-C-x3-H type (and similar)	zf-CCCH
gui0217460.1	87.4267	79.4476	79.0492	191.041	170.004	182.227	81.9745	181.091	-1.14347	9.23576e-34	4.10296e-32	-	Chr15	1721464	1723474	+	666	-	- && Q2V9B0.1 RecName: Full=Transcription factor MYB1R1; AltName: Full=Myb-related protein R1; Short=StMYB1R-1 && PF00249:Myb-like DNA-binding domain	Myb_DNA-binding
gui0180270.1	20.9996	16.8458	19.1962	2.04226	1.87855	1.29563	19.0139	1.73881	3.45088	1.03024e-33	4.57205e-32	-	Chr12	8295047	8297329	+	618	-	- && F4IQJ6.1 RecName: Full=Protein LIKE COV 3 && PF04367:Protein of unknown function (DUF502)	-
novel.5080	39.9889	44.5501	40.6972	21.6031	20.6595	19.9135	41.7454	20.7254	1.01022	1.28003e-33	5.67463e-32	-	Chr04	5527355	5545527	-	5859	-	- && sp|Q0WNJ6|CLAH1_ARATH Clathrin heavy chain 1 OS=Arabidopsis thaliana OX=3702 GN=CHC1 PE=1 SV=1 && PF01394:Clathrin propeller repeat|PF09268:Clathrin, heavy-chain linker|PF00637:Region in Clathrin and VPS	-
gui0030720.1	2.15864	2.28507	2.27759	13.1558	10.0821	13.5467	2.24043	12.2615	-2.45229	1.2832e-33	5.68275e-32	-	Chr02	20643706	20645208	-	1503	-	- && Q9SJG6.1 RecName: Full=Pentatricopeptide repeat-containing protein At2g42920, chloroplastic; Flags: Precursor && PF13041:PPR repeat family|PF01535:PPR repeat	PPR
gui0017700.1	2.3757	2.91032	2.18596	18.1257	18.9126	16.6434	2.49066	17.8939	-2.84487	1.30154e-33	5.75797e-32	-	Chr01	29838632	29841792	-	756	-	- && - && -	-
gui0063890.1	25.4058	26.7449	27.887	80.0373	68.5177	76.3496	26.6792	74.9682	-1.49056	1.31679e-33	5.81936e-32	-	Chr04	6560972	6561589	-	618	-	- && Q9S0X3.1 RecName: Full=3-hexulose-6-phosphate isomerase; AltName: Full=6-phospho-3-hexuloisomerase; Short=PHI && -	-
gui0089240.1	21.5201	20.5055	23.5424	52.4661	47.1618	53.3857	21.856	51.0046	-1.2226	1.36558e-33	6.0287e-32	-	Chr05	30054300	30060630	+	1968	-	- && C0LGH2.2 RecName: Full=Probable LRR receptor-like serine/threonine-protein kinase At1g56130; Flags: Precursor && PF11721:Di-glucose binding within endoplasmic reticulum|PF07714:Protein tyrosine kinase	Pkinase_Tyr
gui0156880.1	0.534329	0.176757	0.388808	5.85964	7.24534	8.51487	0.366631	7.20662	-4.29692	1.38685e-33	6.11627e-32	-	Chr10	14772747	14774915	+	1518	-	- && O23553.3 RecName: Full=Beta-amylase 3, chloroplastic; AltName: Full=1,4-alpha-D-glucan maltohydrolase; AltName: Full=Beta-amylase 8; AltName: Full=Chloroplast beta-amylase; Short=CT-BMY; Flags: Precursor && PF01373:Glycosyl hydrolase family 14	-
gui0256670.1	5.75729	6.21208	5.10363	15.109	16.5752	16.8906	5.691	16.1916	-1.50849	1.45549e-33	6.4123e-32	-	Chr18	1197020	1200597	-	2868	-	- && Q9FZ99.1 RecName: Full=Protein SMG7L; AltName: Full=Protetin SMG7-like && PF10373:Est1 DNA/RNA binding domain|PF10374:Telomerase activating protein Est1	-
gui0148520.1	19.6919	19.5962	15.9158	49.0711	52.2917	49.5885	18.4013	50.3171	-1.45124	1.52558e-33	6.71411e-32	-	Chr10	2044547	2045767	+	1068	-	- && Q9LDD1.1 RecName: Full=Probable BOI-related E3 ubiquitin-protein ligase 3; AltName: Full=RING-type E3 ubiquitin transferase BRG3 && PF13920:Zinc finger, C3HC4 type (RING finger)	-
gui0241300.1	79.4942	75.0872	74.4626	184.729	164.716	170.913	76.348	173.453	-1.18388	1.67462e-33	7.36242e-32	-	Chr16	24111925	24118899	+	516	-	- && A2YEZ6.2 RecName: Full=Zinc finger A20 and AN1 domain-containing stress-associated protein 8; Short=OsSAP8; AltName: Full=Stress-associated protein 3 >A3BDI8.1 RecName: Full=Zinc finger A20 and AN1 domain-containing stress-associated protein 8; Short=OsSAP8; AltName: Full=Stress-associated protein 3 && PF01428:AN1-like Zinc finger|PF01754:A20-like zinc finger	zf-A20
gui0317190.1	37.1388	38.7778	36.1831	4.48305	7.54878	5.99924	37.3665	6.01036	2.63622	2.0919e-33	9.18748e-32	-	Chr23	18589778	18590206	+	429	-	- && O65695.1 RecName: Full=Auxin-responsive protein SAUR50; AltName: Full=Protein SMALL AUXIN UP RNA 50 && PF02519:Auxin responsive protein	Auxin_inducible
gui0009350.1	25.0167	21.7956	23.2452	59.916	56.7155	64.3492	23.3525	60.3269	-1.36922	2.22143e-33	9.74629e-32	-	Chr01	14076862	14078309	-	975	-	- && P80299.1 RecName: Full=Bifunctional epoxide hydrolase 2; Includes: RecName: Full=Cytosolic epoxide hydrolase 2; Short=CEH; AltName: Full=Epoxide hydratase; AltName: Full=Soluble epoxide hydrolase; Short=SEH; Includes: RecName: Full=Lipid-phosphate phosphatase && PF00561:alpha/beta hydrolase fold	Abhydrolase_1
gui0190240.1	64.6804	74.3338	77.508	172.289	152.336	178.296	72.1741	167.64	-1.21582	2.25152e-33	9.86811e-32	-	Chr12	29899867	29903268	-	945	-	- && P37707.1 RecName: Full=B2 protein && PF10539:Development and cell death domain	-
novel.3308	17.2715	16.929	15.8173	44.393	36.8049	43.9967	16.6726	41.7315	-1.32366	2.33483e-33	1.02227e-31	-	Chr03	20014001	20017704	+	1959	-	- && sp|Q94B55|XB31_ARATH Putative E3 ubiquitin-protein ligase XBAT31 OS=Arabidopsis thaliana OX=3702 GN=XBAT31 PE=2 SV=1 && -	-
gui0285120.1	53.1422	49.8482	51.7294	14.9201	18.3734	19.1309	51.5733	17.4748	1.56134	2.78711e-33	1.21904e-31	-	Chr20	18039979	18041902	-	858	-	- && Q2V9B0.1 RecName: Full=Transcription factor MYB1R1; AltName: Full=Myb-related protein R1; Short=StMYB1R-1 && PF00249:Myb-like DNA-binding domain	Myb_DNA-binding
gui0223290.1	16.333	16.8072	16.469	5.64054	6.59141	6.0874	16.5364	6.10645	1.43724	3.1077e-33	1.35786e-31	-	Chr15	18759215	18762428	+	2781	-	- && P43298.1 RecName: Full=Receptor protein kinase TMK1; AltName: Full=BARK1-like kinase 1; AltName: Full=Transmembrane kinase 1; Flags: Precursor && PF00069:Protein kinase domain|PF08263:Leucine rich repeat N-terminal domain	Pkinase
gui0274020.1	4.72148	5.3957	6.11253	14.8637	13.221	15.2881	5.4099	14.4576	-1.41815	3.56039e-33	1.55406e-31	-	Chr19	8078335	8083635	+	5301	-	- && Q9S9U0.1 RecName: Full=Callose synthase 11; AltName: Full=1,3-beta-glucan synthase; AltName: Full=Protein GLUCAN SYNTHASE-LIKE 1 && PF14288:1,3-beta-glucan synthase subunit FKS1, domain-1|PF02364:1,3-beta-glucan synthase component	-
gui0015230.1	362.198	311.108	275.046	117.125	142.905	118.311	316.117	126.113	1.32574	4.07304e-33	1.77599e-31	-	Chr01	23042462	23044451	-	918	-	- && Q6V4H0.1 RecName: Full=8-hydroxygeraniol dehydrogenase; Short=Cr10HGO && PF08240:Alcohol dehydrogenase GroES-like domain|PF00107:Zinc-binding dehydrogenase	ADH_zinc_N
novel.5202	59.4771	51.8233	51.9583	22.1225	21.6787	23.6936	54.4196	22.4983	1.27431	4.10531e-33	1.78823e-31	-	Chr04	10098439	10104015	-	1429	-	- && sp|Q6ICB0|DESI1_HUMAN Desumoylating isopeptidase 1 OS=Homo sapiens OX=9606 GN=DESI1 PE=1 SV=1 && -	-
novel.14861	11.1224	11.9576	10.9155	24.8243	22.386	24.0071	11.3318	23.7391	-1.06688	4.43009e-33	1.92773e-31	-	Chr14	28313010	28366439	-	6256	-	- && - && -	-
novel.9118	6.55962	4.71725	6.05982	20.8367	22.473	20.0698	5.7789	21.1265	-1.87019	4.45893e-33	1.93829e-31	-	Chr08	13392409	13399189	-	1422	-	- && sp|Q84JP1|NFYA7_ARATH Nuclear transcription factor Y subunit A-7 OS=Arabidopsis thaliana OX=3702 GN=NFYA7 PE=1 SV=1 && PF02045:CCAAT-binding transcription factor (CBF-B/NF-YA) subunit B	CBFB_NFYA
gui0021800.1	6.69233	7.79271	7.79156	0.0661176	0.0672193	0.157296	7.42553	0.0968776	6.26019	4.8575e-33	2.10939e-31	-	Chr01	45798844	45801878	+	1818	-	- && P51846.1 RecName: Full=Pyruvate decarboxylase 2; Short=NtPDC2 && PF02775:Thiamine pyrophosphate enzyme, C-terminal TPP binding domain|PF02776:Thiamine pyrophosphate enzyme, N-terminal TPP binding domain|PF00205:Thiamine pyrophosphate enzyme, central domain	TPP_enzyme_N
gui0281050.1	3.92654	3.1916	6.04088	34.3315	23.4944	28.6359	4.38634	28.8206	-2.71601	4.86536e-33	2.11064e-31	-	Chr20	10515883	10517134	+	723	-	- && - && -	-
gui0157420.1	77.5464	68.2416	70.7212	169.624	147.597	148.987	72.1697	155.402	-1.10654	4.92038e-33	2.13233e-31	-	Chr10	16085393	16090515	-	1362	-	- && P54873.2 RecName: Full=Hydroxymethylglutaryl-CoA synthase; Short=HMG-CoA synthase; AltName: Full=3-hydroxy-3-methylglutaryl coenzyme A synthase; AltName: Full=Protein EMBRYO DEFECTIVE 2778; AltName: Full=Protein FLAKY POLLEN 1 && PF01154:Hydroxymethylglutaryl-coenzyme A synthase N terminal|PF08540:Hydroxymethylglutaryl-coenzyme A synthase C terminal	-
gui0229510.1	36.3816	36.0064	45.3129	8.4012	5.78173	6.39575	39.2337	6.85956	2.5159	4.99946e-33	2.16439e-31	-	Chr15	29487612	29489624	+	465	-	- && - && PF05753:Translocon-associated protein beta (TRAPB)	-
gui0224210.1	4.29159	2.20837	1.82164	29.0611	23.6363	34.1274	2.77387	28.9416	-3.38317	5.19028e-33	2.24472e-31	-	Chr15	21117639	21118124	+	486	-	- && Q9SRQ8.2 RecName: Full=RING-H2 finger protein ATL51; AltName: Full=RING-type E3 ubiquitin transferase ATL51 && PF13639:Ring finger domain	-
novel.3111	16.9149	15.8749	16.5241	5.2292	6.0488	6.14833	16.438	5.80878	1.50073	5.27626e-33	2.27958e-31	-	Chr03	11524667	11535374	+	2586	-	- && sp|Q9Y2H1|ST38L_HUMAN Serine/threonine-protein kinase 38-like OS=Homo sapiens OX=9606 GN=STK38L PE=1 SV=3 && PF00069:Protein kinase domain	Pkinase
gui0293880.1	4.25485	4.16565	5.88414	19.7135	15.0431	17.1491	4.76821	17.3019	-1.85941	5.31438e-33	2.29372e-31	-	Chr21	11703428	11707141	+	2628	-	- && Q94AH8.2 RecName: Full=Alpha,alpha-trehalose-phosphate synthase [UDP-forming] 6; AltName: Full=Trehalose-6-phosphate synthase 6; Short=AtTPS6 && PF02358:Trehalose-phosphatase|PF00982:Glycosyltransferase family 20	-
gui0248210.1	146.536	139.89	132.978	54.4588	66.4229	58.5156	139.801	59.7991	1.22518	5.48384e-33	2.36445e-31	-	Chr17	14021965	14024278	+	735	-	- && P33444.4 RecName: Full=40S ribosomal protein S3a; AltName: Full=CYC07 protein && PF01015:Ribosomal S3Ae family	-
gui0297000.1	128.355	133.504	120.921	268.622	268.503	255.74	127.593	264.288	-1.05056	5.67354e-33	2.44376e-31	-	Chr21	22123980	22127057	-	492	-	- && Q41050.1 RecName: Full=Outer envelope pore protein 16, chloroplastic; AltName: Full=Chloroplastic outer envelope pore protein of 16 kDa [Pisum sativum] && PF02466:Tim17/Tim22/Tim23/Pmp24 family	-
gui0175720.1	35.9271	31.9782	44.2932	7.05094	7.62357	7.24229	37.3995	7.3056	2.35594	6.16338e-33	2.65071e-31	-	Chr11	26802211	26806724	+	537	-	- && Q9LHK1.1 RecName: Full=Nudix hydrolase 16, mitochondrial; Short=AtNUDT16; Flags: Precursor && PF00293:NUDIX domain	NUDIX
gui0135990.1	8.99683	8.1896	18.0145	1.04593	0.858869	0.727351	11.7336	0.877384	3.7413	6.16647e-33	2.65071e-31	-	Chr09	9043476	9045048	-	1494	-	- && S4UX02.1 RecName: Full=Ferruginol synthase; AltName: Full=Cytochrome P450 76AH1 && PF00067:Cytochrome P450	p450
gui0315270.1	41.9954	31.5947	47.3216	6.63836	6.08613	10.8858	40.3039	7.8701	2.35647	6.47684e-33	2.78131e-31	-	Chr23	15754982	15755995	-	1014	-	- && Q9SX25.1 RecName: Full=Probable carboxylesterase 6; AltName: Full=AtCXE6 && PF07859:alpha/beta hydrolase fold	Abhydrolase_3
gui0315360.1	4.94324	5.18009	3.13669	18.9907	15.618	16.3142	4.42001	16.9743	-1.94123	7.14315e-33	3.06434e-31	-	Chr23	15892182	15899453	-	2766	-	- && - && -	-
gui0062600.1	74.2699	77.6211	74.2947	31.4667	35.7609	29.7481	75.3952	32.3252	1.22181	8.02317e-33	3.43839e-31	-	Chr04	4644328	4647444	+	1167	-	- && Q9SCP2.2 RecName: Full=Probable pectate lyase 12; Flags: Precursor && PF00544:Pectate lyase	-
gui0044180.1	60.3648	53.4088	54.9136	26.3313	27.5915	26.5271	56.2291	26.8166	1.06819	9.08962e-33	3.89149e-31	-	Chr03	5774761	5785938	-	2529	-	- && Q9ZU46.1 RecName: Full=Receptor protein kinase-like protein ZAR1; AltName: Full=Protein ZYGOTIC ARREST 1; Flags: Precursor && PF00227:Proteasome subunit|PF13855:Leucine rich repeat|PF00069:Protein kinase domain	Pkinase
novel.10564	137.082	131.512	112.41	56.9199	59.7549	61.9856	127.001	59.5535	1.09259	9.11676e-33	3.89918e-31	-	Chr10	19257035	19261497	+	2494	-	- && sp|Q03684|BIP4_TOBAC Luminal-binding protein 4 OS=Nicotiana tabacum OX=4097 GN=BIP4 PE=2 SV=1 && PF00012:Hsp70 protein	HSP70
novel.16637	1.2573	0.885074	1.12714	12.6254	11.1385	8.58885	1.08984	10.7842	-3.30674	9.21117e-33	3.9356e-31	-	Chr16	20299253	20300404	-	1152	-	- && sp|Q9M210|ERF35_ARATH Ethylene-responsive transcription factor ERF035 OS=Arabidopsis thaliana OX=3702 GN=ERF035 PE=2 SV=1 && PF00847:AP2 domain	AP2
gui0147230.1	39.893	37.7341	29.0438	105.103	96.5596	85.0934	35.557	95.5855	-1.42666	9.44421e-33	4.03111e-31	-	Chr10	579859	581922	-	1644	-	- && Q9LSQ4.1 RecName: Full=Indole-3-acetic acid-amido synthetase GH3.6; AltName: Full=Auxin-responsive GH3-like protein 6; Short=AtGH3-6; AltName: Full=Protein DWARF IN LIGHT 1; Short=DFL-1 && PF03321:GH3 auxin-responsive promoter	-
gui0308430.1	34.5189	37.7157	23.7279	6.6489	8.96875	7.40239	31.9875	7.67335	2.05958	1.01449e-32	4.32586e-31	-	Chr22	20401425	20402807	+	1383	-	- && Q9ZVX4.1 RecName: Full=UDP-glycosyltransferase 90A1 && PF00201:UDP-glucoronosyl and UDP-glucosyl transferase	UDPGT
gui0226290.1	39.4461	32.9592	34.9103	91.8989	87.3634	88.5068	35.7719	89.2564	-1.31913	1.03544e-32	4.41076e-31	-	Chr15	24997281	25001578	-	705	-	- && - && PF13911:AhpC/TSA antioxidant enzyme	-
gui0079030.1	40.9849	40.2994	38.8083	18.9148	20.0026	18.2808	40.0309	19.0661	1.07011	1.03754e-32	4.41527e-31	-	Chr05	8078044	8082952	+	2847	-	- && Q9SV21.2 RecName: Full=Coatomer subunit beta-1; AltName: Full=Beta-coat protein 1; Short=Beta-COP 1 && PF07718:Coatomer beta C-terminal region|PF14806:Coatomer beta subunit appendage platform|PF01602:Adaptin N terminal region	-
gui0219390.1	110.674	110.939	165.335	24.0789	34.6638	21.8139	128.982	26.8522	2.26406	1.10929e-32	4.71589e-31	-	Chr15	5564515	5564826	-	312	-	- && - && PF14368:Probable lipid transfer	-
gui0303840.1	7.98484	6.36393	8.13431	60.8714	45.6309	44.1778	7.49436	50.2267	-2.74458	1.14825e-32	4.8766e-31	-	Chr22	11103740	11104051	-	312	-	- && - && -	-
gui0055560.1	14.8592	14.3013	14.4964	37.9585	37.1106	38.3674	14.5523	37.8122	-1.3776	1.17891e-32	5.00184e-31	-	Chr03	27908946	27921519	-	1197	-	- && Q52QU1.1 RecName: Full=Ethylene-responsive transcription factor ERF042 && PF13088:BNR repeat-like domain	-
gui0142080.1	109.931	99.7589	60.156	15.4105	15.0798	16.8645	89.9486	15.7849	2.51055	1.1957e-32	5.06799e-31	-	Chr09	17888241	17888552	+	312	-	- && P59259.2 RecName: Full=Histone H4 >Q6LAF3.3 RecName: Full=Histone H4 >Q6PMI5.3 RecName: Full=Histone H4 >Q6WZ83.3 RecName: Full=Histone H4 >Q76H85.3 RecName: Full=Histone H4 >P62788.2 RecName: Full=Histone H4 >P62787.2 RecName: Full=Histone H4 >P62887.2 RecName: Full=Histone H4 >P62785.2 RecName: Full=Histone H4 variant TH011 >P0CG89.1 RecName: Full=Histone H4 && PF15511:Centromere kinetocho…	-
gui0283510.1	54.7785	56.626	52.1744	21.6296	24.5947	24.1401	54.5263	23.4548	1.21707	1.23131e-32	5.21374e-31	-	Chr20	15051363	15057597	-	1431	-	- && Q9SQI8.1 RecName: Full=Dihydrolipoyllysine-residue acetyltransferase component 4 of pyruvate dehydrogenase complex, chloroplastic; AltName: Full=Dihydrolipoamide S-acetyltransferase component 4 of pyruvate dehydrogenase complex; AltName: Full=Pyruvate dehydrogenase complex component E2 4; Short=PDC-E2 4; Short=PDCE2 4; Short=plE2; Flags: Precursor && PF02817:e3 binding domain|PF00364:Biotin-…	Biotin_lipoyl
gui0229770.1	49.7466	44.6094	43.0614	21.1025	18.3614	17.4995	45.8058	18.9878	1.27046	1.25815e-32	5.32208e-31	-	Chr15	29936977	29940942	+	2193	-	- && Q8RXN0.1 RecName: Full=ABC transporter G family member 11; Short=ABC transporter ABCG.11; Short=AtABCG11; AltName: Full=Protein CUTICULAR DEFECT AND ORGAN FUSION 1; AltName: Full=Protein DESPERADO; AltName: Full=Protein PERMEABLE LEAVES 1; AltName: Full=White-brown complex homolog protein 11; Short=AtWBC11 && PF01061:ABC-2 type transporter|PF00005:ABC transporter	ABC2_membrane
gui0000390.1	318.909	294.527	392.211	0	0	0.203896	335.216	0.0679653	12.268	1.28569e-32	5.43315e-31	-	Chr01	633620	635899	-	561	-	- && - && PF14368:Probable lipid transfer	-
gui0144020.1	27.4338	28.9134	25.3263	9.16466	10.9193	8.4458	27.2245	9.50993	1.5174	1.36982e-32	5.78291e-31	-	Chr09	23325436	23327828	+	1869	-	- && Q9SUQ3.1 RecName: Full=Probable inactive receptor kinase At4g23740; Flags: Precursor && PF08263:Leucine rich repeat N-terminal domain|PF00069:Protein kinase domain	Pkinase
gui0153250.1	273.474	288.121	239.597	554.979	535.494	585.432	267.064	558.635	-1.06472	1.44936e-32	6.11263e-31	-	Chr10	8462301	8463739	-	504	-	- && Q8L8A5.1 RecName: Full=GRF1-interacting factor 1; Short=AtGIF1; AltName: Full=Protein ANGUSTIFOLIA 3; AltName: Full=Transcription coactivator GIF1 && PF05030:SSXT protein (N-terminal region)	SSXT
gui0083660.1	28.2584	25.2067	27.0138	10.8365	11.0171	10.7352	26.8263	10.8629	1.30423	1.46252e-32	6.16201e-31	-	Chr05	22048906	22051068	+	2163	-	- && Q9SYM5.1 RecName: Full=Trifunctional UDP-glucose 4,6-dehydratase/UDP-4-keto-6-deoxy-D-glucose 3,5-epimerase/UDP-4-keto-L-rhamnose-reductase RHM1; AltName: Full=Protein REPRESSOR OF LRX1 1; AltName: Full=Rhamnose biosynthetic enzyme 1; Short=AtRHM1; Includes: RecName: Full=UDP-glucose 4,6-dehydratase; Includes: RecName: Full=UDP-4-keto-6-deoxy-D-glucose 3,5-epimerase/UDP-4-keto-L-rhamnose 4-k…	-
gui0063170.1	24.5418	23.0085	22.8321	54.5984	51.9232	50.8134	23.4608	52.445	-1.16055	1.49279e-32	6.28333e-31	-	Chr04	5436331	5437881	+	1551	-	- && - && -	-
gui0248880.1	10.8957	10.6964	16.0181	0.676812	0.756899	0.901688	12.5367	0.778466	4.00938	1.6291e-32	6.85027e-31	-	Chr17	16802752	16805247	-	888	-	- && Q9LW60.1 PUTATIVE PSEUDOGENE: RecName: Full=Putative protein phosphatase 2C-like protein 44; Short=AtPP2C44 && PF00481:Protein phosphatase 2C	PP2C
gui0060280.1	17.1999	19.0058	18.1367	56.3446	53.5707	57.0935	18.1141	55.6696	-1.61977	1.73354e-32	7.28223e-31	-	Chr04	1412834	1415588	+	576	-	- && Q9XI36.1 RecName: Full=Methyl-CpG-binding domain-containing protein 10; Short=AtMBD10; Short=MBD10; AltName: Full=Methyl-CpG-binding protein MBD10 && PF01429:Methyl-CpG binding domain	MBD
gui0185560.1	10.551	8.90027	5.66218	38.2105	39.9401	42.4064	8.37116	40.1856	-2.26318	1.7757e-32	7.45197e-31	-	Chr12	16288835	16290428	+	615	-	- && - && -	-
gui0275100.1	31.8804	34.7818	75.1035	3.81593	3.23293	2.72347	47.2552	3.25744	3.85866	1.80532e-32	7.56878e-31	-	Chr19	11038413	11039298	+	378	-	- && - && PF07983:X8 domain	-
gui0084870.1	8.62884	8.98196	7.03229	26.7683	24.0509	29.1237	8.21436	26.6477	-1.69779	2.26333e-32	9.47032e-31	-	Chr05	23637100	23679211	+	1410	-	- && - && PF13962:Domain of unknown function	-
gui0158260.1	6.16253	7.03453	5.52631	25.2109	20.6878	21.5062	6.24113	22.4683	-1.84801	2.41337e-32	1.00882e-30	-	Chr10	18247313	18250510	-	1335	-	- && O22977.1 RecName: Full=Probable lysophospholipase BODYGUARD 3; Short=AtBDG3; Flags: Precursor && PF00561:alpha/beta hydrolase fold	Abhydrolase_1
novel.38	5.5382	6.37904	6.57871	0.720787	1.31472	1.04904	6.16531	1.02818	2.58408	2.50419e-32	1.04575e-30	-	Chr01	2950950	2957294	+	2835	-	- && - && -	-
gui0030410.1	39.9728	39.4781	38.5624	14.2384	16.2025	14.6904	39.3377	15.0438	1.38675	2.63503e-32	1.09931e-30	-	Chr02	20174330	20178987	+	1203	-	- && O64688.1 RecName: Full=Pyruvate dehydrogenase E1 component subunit beta-3, chloroplastic; Flags: Precursor && PF02780:Transketolase, C-terminal domain|PF02779:Transketolase, pyrimidine binding domain	-
gui0141640.1	12.822	12.3895	11.5301	40.642	39.6498	38.2067	12.2472	39.4995	-1.68938	2.96262e-32	1.23476e-30	-	Chr09	17055680	17060164	-	732	-	- && Q2MHE4.1 RecName: Full=Serine/threonine-protein kinase HT1; AltName: Full=High leaf temperature protein 1 && PF07714:Protein tyrosine kinase	Pkinase_Tyr
gui0135140.1	103.803	100.475	100.669	38.8555	46.8944	43.0483	101.649	42.9328	1.24344	3.25625e-32	1.35448e-30	-	Chr09	8088140	8091993	+	744	-	- && Q08480.1 RecName: Full=Adenylate kinase 4; AltName: Full=ATP-AMP transphosphorylase 4; AltName: Full=ATP:AMP phosphotransferase; AltName: Full=Adenylate kinase B; Short=AK B; AltName: Full=Adenylate monophosphate kinase 4 && PF05191:Adenylate kinase, active site lid|PF00406:Adenylate kinase	ADK
gui0269650.1	8.77392	10.2027	15.7875	0.494657	0.60348	1.27095	11.588	0.789696	3.87519	3.26917e-32	1.35853e-30	-	Chr19	1946137	1948334	+	1215	-	- && Q9SU39.1 RecName: Full=Probable trehalose-phosphate phosphatase F; Short=AtTPPF; AltName: Full=Trehalose 6-phosphate phosphatase; AltName: Full=Trehalose-phosphate phosphatase 5 && PF02358:Trehalose-phosphatase	-
gui0303360.1	95.6187	102.746	128.359	28.8289	27.0738	24.644	108.908	26.8489	2.02017	3.32142e-32	1.37889e-30	-	Chr22	10595912	10597211	-	246	-	- && Q7XI45.1 RecName: Full=Signal peptidase complex-like protein DTM1; AltName: Full=Protein DEFECTIVE TAPETUM AND MEIOCYTES 1; Flags: Precursor && -	-
gui0281700.1	15.1877	16.5395	14.3351	35.6377	34.5428	34.0331	15.3541	34.7379	-1.17789	3.37999e-32	1.40184e-30	-	Chr20	11752210	11761349	-	2388	-	- && Q6DN14.2 RecName: Full=Multiple C2 and transmembrane domain-containing protein 1 && PF00168:C2 domain	C2
gui0267660.1	24.2959	22.0967	20.383	7.07069	7.07257	7.56059	22.2585	7.23462	1.62137	3.71328e-32	1.53857e-30	-	Chr18	26039542	26047411	-	1581	-	- && Q9LEZ3.2 RecName: Full=Transcription factor BIM1; AltName: Full=BES1-interacting Myc-like protein 1; AltName: Full=Basic helix-loop-helix protein 46; Short=AtbHLH46; Short=bHLH 46; AltName: Full=Transcription factor EN 126; AltName: Full=bHLH transcription factor bHLH046 && -	-
gui0208190.1	32.3208	29.0444	26.7906	72.6792	64.744	67.8545	29.3853	68.4259	-1.21945	3.88848e-32	1.60959e-30	-	Chr14	5936424	5939128	-	1443	-	- && Q9M8K5.1 RecName: Full=Heavy metal-associated isoprenylated plant protein 32; Short=AtHIP32; Flags: Precursor && PF00403:Heavy-metal-associated domain	HMA
gui0067910.1	75.0347	83.7288	76.1965	35.0147	37.1069	38.7337	78.32	36.9518	1.08374	4.34664e-32	1.79749e-30	-	Chr04	12799137	12809743	-	1701	-	- && P08926.2 RecName: Full=RuBisCO large subunit-binding protein subunit alpha, chloroplastic; AltName: Full=60 kDa chaperonin subunit alpha; AltName: Full=CPN-60 alpha; Flags: Precursor && PF00118:TCP-1/cpn60 chaperonin family	-
gui0067330.1	29.7604	28.9933	23.5561	9.19504	8.17408	7.90469	27.4366	8.4246	1.70342	4.43178e-32	1.83091e-30	-	Chr04	11624790	11626761	-	1353	-	- && Q9SJE8.2 RecName: Full=Aluminum-activated malate transporter 2; Short=AtALMT2 && PF11744:Aluminium activated malate transporter	-
novel.17374	12.0486	10.3865	11.4234	1.36124	2.43235	1.68791	11.2862	1.82717	2.62687	4.57066e-32	1.88645e-30	-	Chr17	20440938	20442558	-	1457	-	- && - && -	-
gui0157130.1	5.37382	9.02168	8.89592	44.5966	45.3397	51.8879	7.76381	47.2748	-2.60623	4.72681e-32	1.94711e-30	-	Chr10	15344137	15365107	-	345	-	- && - && -	-
gui0261370.1	11.5207	13.5701	12.4148	0.828978	0.351163	1.31478	12.5018	0.831639	3.91004	4.98483e-32	2.05141e-30	-	Chr18	6602154	6603229	+	870	-	- && Q38910.1 RecName: Full=Probable xyloglucan endotransglucosylase/hydrolase protein 23; Short=At-XTH23; Short=XTH-23; Flags: Precursor && PF06955:Xyloglucan endo-transglycosylase (XET) C-terminus|PF00722:Glycosyl hydrolases family 16	-
gui0297760.1	1.22617	1.41967	1.09298	21.4646	28.6114	26.4781	1.24627	25.5181	-4.35583	5.36361e-32	2.20515e-30	-	Chr21	24179374	24179751	+	378	-	- && Q9SG96.1 RecName: Full=RING-H2 finger protein ATL72; AltName: Full=RING-type E3 ubiquitin transferase ATL72 && PF13639:Ring finger domain	-
gui0181800.1	11.8963	11.4005	13.5355	37.6632	34.8691	33.909	12.2774	35.4804	-1.53102	5.51412e-32	2.26484e-30	-	Chr12	11042068	11044003	+	1125	-	- && Q40517.1 RecName: Full=Mitogen-activated protein kinase homolog NTF3; AltName: Full=P43 && PF00069:Protein kinase domain	Pkinase
gui0227730.1	53.0812	56.0383	50.0734	21.5616	22.036	21.1646	53.0643	21.5874	1.29755	5.54682e-32	2.27607e-30	-	Chr15	27164686	27170527	-	1062	-	- && - && PF01190:Pollen proteins Ole e I like	-
gui0021670.1	39.9086	40.7102	37.0699	13.9643	15.5515	11.9269	39.2296	13.8142	1.50578	5.61927e-32	2.30358e-30	-	Chr01	45467230	45472959	+	1218	-	- && Q8LSZ4.1 RecName: Full=E2F transcription factor-like E2FE; AltName: Full=DP-E2F-like protein 1; AltName: Full=E2F-like repressor E2L3 && PF02319:E2F/DP family winged-helix DNA-binding domain	E2F_TDP
gui0011180.1	34.1868	36.3346	87.1934	0.331439	0.262081	0.105134	52.5716	0.232885	7.81852	5.72927e-32	2.34641e-30	-	Chr01	16165803	16168497	+	1632	-	- && Q9LQ12.1 RecName: Full=4-coumarate--CoA ligase-like 1; AltName: Full=4-coumarate--CoA ligase isoform 10; Short=At4CL10 && PF13193:AMP-binding enzyme C-terminal domain|PF00501:AMP-binding enzyme	AMP-binding
novel.588	74.8518	87.0188	82.9176	36.5007	34.1875	32.64	81.5961	34.4428	1.2443	5.84889e-32	2.39309e-30	-	Chr01	33826369	33829152	+	983	-	- && sp|O49884|RL30_LUPLU 60S ribosomal protein L30 OS=Lupinus luteus OX=3873 GN=RPL30 PE=3 SV=1 && -	-
gui0001140.1	59.6711	59.0726	61.495	22.073	26.7094	22.489	60.0796	23.7571	1.33851	6.70647e-32	2.73869e-30	-	Chr01	1922509	1924593	+	1002	-	- && Q9FJZ9.1 RecName: Full=Peroxidase 72; Short=Atperox P72; AltName: Full=ATP6a; AltName: Full=PRXR8; Flags: Precursor && PF00141:Peroxidase	-
novel.8585	0.239929	0.210536	0.192963	2.79021	2.58367	1.91972	0.214476	2.4312	-3.50278	7.10056e-32	2.89684e-30	-	Chr08	6571009	6578845	+	4588	-	- && - && -	-
gui0087010.1	5.11204	3.50741	2.89319	49.6913	37.1407	33.6428	3.83755	40.1582	-3.38744	7.32847e-32	2.98695e-30	-	Chr05	26514801	26515652	-	306	-	- && - && PF09713:Plant protein 1589 of unknown function (A_thal_3526)	-
gui0155000.1	149.149	156.174	179.182	406.991	339.353	384.805	161.502	377.05	-1.2232	9.66902e-32	3.93713e-30	-	Chr10	11328480	11331430	-	390	-	- && O22969.1 RecName: Full=Uncharacterized protein At2g34160 && PF01918:Alba	-
gui0293200.1	756.007	606.277	523.582	227.849	245.767	231.313	628.622	234.976	1.41968	1.12042e-31	4.55786e-30	-	Chr21	10338649	10338873	-	225	-	- && P59259.2 RecName: Full=Histone H4 >Q6LAF3.3 RecName: Full=Histone H4 >Q6PMI5.3 RecName: Full=Histone H4 >Q6WZ83.3 RecName: Full=Histone H4 >Q76H85.3 RecName: Full=Histone H4 >P62788.2 RecName: Full=Histone H4 >P62787.2 RecName: Full=Histone H4 >P62887.2 RecName: Full=Histone H4 >P62785.2 RecName: Full=Histone H4 variant TH011 >P0CG89.1 RecName: Full=Histone H4 && -	-
gui0131140.1	49.2517	50.6204	50.1155	109.8	98.4628	95.0393	49.9959	101.101	-1.01591	1.21104e-31	4.92182e-30	-	Chr09	2067429	2073669	+	2028	-	- && O24301.1 RecName: Full=Sucrose synthase 2; AltName: Full=Sucrose-UDP glucosyltransferase 2 && PF00534:Glycosyl transferases group 1|PF00862:Sucrose synthase	Glycos_transf_1
gui0264450.1	66.6666	62.5198	56.7495	27.5217	28.2992	27.1974	61.9786	27.6728	1.1633	1.26567e-31	5.13889e-30	-	Chr18	12147223	12150935	-	1533	-	- && Q00624.1 RecName: Full=L-ascorbate oxidase homolog; Flags: Precursor && PF07731:Multicopper oxidase|PF00394:Multicopper oxidase|PF07732:Multicopper oxidase	-
gui0299640.1	5.25404	7.23404	7.66695	32.702	47.1746	48.5017	6.71834	42.7928	-2.67119	1.50474e-31	6.10374e-30	-	Chr22	3725096	3725878	+	408	-	- && Q6K2M1.2 RecName: Full=BURP domain-containing protein 14; Short=OsBURP14; Flags: Precursor && PF03181:BURP domain	-
gui0239510.1	16.0935	15.9996	15.4657	39.2882	43.4506	41.2529	15.8529	41.3306	-1.38246	1.57244e-31	6.37229e-30	-	Chr16	20177181	20180518	-	1080	-	- && Q8GXL3.2 RecName: Full=Squamosa promoter-binding-like protein 8 && PF03110:SBP domain	SBP
gui0010180.1	16.4032	18.4491	17.4923	40.7378	41.3315	43.433	17.4482	41.8341	-1.2616	1.60903e-31	6.51437e-30	-	Chr01	15039330	15044422	-	1434	-	- && Q795R8.2 RecName: Full=Uncharacterized protein YtfP && PF03486:HI0933-like protein	-
gui0077380.1	21.1697	20.9465	19.0129	6.51475	7.77384	7.1018	20.3763	7.13013	1.51489	1.61618e-31	6.53705e-30	-	Chr05	3004564	3011939	+	1965	-	- && Q940Y1.1 RecName: Full=Oxysterol-binding protein-related protein 2A; AltName: Full=OSBP-related protein 2A && PF01237:Oxysterol-binding protein	-
gui0116800.1	0.190737	0.17667	0.048577	10.3878	10.6615	8.66129	0.138661	9.90353	-6.15831	1.7839e-31	7.20859e-30	-	Chr07	26346544	26347758	-	1215	-	- && Q9SJI7.1 RecName: Full=Phospholipase A1-IIdelta && PF01764:Lipase (class 3)	Lipase_3
novel.16796	0.525393	0.420282	0.437914	4.65745	4.08021	4.47924	0.461196	4.40563	-3.2559	1.81542e-31	7.32896e-30	-	Chr17	3219776	3222951	+	2426	-	- && - && -	-
novel.4095	43.914	47.7305	40.5917	13.7981	16.6753	18.9693	44.0787	16.4809	1.41929	1.82082e-31	7.33753e-30	-	Chr03	22082885	22086983	-	2008	-	- && sp|P42036|RS143_ARATH 40S ribosomal protein S14-3 OS=Arabidopsis thaliana OX=3702 GN=RPS14C PE=2 SV=2 && PF00411:Ribosomal protein S11	-
gui0223750.1	88.18	82.6327	86.1187	26.3965	37.7887	30.7546	85.6438	31.6466	1.4363	1.82099e-31	7.33753e-30	-	Chr15	19865239	19866192	+	954	-	- && Q9SJY5.1 RecName: Full=Mitochondrial uncoupling protein 5; Short=AtPUMP5; AltName: Full=Mitochondrial dicarboxylate carrier 1 && PF00153:Mitochondrial carrier protein	Mito_carr
gui0037660.1	4.71998	4.01955	3.24078	18.1684	13.785	12.5445	3.99344	14.8326	-1.89307	1.98754e-31	8.00103e-30	-	Chr02	32186407	32198001	-	3351	-	- && Q9LQV2.1 RecName: Full=RNA-dependent RNA polymerase 1; Short=AtRDRP1; AltName: Full=RNA-directed RNA polymerase 1 && PF05183:RNA dependent RNA polymerase	-
gui0095070.1	5.70587	4.42678	2.73246	24.435	19.1845	24.4562	4.28837	22.6919	-2.40368	2.15388e-31	8.66242e-30	-	Chr06	4958451	4959638	+	1188	-	- && Q39204.2 RecName: Full=Transcription factor MYC2; Short=AtMYC2; AltName: Full=Basic helix-loop-helix protein 6; Short=AtbHLH6; Short=bHLH 6; AltName: Full=Protein JASMONATE INSENSITIVE 1; AltName: Full=R-homologous Arabidopsis protein 1; Short=RAP-1; AltName: Full=Transcription factor EN 38; AltName: Full=Z-box binding factor 1 protein; AltName: Full=bHLH transcription factor bHLH006; AltNam…	HLH
gui0262050.1	2.27698	1.95282	1.5464	17.934	16.0983	15.651	1.9254	16.5611	-3.10457	2.1939e-31	8.81502e-30	-	Chr18	7535058	7536734	-	687	-	- && Q9LTF7.1 RecName: Full=Transcription factor MYB82; AltName: Full=Myb-related protein 82; Short=AtMYB82 && PF00249:Myb-like DNA-binding domain	Myb_DNA-binding
gui0109910.1	7.09576	6.60629	5.25377	0.45531	0.308598	0.433279	6.3186	0.399062	3.98492	2.44165e-31	9.79958e-30	-	Chr07	9733798	9745512	-	1584	-	- && Q9LZD3.1 RecName: Full=Exocyst complex component EXO70A1; Short=AtExo70a1; AltName: Full=Exocyst subunit Exo70 family protein A1 && PF03081:Exo70 exocyst complex subunit	Exo70
novel.16600	126.741	108.179	109.696	46.8319	48.3176	50.673	114.872	48.6075	1.24078	2.44355e-31	9.79958e-30	-	Chr16	17540724	17544658	-	693	-	- && sp|Q0WWE3|QCR61_ARATH Cytochrome b-c1 complex subunit 6-1, mitochondrial OS=Arabidopsis thaliana OX=3702 GN=QCR6-1 PE=1 SV=1 && -	-
novel.7699	4.98039	6.54005	8.54167	25.5053	23.0048	24.3956	6.68737	24.3019	-1.86156	2.58562e-31	1.03596e-29	-	Chr07	12742433	12749441	+	1838	-	- && - && -	-
gui0253690.1	36.1524	32.9136	33.2721	12.3728	15.0882	13.6348	34.1127	13.6986	1.31628	2.77307e-31	1.11001e-29	-	Chr17	26416200	26418389	-	1875	-	- && Q9LVM0.1 RecName: Full=Probable inactive receptor kinase At5g58300; Flags: Precursor && PF08263:Leucine rich repeat N-terminal domain|PF00069:Protein kinase domain|PF13855:Leucine rich repeat	Pkinase
gui0222530.1	51.518	53.8212	53.1768	127.331	107.468	112.703	52.8387	115.834	-1.1324	2.83315e-31	1.13299e-29	-	Chr15	17025064	17028550	-	1020	-	- && P93006.1 RecName: Full=Probable protein phosphatase 2C 27; Short=AtPP2C27; AltName: Full=Probable protein phosphatase 2C G group 1; Short=AtPP2CG1 && PF00481:Protein phosphatase 2C	PP2C
gui0024250.1	19.2921	19.5578	17.2247	41.8129	37.9249	41.0752	18.6915	40.271	-1.10736	2.86208e-31	1.14349e-29	-	Chr02	2469087	2473642	+	2892	-	- && - && PF10358:N-terminal C2 in EEIG1 and EHBP1 proteins	-
gui0217180.1	2.20012	2.66053	2.49034	19.7166	13.7287	14.7808	2.45033	16.0754	-2.71381	2.94533e-31	1.17564e-29	-	Chr15	1260560	1269172	-	948	-	- && - && PF00300:Histidine phosphatase superfamily (branch 1)	-
gui0121270.1	57.442	56.7733	52.1273	27.5125	26.9279	25.1021	55.4475	26.5142	1.06436	3.02559e-31	1.20654e-29	-	Chr08	4260144	4264745	+	2226	-	- && Q9LD43.1 RecName: Full=Acetyl-coenzyme A carboxylase carboxyl transferase subunit alpha, chloroplastic; Short=ACCase subunit alpha; Short=Acetyl-CoA carboxylase carboxyltransferase subunit alpha; Flags: Precursor && PF03255:Acetyl co-enzyme A carboxylase carboxyltransferase alpha subunit	-
gui0227940.1	186.995	188.624	202.978	65.0747	79.9247	85.329	192.866	76.7762	1.32887	3.13703e-31	1.24981e-29	-	Chr15	27455335	27457443	+	435	-	- && Q9FNP8.1 RecName: Full=40S ribosomal protein S19-3 && PF01090:Ribosomal protein S19e	-
gui0304490.1	89.2446	97.1314	137.246	33.5033	35.6604	34.3547	107.874	34.5062	1.64442	3.19673e-31	1.2724e-29	-	Chr22	11922123	11924047	-	879	-	- && P53844.1 RecName: Full=Phosphatidylinositol transfer protein PDR17; Short=PITP; AltName: Full=Phosphatidylserine transport B pathway protein 2; AltName: Full=Pleiotropic drug resistance protein 17; AltName: Full=SEC14 homolog 3 && PF00650:CRAL/TRIO domain|PF03765:CRAL/TRIO, N-terminal domain	CRAL_TRIO_N
novel.10372	2.59959	2.08917	1.94725	7.99098	9.53528	8.00057	2.212	8.50894	-1.94363	3.48625e-31	1.38634e-29	-	Chr10	4587676	4590706	+	3031	-	- && sp|K4CJJ1|NCED2_SOLLC 9-cis-epoxycarotenoid dioxygenase NCED2, chloroplastic OS=Solanum lycopersicum OX=4081 GN=NCED2 PE=2 SV=1 && PF03055:Retinal pigment epithelial membrane protein	RPE65
gui0077250.1	24.6115	20.1297	19.5699	6.97741	8.08787	6.61464	21.437	7.22664	1.56871	3.4916e-31	1.38717e-29	-	Chr05	2824836	2827674	-	2274	-	- && C0LGE4.1 RecName: Full=Probable LRR receptor-like serine/threonine-protein kinase At1g12460; Flags: Precursor && PF07714:Protein tyrosine kinase|PF08263:Leucine rich repeat N-terminal domain	Pkinase_Tyr
novel.5002	3.95105	4.17268	4.32595	11.6256	11.5857	11.4641	4.1499	11.5585	-1.4778	3.58892e-31	1.4245e-29	-	Chr04	2109353	2113613	-	3138	-	- && sp|Q9LXF2|PP385_ARATH Pentatricopeptide repeat-containing protein At5g15300 OS=Arabidopsis thaliana OX=3702 GN=PCMP-E40 PE=2 SV=2 && -	-
gui0125520.1	5.23297	4.15459	6.34635	38.904	26.9376	39.1125	5.24464	34.9847	-2.73781	4.26939e-31	1.69301e-29	-	Chr08	15861977	15862441	+	465	-	- && - && -	-
gui0260710.1	128.848	126.206	116.69	60.856	64.8507	58.165	123.915	61.2906	1.01561	5.01393e-31	1.98639e-29	-	Chr18	5820242	5824538	+	1353	-	- && Q9C5Z3.1 RecName: Full=Eukaryotic translation initiation factor 3 subunit E; Short=AtEIF3E-1; Short=eIF3e; Short=p48; AltName: Full=Eukaryotic translation initiation factor 3 subunit 6; Short=AtINT6; Short=INT-6 && PF01399:PCI domain|PF09440:eIF3 subunit 6 N terminal domain	-
novel.13605	9.064	7.23095	10.2166	2.42648	2.3744	2.65543	8.83719	2.48544	1.83009	5.36334e-31	2.12284e-29	-	Chr13	28970094	28975202	+	3963	-	- && sp|P48513|TF2B_SOYBN Transcription initiation factor IIB OS=Glycine max OX=3847 GN=TFIIB1 PE=2 SV=1 && PF00382:Transcription factor TFIIB repeat	-
gui0030740.1	89.9355	78.3081	105.943	0.0731154	0	0	91.3957	0.0243718	11.8727	5.5187e-31	2.1823e-29	-	Chr02	20681840	20683563	-	1644	-	- && Q9SHJ5.1 RecName: Full=Glycerol-3-phosphate acyltransferase 1; Short=AtGPAT1 && PF01553:Acyltransferase	Acyltransferase
novel.388	3.97279	4.27604	5.04021	0.457911	0.795301	0.599162	4.42968	0.617458	2.84279	5.56602e-31	2.19896e-29	-	Chr01	20008993	20018431	+	3150	-	- && sp|Q39134|AAP3_ARATH Amino acid permease 3 OS=Arabidopsis thaliana OX=3702 GN=AAP3 PE=1 SV=2 && -	-
gui0285660.1	1103.62	1073.69	992.313	462.531	527.767	562.006	1056.54	517.435	1.0299	5.88335e-31	2.32217e-29	-	Chr20	19104997	19105936	-	513	-	- && P49637.2 RecName: Full=60S ribosomal protein L27a-3 && PF00828:Ribosomal protein L18e/L15	-
gui0147770.1	159.735	142.073	145.424	68.0594	76.4477	72.1308	149.077	72.2127	1.04574	5.9401e-31	2.3423e-29	-	Chr10	1157128	1160191	+	1095	-	- && P17783.1 RecName: Full=Malate dehydrogenase, mitochondrial; Flags: Precursor && PF02866:lactate/malate dehydrogenase, alpha/beta C-terminal domain|PF00056:lactate/malate dehydrogenase, NAD binding domain	-
gui0236730.1	16.9607	17.1416	17.3891	36.0921	34.5351	37.6342	17.1638	36.0872	-1.07211	5.94536e-31	2.3423e-29	-	Chr16	15717284	15729820	+	2661	-	- && Q9LDD8.1 RecName: Full=Methylcrotonoyl-CoA carboxylase beta chain, mitochondrial; Short=MCCase subunit beta; AltName: Full=3-methylcrotonyl-CoA carboxylase 2; AltName: Full=3-methylcrotonyl-CoA:carbon dioxide ligase subunit beta; Flags: Precursor && PF01039:Carboxyl transferase domain	Carboxyl_trans
novel.21399	2.16494	2.30456	1.97505	10.6258	9.03075	10.0159	2.14819	9.89081	-2.20297	6.20002e-31	2.44036e-29	-	Chr23	19609630	19615481	+	1793	-	- && sp|Q9LXL9|NAC60_ARATH NAC domain-containing protein 60 OS=Arabidopsis thaliana OX=3702 GN=NAC60 PE=2 SV=1 && PF02365:No apical meristem (NAM) protein	NAM
gui0147750.1	25.7307	29.359	22.583	9.73816	9.15492	9.04366	25.8909	9.31225	1.47524	6.47733e-31	2.54715e-29	-	Chr10	1141636	1144893	-	2049	-	- && Q9MAH1.1 RecName: Full=TPR repeat-containing thioredoxin TTL1; AltName: Full=Tetratricopeptide repeat thioredoxin-like 1 && PF00085:Thioredoxin|PF13414:TPR repeat	-
gui0154960.1	17.1664	17.1845	17.1178	3.4588	5.50095	3.09591	17.1562	4.01855	2.09398	7.41955e-31	2.91497e-29	-	Chr10	11261282	11265878	-	1755	-	- && Q9SZY4.1 RecName: Full=Protein NRT1/ PTR FAMILY 6.2; Short=AtNPF6.2; AltName: Full=Nitrate transporter 1.4 && PF00854:POT family	-
gui0184160.1	12.0246	7.52156	9.38609	0.485991	0.109798	0.66802	9.64407	0.42127	4.51683	7.59249e-31	2.98016e-29	-	Chr12	14115532	14130678	+	1113	-	- && Q07512.1 RecName: Full=Flavonol synthase/flavanone 3-hydroxylase; Short=FLS && PF03171:2OG-Fe(II) oxygenase superfamily|PF14226:non-haem dioxygenase in morphine synthesis N-terminal	2OG-FeII_Oxy
novel.17014	1.31732	1.37863	2.65782	0.0532416	0.0631502	0.0253327	1.78459	0.0472415	5.23939	7.78638e-31	3.05344e-29	-	Chr17	23903653	23910425	+	6773	-	- && - && -	-
gui0014350.1	19.6644	24.5753	20.1521	66.251	52.7449	66.8118	21.4639	61.9359	-1.52886	8.55253e-31	3.35079e-29	-	Chr01	21129083	21130633	-	987	-	- && Q7ZV00.1 RecName: Full=OTU domain-containing protein 6B && PF02338:OTU-like cysteine protease	OTU
novel.2060	115.682	113.521	99.8608	230.453	216.639	266.799	109.688	237.964	-1.11734	8.76721e-31	3.43174e-29	-	Chr02	25808362	25812046	+	1516	-	- && sp|W8JWV8|8HGO_CATRO 8-hydroxygeraniol oxidoreductase OS=Catharanthus roseus OX=4058 GN=8HGO PE=1 SV=1 && PF08240:Alcohol dehydrogenase GroES-like domain|PF00107:Zinc-binding dehydrogenase	ADH_N
gui0046580.1	79.8305	75.7123	78.0109	177.035	148.236	161.536	77.8512	162.269	-1.0596	8.95338e-31	3.50037e-29	-	Chr03	9537160	9539301	-	1122	-	- && - && -	-
gui0005500.1	12.7533	11.9477	11.136	40.5208	34.8937	46.042	11.9457	40.4855	-1.76092	8.95904e-31	3.50037e-29	-	Chr01	8866876	8868225	-	795	-	- && D4N502.1 RecName: Full=Codeine O-demethylase && PF03171:2OG-Fe(II) oxygenase superfamily	2OG-FeII_Oxy
gui0251710.1	16.5533	15.8159	12.5334	1.7017	1.33686	1.91379	14.9675	1.65078	3.18061	9.20755e-31	3.59416e-29	-	Chr17	22950659	22952961	-	777	-	- && - && PF13419:Haloacid dehalogenase-like hydrolase	-
gui0300510.1	1.1854	0.686233	0.905694	12.1944	7.44897	11.1655	0.925776	10.2696	-3.47158	9.32346e-31	3.63606e-29	-	Chr22	5752998	5755565	+	1173	-	- && P06515.1 RecName: Full=Chalcone synthase; AltName: Full=Naringenin-chalcone synthase && PF00195:Chalcone and stilbene synthases, N-terminal domain|PF02797:Chalcone and stilbene synthases, C-terminal domain	Chal_sti_synt_N
gui0156140.1	14.4211	15.1322	15.667	39.4396	37.0124	40.6173	15.0735	39.0231	-1.37232	9.44998e-31	3.68202e-29	-	Chr10	13391003	13398818	-	1149	-	- && Q9SZ53.1 RecName: Full=Probable protein phosphatase 2C 60; Short=AtPP2C60 && PF00481:Protein phosphatase 2C	PP2C
gui0244260.1	2.00846	2.21809	3.93474	26.5245	17.7604	19.8268	2.72043	21.3706	-2.97372	9.49001e-31	3.69423e-29	-	Chr17	3526234	3527413	-	750	-	- && - && -	-
gui0292180.1	341	338.794	344.116	151.349	184.243	148.001	341.303	161.198	1.08222	9.53501e-31	3.70835e-29	-	Chr21	8737064	8744261	-	849	-	- && Q58G01.1 RecName: Full=Transcription factor bHLH155; AltName: Full=BHLH transcription factor gamma; Short=bHLH gamma; AltName: Full=Basic helix-loop-helix protein 155; Short=AtbHLH155; Short=bHLH 155; AltName: Full=LONESOME HIGHWAY-like protein 3; AltName: Full=bHLH transcription factor bHLH155 && PF14215:bHLH-MYC and R2R3-MYB transcription factors N-terminal	-
gui0141610.1	14.1543	15.0824	12.9223	36.4587	31.4684	37.3588	14.053	35.0953	-1.3204	1.1262e-30	4.37199e-29	-	Chr09	17029789	17038052	+	1932	-	- && P93026.2 RecName: Full=Vacuolar-sorting receptor 1; Short=AtVSR1; AltName: Full=BP80-like protein b; Short=AtBP80b; AltName: Full=Epidermal growth factor receptor-like protein 1; Short=AtELP; Short=AtELP1; AltName: Full=Spot 3 protein; Flags: Precursor && PF02225:PA domain	-
gui0065990.1	387.067	362.887	338.723	191.096	166.729	180.889	362.892	179.571	1.01498	1.26208e-30	4.89057e-29	-	Chr04	9380600	9384842	+	774	-	- && P26568.1 RecName: Full=Histone H1.1 && PF00538:linker histone H1 and H5 family	-
gui0267470.1	40.9089	41.0328	33.1652	96.391	81.3192	96.0966	38.369	91.2689	-1.25018	1.27142e-30	4.92228e-29	-	Chr18	25024353	25033320	-	1623	-	- && O80358.1 RecName: Full=Formamidopyrimidine-DNA glycosylase; Short=Fapy-DNA glycosylase; AltName: Full=DNA-(apurinic or apyrimidinic site) lyase FPG1; AltName: Full=Formamidopyrimidine-DNA glycosylase 1; Short=AtFPG-1; AltName: Full=Formamidopyrimidine-DNA glycosylase 2; Short=AtFPG-2; AltName: Full=Protein MutM homolog 1; Short=AtMMH-1; AltName: Full=Protein MutM homolog 2; Short=AtMMH-2 && …	-
gui0012700.1	22.1347	20.915	19.0683	53.8853	51.1275	47.6607	20.706	50.8912	-1.29737	1.31078e-30	5.07003e-29	-	Chr01	18377456	18385494	+	1170	-	- && Q9SZG0.1 RecName: Full=Heptahelical transmembrane protein 4; AltName: Full=PAQR family protein HHP4 && PF03006:Haemolysin-III related	-
gui0042450.1	291.778	347.772	346.043	148.311	143.52	153.844	328.531	148.558	1.145	1.35621e-30	5.24096e-29	-	Chr03	3292822	3295234	-	387	-	- && O24415.1 RecName: Full=60S acidic ribosomal protein P2B && PF00428:60s Acidic ribosomal protein	-
gui0190840.1	12.8836	16.5591	15.6956	35.796	43.0042	49.6667	15.0461	42.8223	-1.50897	1.36044e-30	5.25255e-29	-	Chr13	552137	559181	+	2181	-	- && Q6YU51.1 RecName: Full=Probable 1-deoxy-D-xylulose-5-phosphate synthase 2, chloroplastic; Short=1-deoxyxylulose-5-phosphate synthase; Short=DXP synthase; Short=DXPS; Flags: Precursor && PF02780:Transketolase, C-terminal domain|PF02779:Transketolase, pyrimidine binding domain|PF13292:1-deoxy-D-xylulose-5-phosphate synthase	-
gui0128210.1	19.8059	19.8189	17.3821	50.7101	49.2406	45.3318	19.0023	48.4275	-1.34965	1.44839e-30	5.58701e-29	-	Chr08	26426128	26427183	+	1056	-	- && Q9ZQG9.2 RecName: Full=Glucan endo-1,3-beta-glucosidase 14; AltName: Full=(1->3)-beta-glucan endohydrolase 14; Short=(1->3)-beta-glucanase 14; AltName: Full=Beta-1,3-endoglucanase 14; Short=Beta-1,3-glucanase 14; Flags: Precursor && PF00332:Glycosyl hydrolases family 17	Glyco_hydro_17
gui0016070.1	23.7236	23.8807	29.6603	79.4227	61.4125	64.0637	25.7549	68.2996	-1.40703	1.47163e-30	5.67151e-29	-	Chr01	25425203	25429048	-	1773	-	- && Q9XEL8.1 RecName: Full=3-hydroxy-3-methylglutaryl-coenzyme A reductase 2; Short=HMG-CoA reductase 2 && PF00368:Hydroxymethylglutaryl-coenzyme A reductase	-
gui0167470.1	21.3721	19.2711	17.9424	52.4614	46.8723	48.652	19.5285	49.3286	-1.33684	1.61383e-30	6.2139e-29	-	Chr11	9499645	9501048	-	1125	-	- && Q1G3M3.1 RecName: Full=B3 domain-containing protein At3g19184 && PF02362:B3 DNA binding domain	B3
gui0017530.1	5.95365	6.72085	8.98393	24.1253	23.2322	27.5495	7.21948	24.969	-1.79017	1.76231e-30	6.77947e-29	-	Chr01	29328477	29331105	+	1557	-	- && O49858.1 RecName: Full=Cytochrome P450 82A3; AltName: Full=Cytochrome P450 CP6 && PF00067:Cytochrome P450	p450
gui0238190.1	18.9343	20.0616	18.5998	7.4894	8.36933	6.69507	19.1986	7.51793	1.35259	1.79576e-30	6.90189e-29	-	Chr16	18066343	18077365	-	2913	-	- && Q8L840.1 RecName: Full=ATP-dependent DNA helicase Q-like 4A; AltName: Full=RecQ-like protein 4A; Short=AtRecQ4A; Short=AtRecQl4A; AltName: Full=SGS1-like protein; Short=AtSGS1 && PF00271:Helicase conserved C-terminal domain|PF09382:RQC domain|PF00570:HRDC domain|PF16124:RecQ zinc-binding	Helicase_C
gui0112170.1	8.93048	8.82327	9.47672	1.69842	1.5305	1.65297	9.07682	1.6273	2.47971	2.02774e-30	7.78645e-29	-	Chr07	12870170	12871726	+	1557	-	- && Q9ZSK5.1 RecName: Full=Zeatin O-glucosyltransferase; AltName: Full=Trans-zeatin O-beta-D-glucosyltransferase && PF00201:UDP-glucoronosyl and UDP-glucosyl transferase	UDPGT
gui0133420.1	89.2899	96.8151	88.2572	39.8677	44.3459	46.2555	91.4541	43.4897	1.07237	2.12016e-30	8.13399e-29	-	Chr09	5382302	5385545	+	1506	-	- && Q2RBN7.1 RecName: Full=Clathrin heavy chain 1 && PF00637:Region in Clathrin and VPS	-
gui0209660.1	187.442	167.961	162.886	68.9392	76.977	74.1544	172.763	73.3569	1.23579	2.20332e-30	8.44541e-29	-	Chr14	8396896	8397303	-	408	-	- && P51419.2 RecName: Full=60S ribosomal protein L27-3 && PF01777:Ribosomal L27e protein family	-
gui0090580.1	100.59	80.7418	65.4319	26.0437	30.797	29.2866	82.2545	28.7091	1.51859	2.25588e-30	8.63908e-29	-	Chr05	32279661	32283778	+	1740	-	- && Q03684.1 RecName: Full=Luminal-binding protein 4; Short=BiP 4; AltName: Full=78 kDa glucose-regulated protein homolog 4; Short=GRP-78-4; Flags: Precursor && PF00012:Hsp70 protein	HSP70
gui0112580.1	26.9826	25.698	24.6614	70.4281	57.1436	63.637	25.7807	63.7362	-1.30583	2.49424e-30	9.54329e-29	-	Chr07	13440022	13443490	-	1065	-	- && Q700W2.2 RecName: Full=Squamosa promoter-binding-like protein 9 && PF03110:SBP domain	SBP
gui0193010.1	27.2126	28.8644	30.3235	11.2172	10.9412	10.1624	28.8002	10.7736	1.41858	2.64628e-30	1.01159e-28	-	Chr13	6502575	6504842	-	1452	-	- && Q9FWA4.1 RecName: Full=Probable galacturonosyltransferase 9 && PF01501:Glycosyl transferase family 8	Glyco_transf_8
gui0174380.1	15.5807	15.3259	15.889	35.4663	30.8619	32.1831	15.5985	32.8371	-1.07392	2.67896e-30	1.02316e-28	-	Chr11	21962724	21970002	-	3540	-	- && - && PF05794:T-complex protein 11	-
gui0093790.1	768.126	701.664	769.6	281.979	353.036	359.966	746.463	331.66	1.17037	2.72844e-30	1.04112e-28	-	Chr06	3171318	3172783	+	279	-	- && Q9XHE4.1 RecName: Full=60S ribosomal protein L37a && -	-
gui0199600.1	35.9707	36.0146	35.8557	14.1076	15.1979	16.0445	35.947	15.1167	1.24973	3.11735e-30	1.18846e-28	-	Chr13	23736480	23742008	+	1572	-	- && Q9SEK2.1 RecName: Full=Hexokinase-1; AltName: Full=NtHxK1 && PF03727:Hexokinase|PF00349:Hexokinase	-
gui0043390.1	13.0858	14.3689	16.6635	1.6421	3.17198	1.87517	14.7061	2.22975	2.72146	3.14513e-30	1.19797e-28	-	Chr03	4577335	4582679	-	1098	-	- && Q8H102.1 RecName: Full=Transcription factor bHLH128; AltName: Full=Basic helix-loop-helix protein 128; Short=AtbHLH128; Short=bHLH 128; AltName: Full=Transcription factor EN 74; AltName: Full=bHLH transcription factor bHLH128 && PF00010:Helix-loop-helix DNA-binding domain	HLH
gui0080980.1	148.957	147.514	218.046	4.24305	9.71959	4.65107	171.506	6.20457	4.78878	3.20944e-30	1.22137e-28	-	Chr05	16497986	16499431	-	1119	-	- && Q9FJ25.1 RecName: Full=GDSL esterase/lipase At5g41890 && PF00657:GDSL-like Lipase/Acylhydrolase	Lipase_GDSL
gui0304920.1	17.9704	23.2586	21.5776	5.96535	4.8518	5.58209	20.9355	5.46641	1.93729	3.48457e-30	1.32488e-28	-	Chr22	12584716	12589560	+	1209	-	- && Q9FX08.1 RecName: Full=Probable protein phosphatase 2C 12; Short=AtPP2C12 && PF00481:Protein phosphatase 2C	PP2C
gui0015090.1	3.15853	4.8481	3.40152	26.1186	24.2696	20.1333	3.80272	23.5072	-2.628	3.52477e-30	1.33897e-28	-	Chr01	22784858	22787860	+	642	-	- && Q9FVC1.1 RecName: Full=MADS-box protein SVP; AltName: Full=Protein SHORT VEGETATIVE PHASE && PF00319:SRF-type transcription factor (DNA-binding and dimerisation domain)|PF01486:K-box region	SRF-TF
gui0295500.1	38.6243	53.8714	33.6283	0.698847	0.710493	1.33006	42.0413	0.913135	5.52484	3.55778e-30	1.3503e-28	-	Chr21	15270707	15271489	-	258	-	- && - && -	-
novel.7049	8.10796	7.25477	13.7128	0.939076	1.03774	0.854783	9.69183	0.943868	3.36011	4.19934e-30	1.59237e-28	-	Chr06	1752711	1756133	-	1472	-	- && sp|Q40401|CALR_NICPL Calreticulin OS=Nicotiana plumbaginifolia OX=4092 GN=CAL1 PE=2 SV=1 && PF00262:Calreticulin family	-
gui0288570.1	6.35546	6.01681	4.72168	0.364248	0.259222	0.346623	5.69798	0.323364	4.13922	4.48061e-30	1.69752e-28	-	Chr21	1679796	1685943	-	1650	-	- && Q2LZZ7.1 RecName: Full=Serine/threonine-protein kinase tricorner; AltName: Full=NDR protein kinase; AltName: Full=Serine/threonine-protein kinase 38-like && PF00433:Protein kinase C terminal domain|PF00069:Protein kinase domain	Pkinase
gui0199860.1	53.694	54.523	37.7717	126.161	121.086	138.03	48.6629	128.426	-1.40004	4.61755e-30	1.74784e-28	-	Chr13	24002939	24008322	+	1311	-	- && Q9XI36.1 RecName: Full=Methyl-CpG-binding domain-containing protein 10; Short=AtMBD10; Short=MBD10; AltName: Full=Methyl-CpG-binding protein MBD10 && PF01429:Methyl-CpG binding domain	MBD
gui0247540.1	7.18439	8.97443	6.41241	0.991425	1.00795	1.17118	7.52374	1.05685	2.83168	5.04811e-30	1.90911e-28	-	Chr17	9975095	9978257	-	1758	-	- && Q42059.2 RecName: Full=Endoglucanase 6; AltName: Full=Endo-1,4-beta glucanase 6; Flags: Precursor && PF09478:Carbohydrate binding domain CBM49|PF00759:Glycosyl hydrolase family 9	-
gui0109560.1	10.217	8.75834	8.36743	37.0331	25.7762	28.8337	9.11426	30.5477	-1.74487	5.46004e-30	2.06306e-28	-	Chr07	9216084	9218682	-	1446	-	- && I7C6E8.1 RecName: Full=Beta-amyrin 28-oxidase; AltName: Full=Cytochrome P450 CYP716A52v2 && PF00067:Cytochrome P450	p450
novel.21120	20.4279	17.4203	18.0229	6.44824	6.33156	4.56284	18.6237	5.78088	1.68778	5.6843e-30	2.14589e-28	-	Chr22	24244653	24248520	-	2181	-	- && sp|O48651|SQE1_PANGI Squalene monooxygenase SE1 OS=Panax ginseng OX=4054 GN=SQE1 PE=2 SV=1 && PF08491:Squalene epoxidase	-
novel.17560	7.72251	9.04733	8.87291	2.61547	2.41732	2.74999	8.54759	2.59426	1.7202	5.74904e-30	2.1684e-28	-	Chr18	449791	453996	+	3286	-	- && - && -	-
gui0251870.1	218.898	182.5	242.913	86.5916	95.5251	89.3342	214.77	90.4836	1.24707	6.13379e-30	2.31147e-28	-	Chr17	23172129	23179677	-	726	-	- && Q5VR89.2 RecName: Full=Aquaporin SIP1-1; AltName: Full=OsSIP1;1; AltName: Full=Small basic intrinsic protein 1-1 && PF00230:Major intrinsic protein	-
gui0081840.1	16.3837	15.6885	24.6727	71.924	60.6015	65.1623	18.915	65.8959	-1.80066	6.39811e-30	2.40893e-28	-	Chr05	17932681	17933996	-	732	-	- && Q9FJB8.1 RecName: Full=Growth-regulating factor 7; Short=AtGRF7; AltName: Full=Transcription activator GRF7 && PF08879:WRC	-
gui0057660.1	10.515	10.2216	13.2042	1.07998	1.53717	1.74713	11.3136	1.45476	2.9592	6.53102e-30	2.4568e-28	-	Chr03	36246947	36248059	-	1113	-	- && - && -	-
gui0007850.1	5.71205	8.97539	5.0916	26.0296	26.1765	23.6961	6.59302	25.3007	-1.94017	6.62837e-30	2.49121e-28	-	Chr01	12011678	12016084	+	1704	-	- && P09607.2 RecName: Full=Pectinesterase 2.1; Short=PE 2.1; AltName: Full=Pectin methylesterase 2.1; Flags: Precursor && PF04043:Plant invertase/pectin methylesterase inhibitor|PF01095:Pectinesterase	-
gui0180420.1	82.2146	78.8086	68.5768	203.656	163.871	208.835	76.5333	192.121	-1.32785	6.70275e-30	2.51694e-28	-	Chr12	8562863	8563387	+	525	-	- && Q9M7N6.1 RecName: Full=MFP1 attachment factor 1 && PF13943:WPP domain	-
novel.16403	0.842991	0.567867	1.40526	19.1591	18.4277	9.68343	0.938707	15.7568	-4.06915	6.71215e-30	2.51824e-28	-	Chr16	9294672	9295427	-	756	-	- && - && -	-
gui0294590.1	181.681	169.553	130.07	366.872	389.588	384.176	160.434	380.212	-1.24482	6.78154e-30	2.54203e-28	-	Chr21	12835352	12840975	-	633	-	- && O80934.2 RecName: Full=Uncharacterized protein At2g37660, chloroplastic; Flags: Precursor && PF13460:NAD(P)H-binding	-
gui0019200.1	31.535	28.0771	28.2031	65.9969	66.9032	73.3612	29.2717	68.7538	-1.23193	6.90617e-30	2.58646e-28	-	Chr01	37913640	37915091	-	948	-	- && Q9XI36.1 RecName: Full=Methyl-CpG-binding domain-containing protein 10; Short=AtMBD10; Short=MBD10; AltName: Full=Methyl-CpG-binding protein MBD10 && PF01429:Methyl-CpG binding domain	MBD
novel.19495	8.43783	7.40655	8.19598	22.4424	19.4017	20.4122	8.01345	20.7521	-1.37276	7.45154e-30	2.78825e-28	-	Chr20	11025469	11031649	-	2362	-	- && sp|Q08935|ROC1_NICSY 29 kDa ribonucleoprotein A, chloroplastic OS=Nicotiana sylvestris OX=4096 PE=2 SV=1 && PF04227:Indigoidine synthase A like protein	-
novel.20573	1.08292	0.762321	0.639854	5.32483	4.88819	5.32374	0.828367	5.17892	-2.64431	7.63661e-30	2.85499e-28	-	Chr22	8342452	8350616	+	2675	-	- && sp|Q6H9K0|PGLR2_PLAAC Exopolygalacturonase (Fragment) OS=Platanus acerifolia OX=140101 GN=plaa2 PE=1 SV=1 && PF00295:Glycosyl hydrolases family 28	-
novel.2572	2.48228	2.39117	2.023	12.7721	11.1524	14.7025	2.29882	12.8757	-2.48568	8.7049e-30	3.25151e-28	-	Chr02	21131611	21135606	-	1167	-	- && - && -	-
gui0264570.1	17.6781	20.0435	18.1603	3.0821	5.06575	4.54609	18.6273	4.23131	2.13824	8.8642e-30	3.30811e-28	-	Chr18	12402536	12407259	-	1170	-	- && Q9SRE4.1 RecName: Full=UDP-galactose transporter 2; Short=At-UDP-GalT2 && PF03151:Triose-phosphate Transporter family	-
gui0253580.1	2.12458	3.0071	2.3589	10.6483	9.08857	9.61461	2.49686	9.78382	-1.97029	9.09214e-30	3.39019e-28	-	Chr17	26191230	26197204	-	2427	-	- && - && -	-
novel.1216	7.94064	7.17511	7.49578	19.2726	17.6594	18.7234	7.53718	18.5518	-1.29946	9.4111e-30	3.50605e-28	-	Chr01	18736145	18739449	-	2685	-	- && sp|F4HPZ9|LIG6_ARATH DNA ligase 6 OS=Arabidopsis thaliana OX=3702 GN=LIG6 PE=2 SV=1 && -	-
gui0266230.1	13.2848	12.0201	18.9845	47.7872	49.297	49.1785	14.7631	48.7543	-1.72353	9.61384e-30	3.57844e-28	-	Chr18	19232512	19233453	+	942	-	- && Q9SBV6.1 RecName: Full=Transcription factor CYCLOIDEA && PF03634:TCP family transcription factor	TCP
gui0175770.1	73.5701	74.8367	87.1932	36.115	35.5391	29.6015	78.5334	33.7519	1.21834	1.02895e-29	3.82659e-28	-	Chr11	26908167	26917736	-	1764	-	- && Q94BZ1.1 RecName: Full=Protein ZINC INDUCED FACILITATOR-LIKE 1; AltName: Full=Protein ZIF-LIKE 1 && PF07690:Major Facilitator Superfamily	MFS_1
gui0076560.1	68.8553	61.5065	68.0255	148.095	131.918	143.275	66.1291	141.096	-1.09332	1.05263e-29	3.9112e-28	-	Chr05	1054673	1055980	-	780	-	- && Q7DM39.2 RecName: Full=Oxygen-evolving enhancer protein 2-1, chloroplastic; Short=OEE2; AltName: Full=23 kDa subunit of oxygen evolving system of photosystem II; AltName: Full=23 kDa thylakoid membrane protein; AltName: Full=OEC 23 kDa subunit; Flags: Precursor && PF01789:PsbP	-
gui0156750.1	8.14814	9.21344	8.35457	30.2974	25.557	26.0632	8.57205	27.3059	-1.6715	1.07132e-29	3.97717e-28	-	Chr10	14519240	14522075	+	1095	-	- && - && PF02517:CAAX protease self-immunity	-
gui0095110.1	15.3716	14.2379	12.1152	36.1636	33.4341	39.285	13.9083	36.2942	-1.3838	1.17379e-29	4.35379e-28	-	Chr06	5038255	5045070	-	1632	-	- && Q9FJH6.1 RecName: Full=ABC transporter F family member 1; Short=ABC transporter ABCF.1; Short=AtABCF1; AltName: Full=GCN20-type ATP-binding cassette protein GCN1 && PF12848:ABC transporter|PF00005:ABC transporter	ABC_tran
novel.4590	3.81888	2.88563	1.84281	17.4621	18.654	13.9386	2.84911	16.6849	-2.54996	1.18913e-29	4.40683e-28	-	Chr04	9142099	9143251	+	1153	-	- && sp|Q93ZT5|EDL3_ARATH EID1-like F-box protein 3 OS=Arabidopsis thaliana OX=3702 GN=EDL3 PE=2 SV=1 && -	-
gui0031020.1	22.7778	22.0283	34.5888	7.78941	7.78678	7.26376	26.465	7.61331	1.79749	1.33343e-29	4.93731e-28	-	Chr02	21801114	21817028	+	2307	-	- && Q9FPR3.1 RecName: Full=Serine/threonine-protein kinase EDR1; AltName: Full=MAPKK kinase EDR1; AltName: Full=Protein ENHANCED DISEASE RESISTANCE 1; Short=AtEDR1; AltName: Full=Serine/threonine/tyrosine-protein kinase 10 && PF07714:Protein tyrosine kinase|PF14381:Ethylene-responsive protein kinase Le-CTR1	Pkinase_Tyr
novel.7325	6.59336	6.02827	9.6635	0.0882539	0.269173	0.335934	7.42838	0.23112	5.00633	1.37903e-29	5.10167e-28	-	Chr06	17786882	17790336	-	1362	-	- && - && -	-
gui0136370.1	121.996	113.926	112.884	58.3907	56.6936	58.4715	116.269	57.8519	1.00702	1.38067e-29	5.10332e-28	-	Chr09	9443436	9450511	-	984	-	- && Q93ZE8.1 RecName: Full=Stromal cell-derived factor 2-like protein; Short=AtSDF2; Short=SDF2-like protein; Flags: Precursor && PF02815:MIR domain	-
novel.10121	333.708	334.353	304.606	138.814	164.218	166.663	324.222	156.565	1.05022	1.43169e-29	5.28731e-28	-	Chr09	19019423	19021448	-	733	-	- && sp|Q9LMK0|R35A1_ARATH 60S ribosomal protein L35a-1 OS=Arabidopsis thaliana OX=3702 GN=RPL35AA PE=3 SV=1 && PF01247:Ribosomal protein L35Ae	-
gui0319350.1	12.1294	12.4901	14.4964	0.0702934	0.285859	0.267569	13.0386	0.207907	5.97071	1.44633e-29	5.33671e-28	-	Chr23	21754550	21755404	+	855	-	- && Q8GXU9.1 RecName: Full=Protein FANTASTIC FOUR 2 && PF11250:Fantastic Four meristem regulator	-
gui0041400.1	7.41993	9.88537	8.28365	29.9977	30.5512	24.9842	8.52965	28.511	-1.74096	1.46957e-29	5.41306e-28	-	Chr03	1033072	1035310	-	1140	-	- && Q9FVQ0.1 RecName: Full=Probable indole-3-pyruvate monooxygenase YUCCA10; AltName: Full=Flavin-containing monooxygenase YUCCA10 && PF00743:Flavin-binding monooxygenase-like	FMO-like
gui0065620.1	31.6074	31.4043	27.3281	69.7634	71.9083	67.4299	30.1132	69.7005	-1.21077	1.7191e-29	6.32121e-28	-	Chr04	8858747	8859679	+	933	-	- && Q9LYC1.1 RecName: Full=Gibberellin receptor GID1B; AltName: Full=AtCXE14; AltName: Full=Carboxylesterase 14; AltName: Full=GID1-like protein 2; AltName: Full=Protein GA INSENSITIVE DWARF 1B; Short=AtGID1B && PF07859:alpha/beta hydrolase fold	Abhydrolase_3
gui0255740.1	43.4208	53.1373	49.4414	17.3494	19.0363	17.0083	48.6665	17.798	1.45122	1.75099e-29	6.43293e-28	-	Chr18	130244	132838	+	918	-	- && Q94915.1 RecName: Full=Rhythmically expressed gene 2 protein; AltName: Full=dREG-2 && PF13419:Haloacid dehalogenase-like hydrolase	-
gui0131120.1	451.401	419.837	381.405	165.74	210.949	192.645	417.548	189.778	1.13763	1.7651e-29	6.47917e-28	-	Chr09	2032489	2035245	-	714	-	- && Q9SRX2.1 RecName: Full=60S ribosomal protein L19-1; AltName: Full=Protein EMBRYO DEFECTIVE 2386 && PF01280:Ribosomal protein L19e	-
gui0057630.1	9.09097	11.379	14.117	1.78417	1.34747	0.873172	11.529	1.33493	3.11043	1.76707e-29	6.4808e-28	-	Chr03	36101700	36104367	+	1179	-	- && Q9LUZ6.1 RecName: Full=Protein PMR5; AltName: Full=Powdery mildew resistance protein 5; AltName: Full=Protein trichome birefringence-like 44 && PF13839:GDSL/SGNH-like Acyl-Esterase family found in Pmr5 and Cas1p|PF14416:PMR5 N terminal Domain	-
gui0026710.1	16.0682	14.5742	14.6394	5.31504	4.15662	4.2498	15.0939	4.57382	1.7225	1.84339e-29	6.75487e-28	-	Chr02	11929888	11937768	-	1911	-	- && P43254.2 RecName: Full=E3 ubiquitin-protein ligase COP1; AltName: Full=Constitutive photomorphogenesis protein 1 && PF00097:Zinc finger, C3HC4 type (RING finger)	zf-C3HC4
gui0204120.1	8.23066	6.68663	7.35421	21.7031	25.8473	23.8303	7.42383	23.7936	-1.68034	1.85752e-29	6.80078e-28	-	Chr14	381579	384149	+	1260	-	- && Q94B55.1 RecName: Full=Putative E3 ubiquitin-protein ligase XBAT31; AltName: Full=Ankyrin repeat domain and RING finger-containing protein XBAT31; AltName: Full=Protein XB3 homolog 1 && PF13857:Ankyrin repeats (many copies)|PF12796:Ankyrin repeats (3 copies)	-
gui0302420.1	4.36508	3.61432	2.02127	19.2103	19.1119	19.7824	3.33355	19.3682	-2.53856	1.90865e-29	6.98196e-28	-	Chr22	9241980	9242855	-	876	-	- && - && -	-
gui0248850.1	46.6017	47.6831	44.8139	23.3378	21.7899	22.0103	46.3662	22.3793	1.05091	2.12796e-29	7.7775e-28	-	Chr17	16713904	16724833	+	2019	-	- && Q940J9.1 RecName: Full=Probable methyltransferase PMT8 && PF03141:Putative S-adenosyl-L-methionine-dependent methyltransferase	-
gui0122960.1	77.0275	82.7482	71.9366	29.2093	34.7491	29.4696	77.2374	31.1427	1.31041	2.17146e-29	7.92967e-28	-	Chr08	7980581	7986117	+	786	-	- && Q8VZP1.1 RecName: Full=(DL)-glycerol-3-phosphatase 2; AltName: Full=Glycerol-1-phosphatase 2; AltName: Full=Haloacid dehalogenase-like hydrolase domain-containing protein GPP2 && PF13419:Haloacid dehalogenase-like hydrolase	-
gui0295760.1	28.7988	26.6748	24.1607	0.527201	1.07197	1.17061	26.5448	0.923262	4.84554	2.33121e-29	8.5057e-28	-	Chr21	15971583	15971924	+	342	-	- && - && PF07911:Protein of unknown function (DUF1677)	-
gui0140060.1	231.819	273.196	257.77	117.698	129.225	127.673	254.262	124.865	1.02594	2.40845e-29	8.77998e-28	-	Chr09	14205203	14208363	-	792	-	- && Q8VZB9.1 RecName: Full=60S ribosomal protein L10a-1 && PF00687:Ribosomal protein L1p/L10e family	-
gui0061380.1	15.1056	15.3198	16.0701	33.4472	31.6855	34.4714	15.4985	33.2014	-1.09912	2.5058e-29	9.12706e-28	-	Chr04	2873589	2878846	+	2424	-	- && P54774.1 RecName: Full=Cell division cycle protein 48 homolog; AltName: Full=Valosin-containing protein homolog; Short=VCP && PF00004:ATPase family associated with various cellular activities (AAA)|PF02359:Cell division protein 48 (CDC48), N-terminal domain|PF02933:Cell division protein 48 (CDC48), domain 2	AAA
gui0110550.1	737.345	627.246	698.254	237.448	309.519	304.091	687.615	283.686	1.27731	2.65179e-29	9.65053e-28	-	Chr07	10666490	10666751	+	183	-	- && Q84WM0.2 RecName: Full=60S ribosomal protein L29-2 && -	-
gui0248080.1	25.4107	28.8062	24.6496	10.2072	11.4344	7.83196	26.2888	9.8245	1.41999	2.70481e-29	9.83504e-28	-	Chr17	12604405	12616291	+	4104	-	- && F4K0J3.2 RecName: Full=Kinesin-like protein KIN-4C; AltName: Full=AtKINESIN-4C && PF00225:Kinesin motor domain	Kinesin
novel.12614	45.1462	41.9389	43.7018	17.9308	20.4256	15.6603	43.5956	18.0056	1.27574	2.82787e-29	1.02737e-27	-	Chr12	24862906	24868564	+	1753	-	- && sp|Q93ZH0|LYM1_ARATH LysM domain-containing GPI-anchored protein 1 OS=Arabidopsis thaliana OX=3702 GN=LYM1 PE=1 SV=1 && -	-
gui0069430.1	13.302	13.508	9.99441	1.83374	2.56341	2.18127	12.2681	2.19281	2.48406	2.91621e-29	1.05856e-27	-	Chr04	15844018	15845328	+	1311	-	- && - && -	-
novel.2643	3.60024	3.66093	2.31221	13.8632	10.4004	12.5743	3.19112	12.2793	-1.94409	2.92289e-29	1.06008e-27	-	Chr02	25134254	25137459	-	2961	-	- && sp|P41152|HSF30_SOLPE Heat shock factor protein HSF30 OS=Solanum peruvianum OX=4082 GN=HSF30 PE=2 SV=1 && PF00447:HSF-type DNA-binding	HSF_DNA-bind
gui0234690.1	37.015	43.5796	53.2347	11.3917	12.4801	10.747	44.6097	11.5396	1.95077	2.98115e-29	1.08028e-27	-	Chr16	12792980	12794988	-	612	-	- && - && PF10185:Chaperone for wingless signalling and trafficking of LDL receptor	-
novel.1959	5.6951	6.18783	7.35318	17.3651	14.7931	18.1799	6.41204	16.7794	-1.38783	3.00379e-29	1.08756e-27	-	Chr02	21160720	21166750	+	4527	-	- && sp|W8JWW3|CA225_CATRO Cytochrome P450 72A225 OS=Catharanthus roseus OX=4058 GN=CYP72A225 PE=2 SV=1 && -	-
gui0139660.1	105.373	102.638	141.727	316.843	297.207	295.218	116.579	303.089	-1.37843	3.07152e-29	1.11114e-27	-	Chr09	13672264	13672572	-	309	-	- && P31336.1 RecName: Full=Photosystem II 5 kDa protein, chloroplastic; Short=PSII-T; AltName: Full=Light-regulated unknown 11 kDa protein; Flags: Precursor && -	-
gui0197020.1	5.17146	3.89191	4.19815	25.3145	19.0892	25.3658	4.4205	23.2565	-2.39535	3.14915e-29	1.13825e-27	-	Chr13	19864630	19865837	+	717	-	- && Q3EAL1.1 RecName: Full=Transcription repressor OFP6; AltName: Full=Ovate family protein 6; Short=AtOFP6 && PF04844:Transcriptional repressor, ovate	-
gui0154690.1	28.2059	28.7146	33.0915	69.3269	63.023	68.439	30.004	66.9296	-1.15749	3.22414e-29	1.16436e-27	-	Chr10	10811150	10818491	+	1368	-	- && O04136.1 RecName: Full=Homeobox protein knotted-1-like 3; AltName: Full=KNAP3 && PF03790:KNOX1 domain|PF03789:ELK domain|PF03791:KNOX2 domain|PF05920:Homeobox KN domain	KNOX2
novel.5592	8.63144	6.78806	6.84362	0.971413	0.51527	0.401917	7.42104	0.629533	3.55927	3.30417e-29	1.19225e-27	-	Chr05	1583487	1585690	+	1423	-	- && - && -	-
novel.7609	1.04078	0.910457	2.35613	18.894	13.9645	11.3016	1.43579	14.72	-3.35787	3.33314e-29	1.20169e-27	-	Chr07	7280337	7282252	+	1002	-	- && sp|P27061|PPA1_SOLLC Acid phosphatase 1 OS=Solanum lycopersicum OX=4081 GN=APS1 PE=2 SV=1 && -	-
gui0065430.1	62.2281	67.5762	70.7457	170.185	158.002	190.643	66.85	172.943	-1.3713	3.43342e-29	1.23679e-27	-	Chr04	8590677	8591095	-	297	-	- && Q93WF6.1 RecName: Full=Protein SENESCENCE-ASSOCIATED GENE 21, mitochondrial; AltName: Full=Late embryogenensis abundant like 5; Short=AtLEA5; Flags: Precursor && -	-
gui0210460.1	32.71	31.7509	31.3549	101.671	77.3963	101.994	31.9386	93.6869	-1.55255	3.53497e-29	1.27229e-27	-	Chr14	11051806	11052592	+	480	-	- && P17642.1 RecName: Full=Pathogenesis-related protein STH-2 && PF00407:Pathogenesis-related protein Bet v I family	-
gui0007590.1	11.5591	12.404	10.6985	0.731154	0.892005	1.2524	11.5538	0.958519	3.59142	3.68331e-29	1.32418e-27	-	Chr01	11713428	11715183	-	822	-	- && F4IN23.1 RecName: Full=Basic leucine zipper 34; Short=AtbZIP34; Short=bZIP protein 34 && PF00170:bZIP transcription factor	bZIP_1
gui0131020.1	26.193	26.683	25.2346	56.9126	56.3129	54.8381	26.0369	56.0212	-1.10542	3.68537e-29	1.32418e-27	-	Chr09	1885194	1887008	-	1263	-	- && - && PF07816:Protein of unknown function (DUF1645)	-
gui0207660.1	31.7578	33.9206	39.3474	3.11634	3.0174	6.7784	35.0086	4.30405	3.02394	4.02506e-29	1.44501e-27	-	Chr14	5263125	5263529	+	405	-	- && - && -	-
gui0075480.1	19.0251	18.6474	24.4772	5.23171	5.83781	6.31428	20.7166	5.7946	1.83801	4.17367e-29	1.49709e-27	-	Chr04	35908602	35911898	+	1413	-	- && Q8LJW3.1 RecName: Full=ACT domain-containing protein ACR4; AltName: Full=Protein ACT DOMAIN REPEATS 4 && PF01842:ACT domain	ACT
gui0053590.1	61.9321	53.7405	45.241	21.847	18.5239	19.1875	53.6379	19.8528	1.43391	4.31868e-29	1.5478e-27	-	Chr03	21525124	21528707	+	1392	-	- && Q9LFA4.1 RecName: Full=IQ domain-containing protein IQM3; AltName: Full=IQ motif-containing protein 3 && -	-
novel.7207	14.7965	16.4158	16.3798	5.21875	5.02829	3.96	15.864	4.73568	1.74412	4.33711e-29	1.5531e-27	-	Chr06	11082937	11084808	-	1762	-	- && sp|Q93ZQ3|PLP9_ARATH Probable inactive patatin-like protein 9 OS=Arabidopsis thaliana OX=3702 GN=PLP9 PE=2 SV=1 && PF01734:Patatin-like phospholipase	-
gui0075170.1	16.7036	14.5815	17.2028	41.9187	40.4936	38.3996	16.1627	40.2706	-1.31706	4.67579e-29	1.67296e-27	-	Chr04	34969517	34970782	-	1266	-	- && Q70PR7.2 RecName: Full=Vinorine synthase && PF02458:Transferase family	-
gui0006410.1	117.953	114.482	135.294	35.7523	26.0077	34.3157	122.576	32.0252	1.9364	4.95665e-29	1.77196e-27	-	Chr01	10127978	10128172	-	195	-	- && - && -	-
gui0181840.1	79.514	75.9576	118.792	2.05624	2.98643	0.838604	91.4212	1.96042	5.54329	5.15089e-29	1.83985e-27	-	Chr12	11074916	11076453	-	1023	-	- && Q96512.1 RecName: Full=Peroxidase 9; Short=Atperox P9; AltName: Full=ATP18a; Flags: Precursor && PF00141:Peroxidase	-
gui0151680.1	46.4356	48.3063	51.3006	18.5509	23.5225	19.0314	48.6808	20.3683	1.25703	5.29199e-29	1.88866e-27	-	Chr10	6039762	6049275	-	1743	-	- && P70698.2 RecName: Full=CTP synthase 1; AltName: Full=CTP synthetase 1; AltName: Full=UTP--ammonia ligase 1 && PF06418:CTP synthase N-terminus|PF00117:Glutamine amidotransferase class-I	GATase
gui0004910.1	59.0786	59.626	56.8527	26.5499	27.4851	25.3678	58.5191	26.4676	1.14468	5.73904e-29	2.04649e-27	-	Chr01	8000194	8005023	-	1116	-	- && Q8RXN3.1 RecName: Full=Phosphoenolpyruvate/phosphate translocator 1, chloroplastic; Short=AtPPT1; AltName: Full=Protein CAB UNDEREXPRESSED 1; Flags: Precursor && PF03151:Triose-phosphate Transporter family	-
novel.11901	15.6492	16.7065	15.7077	4.32702	5.97675	5.02638	16.0211	5.11005	1.64857	6.1355e-29	2.18603e-27	-	Chr11	13460917	13463233	-	2014	-	- && sp|Q700E4|BH067_ARATH Transcription factor bHLH67 OS=Arabidopsis thaliana OX=3702 GN=BHLH67 PE=2 SV=1 && PF00010:Helix-loop-helix DNA-binding domain	HLH
novel.19907	105.357	93.2536	68.0254	23.8596	33.1368	30.4752	88.8785	29.1572	1.60798	6.31035e-29	2.24644e-27	-	Chr21	14491481	14493803	+	1796	-	- && sp|Q96553|METK3_CATRO S-adenosylmethionine synthase 3 OS=Catharanthus roseus OX=4058 GN=SAMS3 PE=1 SV=1 && PF02773:S-adenosylmethionine synthetase, C-terminal domain|PF02772:S-adenosylmethionine synthetase, central domain|PF00438:S-adenosylmethionine synthetase, N-terminal domain	-
gui0280680.1	516.854	502.506	493.654	229.596	262.097	251.598	504.338	247.764	1.02543	6.67163e-29	2.37307e-27	-	Chr20	9675539	9676348	+	228	-	- && Q9M373.1 RecName: Full=Arabinogalactan peptide 20; Short=AG-peptide 20; Flags: Precursor && -	-
gui0191420.1	48.7723	48.4819	39.8628	20.1503	20.4268	18.1485	45.7057	19.5752	1.22335	6.73351e-29	2.39307e-27	-	Chr13	2129844	2134771	-	2061	-	- && Q9SJ20.1 RecName: Full=Ribonucleoside-diphosphate reductase large subunit; AltName: Full=Protein DEFECTIVE IN POLLEN DNA DEGRADATION 2; AltName: Full=Ribonucleoside-diphosphate reductase R1 subunit; Short=AtRNR1 && PF03477:ATP cone domain|PF02867:Ribonucleotide reductase, barrel domain	Ribonuc_red_lgC
novel.7987	31.4762	30.476	30.6591	11.3614	12.4728	11.8111	30.8704	11.8818	1.37748	6.83662e-29	2.42769e-27	-	Chr07	32931030	32934047	+	1259	-	- && sp|Q949U7|PRX2E_ARATH Peroxiredoxin-2E, chloroplastic OS=Arabidopsis thaliana OX=3702 GN=PRXIIE PE=1 SV=2 && PF08534:Redoxin	-
gui0057990.1	1.76538	0.594608	0.926461	9.76709	11.9609	20.3317	1.09548	14.0199	-3.67784	7.01192e-29	2.48785e-27	-	Chr03	37006029	37011468	-	1083	-	- && Q9LEH3.1 RecName: Full=Peroxidase 15; Short=Prx15; AltName: Full=Anionic peroxidase; Flags: Precursor && PF00141:Peroxidase	-
novel.4970	5.67272	6.63792	9.29337	1.49422	1.38784	1.57991	7.20134	1.48732	2.27555	7.07063e-29	2.50659e-27	-	Chr04	622174	628749	-	3258	-	- && sp|P48980|BGAL_SOLLC Beta-galactosidase OS=Solanum lycopersicum OX=4081 PE=1 SV=1 && PF02140:Galactose binding lectin domain|PF01301:Glycosyl hydrolases family 35|PF17834:Beta-sandwich domain in beta galactosidase	-
gui0210380.1	4.8618	4.37813	3.71461	19.2631	22.5751	18.2644	4.31818	20.0342	-2.21397	7.22918e-29	2.56066e-27	-	Chr14	10837005	10838618	+	858	-	- && - && -	-
novel.6939	2.81397	2.4037	3.56738	0.356778	0.230824	0.138892	2.92835	0.242165	3.59603	7.29053e-29	2.58024e-27	-	Chr06	25663961	25668874	+	3706	-	- && - && -	-
gui0236230.1	85.3885	91.9522	80.6458	39.3222	33.9177	34.2684	85.9955	35.8361	1.26285	7.30324e-29	2.58259e-27	-	Chr16	15142026	15147788	+	726	-	- && P31022.1 RecName: Full=Ras-related protein Rab7 && PF00071:Ras family	Ras
gui0086030.1	59.5571	52.6627	67.5509	7.84534	16.6643	10.932	59.9236	11.8139	2.34264	7.49925e-29	2.64969e-27	-	Chr05	25083757	25085873	-	429	-	- && - && -	-
gui0114970.1	35.2807	35.7756	40.1695	12.9172	14.2876	13.032	37.0753	13.4123	1.4669	7.61749e-29	2.68923e-27	-	Chr07	19671968	19674342	+	1005	-	- && Q9FGQ6.1 RecName: Full=Microtubule-associated protein RP/EB family member 1C; AltName: Full=APC-binding protein EB1C; AltName: Full=End-binding protein 1C; Short=AtEB1C; AltName: Full=Protein ATEB1 homolog 1; Short=AtEB1H1 && PF03271:EB1-like C-terminal motif	-
gui0101570.1	18.2458	13.4433	14.7854	2.58102	3.12384	1.87134	15.4915	2.5254	2.61689	8.26171e-29	2.91424e-27	-	Chr06	16057075	16059883	-	978	-	- && Q39224.1 RecName: Full=Protein SRG1; Short=AtSRG1; AltName: Full=Protein SENESCENCE-RELATED GENE 1 && PF03171:2OG-Fe(II) oxygenase superfamily|PF14226:non-haem dioxygenase in morphine synthesis N-terminal	2OG-FeII_Oxy
gui0303410.1	15.5389	17.5025	16.9799	4.46904	6.20424	4.54609	16.6738	5.07312	1.71663	8.30789e-29	2.9281e-27	-	Chr22	10635592	10637854	+	1950	-	- && - && PF13855:Leucine rich repeat	-
gui0220920.1	71.608	77.2186	87.3628	187.84	164.049	178.751	78.7298	176.88	-1.16779	9.18187e-29	3.23077e-27	-	Chr15	10939282	10947322	-	606	-	- && A8MR89.1 RecName: Full=Protein AE7-like 1; AltName: Full=MIP18 family protein At3g50845 && PF01883:Domain of unknown function DUF59	-
gui0106700.1	52.2973	54.1285	46.902	20.5946	24.1151	22.0002	51.1093	22.2366	1.20065	9.57024e-29	3.36464e-27	-	Chr07	5037514	5045209	+	1500	-	- && Q9SF32.1 RecName: Full=Protein IQ-DOMAIN 1 && PF00612:IQ calmodulin-binding motif	IQ
gui0117480.1	10.4358	9.66608	10.2645	32.2902	27.8946	35.5827	10.1221	31.9225	-1.65706	9.9997e-29	3.51271e-27	-	Chr07	30209495	30212281	-	966	-	- && P38222.1 RecName: Full=Ribosomal lysine N-methyltransferase 3 && -	-
gui0005150.1	595.09	735.189	837.255	277.895	307.84	244.567	722.512	276.767	1.38435	1.03329e-28	3.62378e-27	-	Chr01	8423573	8423871	-	210	-	- && P0DI74.1 RecName: Full=Protein transport protein Sec61 subunit gamma-1 >P0DI75.1 RecName: Full=Protein transport protein Sec61 subunit gamma-2 && -	-
gui0227630.1	10.1324	10.9092	12.3071	29.1521	29.3182	30.8191	11.1162	29.7631	-1.42086	1.10075e-28	3.85452e-27	-	Chr15	26935602	26945539	-	1338	-	- && Q9SQT8.1 RecName: Full=Bifunctional 3-dehydroquinate dehydratase/shikimate dehydrogenase, chloroplastic; Short=DHQ-SDH protein; AltName: Full=DHQase-SORase; AltName: Full=Protein EMBRYO DEFECTIVE 3004; Includes: RecName: Full=Dehydroquinate dehydratase; Short=DHQ; Includes: RecName: Full=Shikimate dehydrogenase; Short=SDH; Flags: Precursor && PF01488:Shikimate / quinate 5-dehydrogenase|PF085…	-
gui0045430.1	37.7013	35.1837	31.1379	11.4162	14.8638	12.3357	34.6743	12.8719	1.42964	1.1009e-28	3.85452e-27	-	Chr03	7830478	7834154	-	1632	-	- && - && -	-
gui0050240.1	33.0051	31.528	33.1952	13.7019	14.5774	14.7605	32.5761	14.3466	1.18311	1.29181e-28	4.5192e-27	-	Chr03	14880359	14882152	-	1794	-	- && Q9FLX5.1 RecName: Full=ABC transporter G family member 8; Short=ABC transporter ABCG.8; Short=AtABCG8; AltName: Full=Probable white-brown complex homolog protein 8; Short=AtWBC8 && PF01061:ABC-2 type transporter|PF00005:ABC transporter	ABC2_membrane
novel.17759	39.5007	35.6554	36.8013	16.936	17.1497	16.1165	37.3191	16.7341	1.15713	1.33403e-28	4.66151e-27	-	Chr18	13485102	13491965	+	1785	-	- && sp|Q9SFE9|GONS5_ARATH GDP-mannose transporter GONST5 OS=Arabidopsis thaliana OX=3702 GN=GONST5 PE=2 SV=1 && -	-
novel.2049	111.168	122.973	252.99	0	0	0	162.377	0	#DIV/0!	1.33468e-28	4.66151e-27	-	Chr02	25344854	25347484	+	1564	-	- && - && -	-
gui0285410.1	6.22086	7.84472	7.58442	1.555	1.55457	1.01117	7.21667	1.37358	2.39339	1.34688e-28	4.70024e-27	-	Chr20	18649811	18657348	-	2319	-	- && Q40161.1 RecName: Full=Polygalacturonase-1 non-catalytic subunit beta; AltName: Full=AroGP1; AltName: Full=Polygalacturonase converter; Short=PG converter; Flags: Precursor && PF03181:BURP domain	-
novel.2470	0.419343	0.699147	0.734773	3.96728	3.80342	3.75876	0.617754	3.84316	-2.63719	1.44283e-28	5.02235e-27	-	Chr02	13910245	13915101	-	3454	-	- && sp|O81832|Y4729_ARATH G-type lectin S-receptor-like serine/threonine-protein kinase At4g27290 OS=Arabidopsis thaliana OX=3702 GN=At4g27290 PE=3 SV=4 && PF07714:Protein tyrosine and serine/threonine kinase|PF00954:S-locus glycoprotein domain	Pkinase_Tyr
gui0064280.1	21.6374	16.3323	14.9362	3.48411	2.9291	2.93296	17.6353	3.11539	2.50098	1.44391e-28	5.02235e-27	-	Chr04	6982906	6983998	+	897	-	- && P17541.1 RecName: Full=Acidic endochitinase; Flags: Precursor && PF00704:Glycosyl hydrolases family 18	-
gui0303290.1	1.79868	2.0606	2.60387	12.9629	10.6829	11.775	2.15439	11.807	-2.45429	1.44654e-28	5.02501e-27	-	Chr22	10515730	10520768	+	1224	-	- && Q8RWR1.1 RecName: Full=Lysine-specific demethylase JMJ30; Short=AtJMJ30; AltName: Full=JmjC domain-containing protein 30; AltName: Full=Jumonji domain-containing protein 5; Short=AtJMJD5 && PF13621:Cupin-like domain	-
gui0309470.1	22.8987	22.7431	20.5168	0.858584	0.436446	0.40852	22.0529	0.56785	5.27931	1.44704e-28	5.02501e-27	-	Chr22	24669966	24670385	-	420	-	- && - && PF00170:bZIP transcription factor	bZIP_1
gui0268240.1	118.672	157.62	161.666	368.154	365.138	428.808	145.986	387.367	-1.40787	1.44827e-28	5.02518e-27	-	Chr19	11926	12556	+	207	-	- && Q96386.1 RecName: Full=Metallothionein-like protein type 3; Short=MT-3 [Carica papaya] && -	-
novel.8475	23.7753	26.1446	29.787	10.2483	8.93064	9.14513	26.569	9.44136	1.49268	1.49192e-28	5.17241e-27	-	Chr07	32273011	32279247	-	1601	-	- && - && PF04718:Mitochondrial ATP synthase g subunit	-
gui0077810.1	69.8916	72.2178	75.5583	28.1632	33.6084	35.4051	72.5559	32.3922	1.16345	1.50709e-28	5.22074e-27	-	Chr05	3897885	3906159	-	1449	-	- && Q6LA43.2 RecName: Full=Two-component response regulator-like APRR2; AltName: Full=Pseudo-response regulator 2; AltName: Full=TOC2 protein && PF00249:Myb-like DNA-binding domain	Myb_DNA-binding
novel.9848	1.61355	1.96159	2.3629	17.1567	10.423	12.4938	1.97934	13.3579	-2.75459	1.78352e-28	6.17328e-27	-	Chr09	32233566	32234714	+	1149	-	- && sp|Q9LY05|EF106_ARATH Ethylene-responsive transcription factor ERF106 OS=Arabidopsis thaliana OX=3702 GN=ERF106 PE=2 SV=1 && PF00847:AP2 domain	AP2
gui0142160.1	111.018	118.619	115.624	43.8725	52.2272	51.122	115.087	49.0739	1.2297	1.916e-28	6.62643e-27	-	Chr09	18092207	18102771	+	537	-	- && O82485.1 RecName: Full=Oligopeptide transporter 7; Short=AtOPT7 && -	-
gui0261740.1	33.2627	31.0023	28.1583	64.4208	61.7612	61.0467	30.8078	62.4096	-1.01847	2.01683e-28	6.96948e-27	-	Chr18	7110191	7115547	-	2226	-	- && A2X1N2.1 RecName: Full=Two-component response regulator ORR24 && PF00072:Response regulator receiver domain	Response_reg
gui0056210.1	29.3991	25.7753	21.2228	72.1947	63.8287	62.3967	25.4657	66.14	-1.37697	2.09023e-28	7.21725e-27	-	Chr03	31350360	31351502	+	1143	-	- && Q8GZC3.1 RecName: Full=Delta(12)-fatty-acid desaturase FAD2 && PF11960:Domain of unknown function (DUF3474)|PF00487:Fatty acid desaturase	-
gui0218290.1	286.678	301.111	307.565	118.198	146.193	130.696	298.452	131.696	1.18029	2.09754e-28	7.2366e-27	-	Chr15	3100179	3100448	+	270	-	- && - && -	-
novel.16762	65.8777	61.968	82.8556	0	0	0	70.2338	0	#DIV/0!	2.27148e-28	7.824e-27	-	Chr17	498979	500416	+	1357	-	- && - && -	-
gui0100720.1	49.6184	57.5754	54.8827	25.1173	26.3859	24.6658	54.0255	25.3897	1.0894	2.3126e-28	7.95918e-27	-	Chr06	14239355	14244130	-	1797	-	- && O49485.1 RecName: Full=D-3-phosphoglycerate dehydrogenase 1, chloroplastic; AltName: Full=Protein EMBRYO SAC DEVELOPMENT ARREST 9; Flags: Precursor && PF01842:ACT domain|PF02826:D-isomer specific 2-hydroxyacid dehydrogenase, NAD binding domain|PF00389:D-isomer specific 2-hydroxyacid dehydrogenase, catalytic domain	2-Hacid_dh_C
novel.14207	17.9017	19.9479	12.075	54.4172	45.6551	66.1091	16.6415	55.3938	-1.73494	2.36758e-28	8.13522e-27	-	Chr14	11125742	11228573	+	2136	-	- && sp|P17642|PRS2_SOLTU Pathogenesis-related protein STH-2 OS=Solanum tuberosum OX=4113 GN=STH-2 PE=2 SV=1 && PF00407:Pathogenesis-related protein Bet v 1 family	-
gui0288150.1	120.731	118.802	132.519	56.069	52.5199	49.5191	124.017	52.7026	1.2346	2.3814e-28	8.17607e-27	-	Chr21	715642	720180	+	477	-	- && - && PF05514:HR-like lesion-inducing	-
novel.4106	31.9309	22.3888	24.0492	6.63451	8.18335	6.68487	26.1229	7.16758	1.86576	2.48445e-28	8.523e-27	-	Chr03	22452551	22453889	-	1232	-	- && sp|Q9SRN4|GIR2_ARATH Protein GL2-INTERACTING REPRESSOR 2 OS=Arabidopsis thaliana OX=3702 GN=GIR2 PE=1 SV=1 && -	-
gui0057750.1	14.9626	13.295	16.572	1.53411	1.83491	1.28813	14.9432	1.55238	3.26693	2.49653e-28	8.55751e-27	-	Chr03	36489715	36491991	+	666	-	- && O48850.2 RecName: Full=Vesicle-associated membrane protein 725; Short=AtVAMP725 && PF00957:Synaptobrevin|PF13774:Regulated-SNARE-like domain	-
gui0122260.1	17.9844	22.4716	21.1492	1.75294	2.29134	2.26388	20.5351	2.10272	3.28776	2.5489e-28	8.72999e-27	-	Chr08	6133681	6134160	+	480	-	- && - && -	-
gui0209190.1	15.1931	17.0122	7.77317	0.980667	0.356074	0.799899	13.3262	0.712214	4.22581	2.63583e-28	9.0132e-27	-	Chr14	7452466	7453694	+	858	-	- && Q9LUQ5.1 RecName: Full=Probable ubiquitin-conjugating enzyme E2 25; AltName: Full=E2 ubiquitin-conjugating enzyme 25; AltName: Full=Ubiquitin carrier protein 25 && PF00179:Ubiquitin-conjugating enzyme	UQ_con
gui0193160.1	106.528	115.463	113.219	54.4785	57.2917	55.1634	111.737	55.6445	1.00579	2.72009e-28	9.29384e-27	-	Chr13	6907222	6911851	+	930	-	- && Q9FKS5.1 RecName: Full=Cytochrome c1 2, heme protein, mitochondrial; AltName: Full=Complex III subunit 4-2; AltName: Full=Complex III subunit IV-2; AltName: Full=Cytochrome b-c1 complex subunit 4-2; AltName: Full=Ubiquinol-cytochrome-c reductase complex cytochrome c1 subunit 2; Short=Cytochrome c-1 2; Flags: Precursor && PF02167:Cytochrome C1 family	-
gui0287940.1	2.47592	2.42435	2.6664	12.2917	9.28846	11.9414	2.52222	11.1738	-2.14736	2.75748e-28	9.41401e-27	-	Chr21	345713	348209	+	1638	-	- && O49394.2 RecName: Full=Cytochrome P450 82C2 && PF00067:Cytochrome P450	p450
gui0125680.1	29.7655	29.2113	27.7958	77.2857	65.9607	82.0288	28.9242	75.0917	-1.37638	2.76229e-28	9.42285e-27	-	Chr08	17228812	17229465	-	654	-	- && Q9SIP1.1 RecName: Full=Stress-response A/B barrel domain-containing protein UP3; AltName: Full=Unknown protein 3 && PF07876:Stress responsive A/B Barrel Domain	-
gui0282630.1	354.122	397.912	426.196	164.153	180.813	189.281	392.743	178.082	1.14104	2.7668e-28	9.43064e-27	-	Chr20	13381853	13382325	-	294	-	- && P34893.1 RecName: Full=10 kDa chaperonin, mitochondrial; AltName: Full=Chaperonin 10; Short=CPN10; AltName: Full=Protein groES; Flags: Precursor && -	-
gui0138180.1	46.4235	49.803	53.6822	19.2203	22.7611	17.0682	49.9696	19.6832	1.34409	2.89064e-28	9.84488e-27	-	Chr09	11833995	11837085	-	1404	-	- && A4QNX6.1 RecName: Full=CTD small phosphatase-like protein 2-B; Short=CTDSP-like 2-B && PF03031:NLI interacting factor-like phosphatase	NIF
gui0178880.1	147.133	151.992	183.129	73.8359	79.2802	68.5617	160.751	73.8926	1.12133	3.0978e-28	1.05335e-26	-	Chr12	5421447	5425905	+	1479	-	- && Q9XF61.1 RecName: Full=Protein disulfide-isomerase; Short=PDI; Flags: Precursor [Datisca glomerata] && PF00085:Thioredoxin|PF13848:Thioredoxin-like domain	-
gui0250850.1	6.78754	7.52186	6.85286	1.40403	2.10918	1.37598	7.05409	1.62973	2.11383	3.1968e-28	1.08614e-26	-	Chr17	21434791	21442144	-	2868	-	- && D1FP53.1 RecName: Full=Putative E3 ubiquitin-protein ligase LIN; Short=MtLIN && -	-
novel.714	11.6707	10.7456	11.1814	30.8071	27.3642	26.4019	11.1992	28.1911	-1.33184	3.28889e-28	1.11654e-26	-	Chr01	45296389	45301545	+	1668	-	- && - && -	-
novel.21211	163.689	152.975	157.19	58.6554	64.5829	38.6594	157.951	53.9659	1.54936	3.39805e-28	1.15268e-26	-	Chr23	6103452	6104519	+	790	-	- && - && -	-
gui0003530.1	0.831908	0.467835	1.08962	7.18128	6.20424	5.60196	0.796454	6.32916	-2.99035	4.05581e-28	1.37251e-26	-	Chr01	5842064	5848526	+	1950	-	- && Q8GUM4.2 RecName: Full=Uncharacterized membrane protein At3g27390 && -	-
gui0261660.1	10.2581	7.44953	6.62331	29.2261	25.2943	32.2333	8.11031	28.9179	-1.83413	4.10775e-28	1.38898e-26	-	Chr18	7034121	7036828	-	1203	-	- && Q9ZUG9.1 RecName: Full=Transcription factor bHLH66; AltName: Full=Basic helix-loop-helix protein 66; Short=AtbHLH66; Short=bHLH 66; AltName: Full=Transcription factor EN 95; AltName: Full=bHLH transcription factor bHLH066 && PF00010:Helix-loop-helix DNA-binding domain	HLH
novel.10404	10.3095	10.1768	17.8986	0.200838	0	0.0955602	12.795	0.0987995	7.01686	4.42791e-28	1.49605e-26	-	Chr10	6450335	6452535	+	1197	-	- && - && -	-
gui0183500.1	10.967	13.0012	23.6149	0.132673	0.303489	0.347197	15.8611	0.261119	5.92463	4.67272e-28	1.57751e-26	-	Chr12	13244551	13262532	-	1812	-	- && Q9STW8.1 RecName: Full=Endoglucanase 21; AltName: Full=Endo-1,4-beta glucanase 21 && PF00759:Glycosyl hydrolase family 9	-
gui0212590.1	2.15123	1.90199	1.89266	12.0709	11.0345	10.0389	1.98196	11.0481	-2.4788	4.72606e-28	1.59425e-26	-	Chr14	19181470	19182654	-	1185	-	- && Q9ZT63.2 RecName: Full=Metal tolerance protein 1; Short=AtMTP1; AltName: Full=ZAT1p; AltName: Full=Zinc transporter ZAT-1; Contains: RecName: Full=Metal tolerance protein 1 short form && PF01545:Cation efflux family	-
gui0147330.1	48.1743	62.1159	70.4793	3.74255	11.6385	6.49442	60.2565	7.29184	3.04676	4.73247e-28	1.59514e-26	-	Chr10	719274	719546	+	273	-	- && - && -	-
gui0051000.1	23.27	24.8817	22.8478	10.3371	9.85809	9.19961	23.6665	9.79827	1.27225	4.9349e-28	1.66206e-26	-	Chr03	15824874	15841547	+	2064	-	- && Q94F87.3 RecName: Full=DNA (cytosine-5)-methyltransferase CMT2; AltName: Full=Chromomethylase 2; AltName: Full=Protein CHROMOMETHYLASE 2 && PF00385:Chromo (CHRromatin Organisation MOdifier) domain|PF00145:C-5 cytosine-specific DNA methylase	DNA_methylase
gui0174620.1	48.5595	46.2188	69.2559	6.94808	14.3632	8.15466	54.678	9.82197	2.47688	5.15614e-28	1.73519e-26	-	Chr11	22625457	22626520	-	519	-	- && O82081.1 RecName: Full=Uclacyanin 1; Flags: Precursor && PF02298:Plastocyanin-like domain	Cu_bind_like
gui0188570.1	23.8413	27.8752	27.7774	64.8231	52.422	59.8936	26.4979	59.0462	-1.15596	5.3669e-28	1.80469e-26	-	Chr12	24340764	24351305	+	2520	-	- && Q8W234.1 RecName: Full=Transcriptional corepressor SEUSS; Short=AtSEU && PF01803:LIM-domain binding protein	-
gui0099600.1	82.5954	75.9123	76.8655	34.8519	41.0716	36.7105	78.4577	37.5447	1.06331	5.641e-28	1.89536e-26	-	Chr06	12192148	12195967	+	1452	-	- && P93768.1 RecName: Full=Probable 26S proteasome non-ATPase regulatory subunit 3; Short=26S proteasome subunit S3; AltName: Full=26S proteasome regulatory subunit RPN3; AltName: Full=Nuclear antigen 21D7 && PF08375:Proteasome regulatory subunit C-terminal|PF01399:PCI domain	-
gui0181810.1	137.896	121.449	143.238	48.7368	61.3406	53.0678	134.194	54.3817	1.30313	5.88685e-28	1.9764e-26	-	Chr12	11056697	11057209	+	513	-	- && C0Z2L5.1 RecName: Full=bZIP transcription factor 44; Short=AtbZIP44 && PF00170:bZIP transcription factor	bZIP_1
gui0047730.1	36.5008	35.3674	23.2247	90.276	83.6672	91.3661	31.6976	88.4364	-1.48027	6.05624e-28	2.03166e-26	-	Chr03	10971375	10973232	-	1446	-	- && Q9M8K5.1 RecName: Full=Heavy metal-associated isoprenylated plant protein 32; Short=AtHIP32; Flags: Precursor && PF00403:Heavy-metal-associated domain	HMA
gui0315000.1	49.5094	40.0036	60.8095	158.812	229.967	193.762	50.1075	194.18	-1.9543	6.35008e-28	2.12855e-26	-	Chr23	15347783	15348766	-	165	-	- && Q0DKW8.1 RecName: Full=Hydrophobic protein LTI6B; AltName: Full=Low temperature-induced protein 6B >A2Y075.2 RecName: Full=Hydrophobic protein LTI6B; AltName: Full=Low temperature-induced protein 6B && -	-
gui0191650.1	55.3828	54.6982	47.3144	16.5015	21.0969	21.6377	52.4651	19.7454	1.40985	6.37122e-28	2.13396e-26	-	Chr13	2994703	2995791	+	1089	-	- && Q42698.1 RecName: Full=Geranylgeranyl pyrophosphate synthase, chloroplastic; Short=GGPP synthase; Short=GGPS; AltName: Full=(2E,6E)-farnesyl diphosphate synthase; AltName: Full=Dimethylallyltranstransferase; AltName: Full=Farnesyl diphosphate synthase; AltName: Full=Farnesyltranstransferase; AltName: Full=Geranyltranstransferase; Flags: Precursor && PF00348:Polyprenyl synthetase	-
gui0276530.1	47.0924	45.0863	41.023	15.041	18.4399	13.9524	44.4006	15.8111	1.48964	6.4046e-28	2.14345e-26	-	Chr19	17409405	17411577	+	951	-	- && Q9Y7P0.1 RecName: Full=Riboflavin synthase; Short=RS && PF00677:Lumazine binding domain	-
novel.19203	19.2227	18.8991	16.2185	7.12967	6.34242	6.38715	18.1134	6.61974	1.45221	6.53255e-28	2.18454e-26	-	Chr20	16116975	16120441	+	2158	-	- && sp|Q8LJW3|ACR4_ARATH ACT domain-containing protein ACR4 OS=Arabidopsis thaliana OX=3702 GN=ACR4 PE=2 SV=1 && -	-
novel.18314	15.6413	16.6212	15.4201	5.73473	6.82514	5.60883	15.8942	6.05624	1.39201	7.36846e-28	2.46021e-26	-	Chr19	1952039	1956876	+	2641	-	- && sp|Q9SU40|SKU5_ARATH Monocopper oxidase-like protein SKU5 OS=Arabidopsis thaliana OX=3702 GN=SKU5 PE=1 SV=1 && PF00394:Multicopper oxidase|PF07732:Multicopper oxidase|PF07731:Multicopper oxidase	-
gui0120400.1	10.5317	11.9548	10.1668	3.26013	3.66867	2.86556	10.8844	3.26479	1.73721	7.40034e-28	2.46891e-26	-	Chr08	3018883	3023735	+	2415	-	- && - && -	-
gui0299270.1	5.12243	5.01731	5.15834	18.5067	18.5667	20.8661	5.09936	19.3131	-1.92119	7.53737e-28	2.51265e-26	-	Chr22	2552250	2553233	-	984	-	- && Q6K2M1.2 RecName: Full=BURP domain-containing protein 14; Short=OsBURP14; Flags: Precursor && PF03181:BURP domain	-
gui0119260.1	13.1858	12.1006	13.6806	2.98821	3.59426	2.32296	12.989	2.96847	2.1295	7.7913e-28	2.59527e-26	-	Chr08	1202483	1206533	+	1428	-	- && Q940R4.1 RecName: Full=Probable aspartyl protease At4g16563; Flags: Precursor && PF14541:Xylanase inhibitor C-terminal|PF14543:Xylanase inhibitor N-terminal	-
novel.13578	25.4523	22.8435	28.2777	11.748	12.0378	11.5568	25.5245	11.7808	1.11544	8.42789e-28	2.80292e-26	-	Chr13	27648759	27653856	+	4548	-	- && sp|Q9C5N2|TMN9_ARATH Transmembrane 9 superfamily member 9 OS=Arabidopsis thaliana OX=3702 GN=TMN9 PE=2 SV=1 && PF02990:Endomembrane protein 70	-
gui0112770.1	1.12902	1.70622	1.87657	12.9448	10.2777	11.7319	1.5706	11.6515	-2.89112	8.87515e-28	2.94936e-26	-	Chr07	13636541	13637515	+	975	-	- && Q9LMR5.1 RecName: Full=F-box/kelch-repeat protein At1g15670 && PF13964:Kelch motif|PF00646:F-box domain|PF01344:Kelch motif	Kelch_1
gui0150560.1	26.2918	24.8388	25.3138	76.7593	57.3388	55.4055	25.4815	63.1679	-1.30974	8.94667e-28	2.9708e-26	-	Chr10	4534706	4541376	+	2208	-	- && Q08IT1.1 RecName: Full=Dammarenediol II synthase && PF13249:Squalene-hopene cyclase N-terminal domain|PF13243:Squalene-hopene cyclase C-terminal domain	-
gui0165020.1	29.5889	27.674	27.1432	12.2178	12.9085	11.7121	28.1353	12.2795	1.19613	9.22702e-28	3.0615e-26	-	Chr11	5994982	6000595	-	2007	-	- && Q9SCV9.1 RecName: Full=Beta-galactosidase 3; Short=Lactase 3; Flags: Precursor && PF01301:Glycosyl hydrolases family 35	-
gui0307550.1	246.38	270.984	339.951	109.749	126	109.886	285.772	115.212	1.31057	9.34426e-28	3.09798e-26	-	Chr22	17953390	17957248	-	483	-	- && Q42551.1 RecName: Full=SUMO-conjugating enzyme SCE1; AltName: Full=Protein EMBRYO DEFECTIVE 1637; AltName: Full=Protein hus5 homolog; AltName: Full=SUMO-conjugating enzyme 1; Short=AtSCE1 && PF00179:Ubiquitin-conjugating enzyme	UQ_con
novel.19442	88.9332	83.06	135.121	649.697	589.664	685.731	102.371	641.697	-2.64808	9.69728e-28	3.21251e-26	-	Chr20	7966219	8228236	-	5398	-	- && - && -	-
gui0127130.1	1.63127	1.41348	1.39378	11.0813	8.82405	10.8568	1.47951	10.254	-2.793	9.99372e-28	3.30813e-26	-	Chr08	23906580	23907680	+	1101	-	- && O82199.1 RecName: Full=Zinc finger CCCH domain-containing protein 20; Short=AtC3H20 && -	-
novel.1116	6.27454	6.53294	6.04207	0.0950212	0.0241511	0	6.28318	0.0397241	7.30534	1.00879e-27	3.33672e-26	-	Chr01	14930402	14933123	-	2530	-	- && - && -	-
gui0232510.1	647.081	571.607	607.236	230.515	304.859	291.219	608.641	275.531	1.14338	1.01334e-27	3.34914e-26	-	Chr16	9424263	9426619	+	468	-	- && - && PF06747:CHCH domain	-
gui0012790.1	8.67363	8.42391	8.49285	21.2275	20.6043	20.1726	8.53013	20.6681	-1.27677	1.08901e-27	3.59646e-26	-	Chr01	18455151	18461706	-	2064	-	- && O81001.1 RecName: Full=Growth-regulating factor 1; Short=AtGRF1; AltName: Full=Transcription activator GRF1 && PF08880:QLQ|PF08879:WRC	-
gui0002480.1	2.83291	2.84797	1.30219	28.1689	29.695	37.5146	2.32769	31.7928	-3.77173	1.09301e-27	3.60686e-26	-	Chr01	4125042	4127388	+	1677	-	- && Q6Q3H3.1 RecName: Full=(-)-germacrene D synthase && PF03936:Terpene synthase family, metal binding domain|PF01397:Terpene synthase, N-terminal domain	-
novel.15424	75.2023	62.3901	67.1424	0	0.0449613	0.0420845	68.2449	0.0290152	11.1997	1.09438e-27	3.60855e-26	-	Chr15	1761353	1763309	-	1359	-	- && sp|Q9LSI7|MYB35_ARATH Transcription factor MYB35 OS=Arabidopsis thaliana OX=3702 GN=MYB35 PE=1 SV=1 && -	-
gui0120360.1	76.6767	75.9453	68.9607	34.7971	38.6769	37.1321	73.8609	36.8687	1.00241	1.1207e-27	3.69249e-26	-	Chr08	2933768	2952930	+	1722	-	- && Q9SF40.1 RecName: Full=60S ribosomal protein L4-1; Short=L1 && PF00573:Ribosomal protein L4/L1 family|PF14374:60S ribosomal protein L4 C-terminal domain	-
gui0221240.1	17.6942	18.0153	15.0446	42.1028	36.5961	42.3764	16.918	40.3584	-1.25431	1.14478e-27	3.76891e-26	-	Chr15	12639513	12642055	+	1683	-	- && O82289.2 RecName: Full=Probable inactive poly [ADP-ribose] polymerase SRO1; AltName: Full=Protein SIMILAR TO RCD ONE 1 && PF00644:Poly(ADP-ribose) polymerase catalytic domain|PF12174:RCD1-SRO-TAF4 (RST) plant domain	-
gui0268840.1	261.001	249.076	203.48	94.5801	118.881	105.278	237.852	106.246	1.16265	1.16253e-27	3.82436e-26	-	Chr19	727307	729455	-	2022	-	- && Q9SYM5.1 RecName: Full=Trifunctional UDP-glucose 4,6-dehydratase/UDP-4-keto-6-deoxy-D-glucose 3,5-epimerase/UDP-4-keto-L-rhamnose-reductase RHM1; AltName: Full=Protein REPRESSOR OF LRX1 1; AltName: Full=Rhamnose biosynthetic enzyme 1; Short=AtRHM1; Includes: RecName: Full=UDP-glucose 4,6-dehydratase; Includes: RecName: Full=UDP-4-keto-6-deoxy-D-glucose 3,5-epimerase/UDP-4-keto-L-rhamnose 4-k…	-
novel.10961	11.5133	11.8785	9.46871	3.55688	4.14794	3.66684	10.9535	3.79056	1.53091	1.21252e-27	3.98573e-26	-	Chr10	14960397	14968681	-	3447	-	- && sp|O00311|CDC7_HUMAN Cell division cycle 7-related protein kinase OS=Homo sapiens OX=9606 GN=CDC7 PE=1 SV=1 && PF00069:Protein kinase domain	Pkinase
gui0103230.1	18.8388	20.606	18.8057	52.6374	59.9043	77.8457	19.4169	63.4625	-1.70859	1.29891e-27	4.26311e-26	-	Chr06	23267925	23269257	-	612	-	- && O81865.1 RecName: Full=Protein PHLOEM PROTEIN 2-LIKE A1; Short=AtPP2-A1 && PF14299:Phloem protein 2	-
novel.15784	6.21052	6.46167	5.67677	18.4451	18.3487	21.2058	6.11632	19.3332	-1.66034	1.31612e-27	4.31627e-26	-	Chr15	26771516	26780144	-	1362	-	- && - && PF03661:Transmembrane protein 33/Nucleoporin POM33	-
gui0016060.1	46.5601	42.0466	42.2306	15.1979	18.8458	16.6538	43.6124	16.8992	1.36779	1.35125e-27	4.42806e-26	-	Chr01	25411418	25412461	+	1044	-	- && Q39243.3 RecName: Full=Thioredoxin reductase 1; AltName: Full=NADPH-dependent thioredoxin reductase 1; Short=NTR1; AltName: Full=NADPH-dependent thioredoxin reductase B; Short=AtNTRB && PF07992:Pyridine nucleotide-disulphide oxidoreductase	Pyr_redox_2
gui0224930.1	76.8818	82.9586	62.3578	32.891	33.9089	32.4894	74.0661	33.0965	1.16214	1.40094e-27	4.58735e-26	-	Chr15	22259119	22263120	+	2211	-	- && Q8L7V3.1 RecName: Full=Probable methyltransferase PMT26 && PF03141:Putative S-adenosyl-L-methionine-dependent methyltransferase	-
gui0043480.1	32.8079	33.0291	33.9255	70.3938	62.7863	71.3033	33.2541	68.1611	-1.03542	1.41807e-27	4.63988e-26	-	Chr03	4703786	4710593	+	1524	-	- && Q8VZR6.1 RecName: Full=Inositol transporter 1 && PF00083:Sugar (and other) transporter	Sugar_tr
gui0139250.1	147.428	150.127	139.013	298.79	257.121	327.034	145.523	294.315	-1.01612	1.43106e-27	4.67875e-26	-	Chr09	13233998	13237246	+	2139	-	- && Q0VCZ3.1 RecName: Full=YTH domain-containing family protein 2 && PF04146:YT521-B-like domain	YTH
gui0217990.1	1.77672	1.07327	0.865642	15.466	11.9761	11.8961	1.23854	13.1127	-3.40425	1.44681e-27	4.7266e-26	-	Chr15	2727841	2729236	-	750	-	- && P27521.1 RecName: Full=Chlorophyll a-b binding protein 4, chloroplastic; AltName: Full=LHCI type III CAB-4; Flags: Precursor && PF00504:Chlorophyll A-B binding protein	-
gui0034550.1	24.5332	23.8677	23.9916	9.40532	10.687	8.03581	24.1308	9.37604	1.36383	1.49749e-27	4.88467e-26	-	Chr02	27015276	27018070	+	2064	-	- && Q9SB75.1 RecName: Full=Probable xyloglucan glycosyltransferase 5; AltName: Full=Cellulose synthase-like protein C5; Short=AtCslC5 && PF13641:Glycosyltransferase like family 2	-
gui0218850.1	19.8741	20.0793	16.7814	41.2944	41.3275	41.0772	18.9116	41.2331	-1.12453	1.56753e-27	5.10529e-26	-	Chr15	4325586	4329286	-	1959	-	- && F4IB81.1 RecName: Full=LysM domain receptor-like kinase 3; Short=LysM-containing receptor-like kinase 3; Flags: Precursor && PF07714:Protein tyrosine kinase	Pkinase_Tyr
novel.10637	218.601	236.049	270.692	118.238	118.439	122.182	241.781	119.62	1.01524	1.76574e-27	5.74643e-26	-	Chr10	27083035	27087620	+	1071	-	- && sp|P49689|RS30_ARATH 40S ribosomal protein S30 OS=Arabidopsis thaliana OX=3702 GN=RPS30A PE=3 SV=3 && PF04758:Ribosomal protein S30	Ribosomal_S30
gui0184820.1	211.731	234.33	246.994	475.343	438.271	476.78	231.019	463.465	-1.00445	1.86363e-27	6.06036e-26	-	Chr12	15108375	15110410	-	330	-	- && Q9LUV2.1 RecName: Full=Stress-response A/B barrel domain-containing protein HS1; AltName: Full=Pop3 family protein At3g17210; AltName: Full=Protein HEAT STABLE 1; Short=AtHS1 && PF07876:Stress responsive A/B Barrel Domain	-
novel.12277	85.1828	76.0333	78.7835	30.4348	39.9073	30.6836	79.9998	33.6752	1.24831	1.89926e-27	6.17152e-26	-	Chr12	6812900	6815405	+	1329	-	- && sp|P93784|14335_SOLTU 14-3-3-like protein 16R OS=Solanum tuberosum OX=4113 PE=2 SV=1 && PF00244:14-3-3 protein	-
gui0188740.1	9.03792	9.20057	11.3786	30.6032	27.7861	26.0503	9.87236	28.1465	-1.51149	1.9549e-27	6.34743e-26	-	Chr12	24784489	24787100	-	1359	-	- && Q8VXQ2.1 RecName: Full=Aldehyde dehydrogenase; AltName: Full=Cp-ALDH [Craterostigma plantagineum] && PF00171:Aldehyde dehydrogenase family	Aldedh
gui0155500.1	27.3034	22.0822	16.4173	80.1345	80.0652	69.9461	21.9343	76.7153	-1.80632	1.97955e-27	6.42257e-26	-	Chr10	12140118	12140552	+	435	-	- && P29525.1 RecName: Full=Oleosin 18.5 kDa && PF01277:Oleosin	-
gui0143940.1	5.98987	7.26991	5.04993	31.2825	28.1006	26.5065	6.10324	28.6298	-2.22987	2.00702e-27	6.50671e-26	-	Chr09	23070811	23071371	-	561	-	- && Q9LTD9.1 RecName: Full=Uncharacterized protein PAM68-like && PF11947:Protein of unknown function (DUF3464)	-
novel.12421	73.3528	72.5307	72.288	34.2361	36.7436	33.1839	72.7238	34.7212	1.06661	2.01553e-27	6.52935e-26	-	Chr12	13822964	13826871	+	1041	-	- && sp|Q9XI05|PSB3A_ARATH Proteasome subunit beta type-3-A OS=Arabidopsis thaliana OX=3702 GN=PBC1 PE=1 SV=2 && PF00227:Proteasome subunit	Proteasome
gui0167720.1	112.294	129.764	108.714	47.3208	53.5524	53.4128	116.924	51.4287	1.18492	2.02448e-27	6.55334e-26	-	Chr11	9982918	9988123	-	696	-	- && O04905.1 RecName: Full=UMP-CMP kinase 3; AltName: Full=Deoxycytidylate kinase; Short=CK; Short=dCMP kinase; AltName: Full=Uridine monophosphate/cytidine monophosphate kinase; Short=UMP/CMP kinase; Short=UMP/CMPK && PF00406:Adenylate kinase	ADK
novel.1049	57.004	50.8037	48.7198	22.5701	27.0328	24.0962	52.1758	24.5664	1.0867	2.10398e-27	6.8055e-26	-	Chr01	11440345	11445445	-	2796	-	- && sp|F4JRE0|TMN12_ARATH Transmembrane 9 superfamily member 12 OS=Arabidopsis thaliana OX=3702 GN=TMN12 PE=2 SV=1 && PF02990:Endomembrane protein 70	-
gui0262760.1	7.40352	7.99553	5.10296	0.947757	0.930324	0.435399	6.834	0.77116	3.14763	2.14382e-27	6.92381e-26	-	Chr18	8637656	8647868	-	1839	-	- && Q9LEQ3.1 RecName: Full=Cyclic nucleotide-gated ion channel 18; AltName: Full=Cyclic nucleotide- and calmodulin-regulated ion channel 18 && PF00520:Ion transport protein|PF00027:Cyclic nucleotide-binding domain	Ion_trans
gui0309510.1	22.8959	28.9524	30.5246	81.7868	76.0105	70.6557	27.4576	76.151	-1.47166	2.15688e-27	6.9607e-26	-	Chr22	24917108	24919859	+	582	-	- && Q94JX5.1 RecName: Full=LIM domain-containing protein WLIM1; AltName: Full=Widely-expressed LIM protein 1; Short=AtWLIM1 && PF00412:LIM domain	LIM
gui0198910.1	6.39074	6.91316	6.51037	0.435514	0.442771	0.41444	6.60476	0.430908	3.93805	2.25525e-27	7.27263e-26	-	Chr13	22842941	22844526	+	1242	-	- && Q39817.1 RecName: Full=Calnexin homolog; Flags: Precursor && PF00262:Calreticulin family	-
gui0244220.1	15.7358	16.48	19.4915	52.7738	46.2983	52.4267	17.2358	50.4996	-1.55087	2.31421e-27	7.4571e-26	-	Chr17	3456119	3458968	+	648	-	- && - && PF13259:Protein of unknown function (DUF4050)	-
gui0148000.1	78.7062	71.5512	80.3651	31.9404	32.4726	32.4632	76.8742	32.2921	1.25132	2.31775e-27	7.46283e-26	-	Chr10	1458645	1467192	-	636	-	- && P92963.1 RecName: Full=Ras-related protein RABB1c; Short=AtRABB1c; AltName: Full=Ras-related protein Rab2A; Short=AtRab2A && PF00071:Ras family	Ras
gui0118030.1	28.0854	24.9918	28.6674	7.55554	9.6018	8.98744	27.2482	8.71493	1.6446	2.54589e-27	8.18502e-26	-	Chr07	31850902	31851951	-	1050	-	- && Q3E6T0.1 RecName: Full=Probable sugar phosphate/phosphate translocator At5g25400 && PF03151:Triose-phosphate Transporter family	-
gui0001840.1	28.5352	31.7649	30.2604	13.3632	15.1158	12.9517	30.1868	13.8102	1.12818	2.6219e-27	8.42301e-26	-	Chr01	3107216	3122583	-	2676	-	- && P37142.1 RecName: Full=Bifunctional aspartokinase/homoserine dehydrogenase, chloroplastic; Short=AK-HD; Short=AK-HSDH; Includes: RecName: Full=Aspartokinase; Includes: RecName: Full=Homoserine dehydrogenase; Flags: Precursor && PF00696:Amino acid kinase family|PF13840:ACT domain|PF01842:ACT domain|PF03447:Homoserine dehydrogenase, NAD binding domain|PF00742:Homoserine dehydrogenase	AA_kinase
gui0140600.1	147.07	154.428	148.193	69.7028	75.685	68.699	149.897	71.3623	1.07074	2.82991e-27	9.07751e-26	-	Chr09	15269061	15276476	-	507	-	- && Q9FT52.3 RecName: Full=ATP synthase subunit d, mitochondrial; Short=ATPase subunit d && PF05873:ATP synthase D chain, mitochondrial (ATP5H)	-
gui0019210.1	42.0955	41.7382	27.7103	103.834	96.4459	107.532	37.1813	102.604	-1.46444	3.04333e-27	9.74738e-26	-	Chr01	37968765	37970678	-	918	-	- && - && -	-
gui0214160.1	36.2935	33.7401	22.8622	83.6577	91.3024	108.469	30.9653	94.4764	-1.6093	3.06727e-27	9.81666e-26	-	Chr14	23566482	23568536	+	870	-	- && P93143.1 RecName: Full=Bifunctional pinoresinol-lariciresinol reductase; Short=PLR-Fi1; Short=PLR3; AltName: Full=(+)-lariciresinol reductase; AltName: Full=(+)-pinoresinol reductase && PF05368:NmrA-like family	NmrA
gui0008150.1	6.43739	7.2403	4.80131	29.2157	28.7327	32.2277	6.15967	30.0587	-2.28686	3.08611e-27	9.86951e-26	-	Chr01	12382341	12383249	+	504	-	- && - && -	-
gui0144640.1	3.105	1.98269	1.96497	8.83334	11.5854	9.52052	2.35089	9.97975	-2.0858	3.18831e-27	1.01887e-25	-	Chr09	26435923	26440702	-	2463	-	- && Q9MAP7.1 RecName: Full=Subtilisin-like protease SBT3.5; AltName: Full=Subtilase subfamily 3 member 5; Short=AtSBT3.5; Flags: Precursor && PF00082:Subtilase family|PF05922:Peptidase inhibitor I9	Peptidase_S8
gui0137690.1	20.946	23.4267	15.9786	5.52535	5.89312	6.61281	20.1171	6.01043	1.74288	3.22327e-27	1.02927e-25	-	Chr09	11073337	11075737	-	1773	-	- && Q43143.1 RecName: Full=Pectinesterase/pectinesterase inhibitor U1; Includes: RecName: Full=Pectinesterase inhibitor U1; AltName: Full=Pectin methylesterase inhibitor U1; Includes: RecName: Full=Pectinesterase U1; Short=PE U1; AltName: Full=Pectin methylesterase U1; Flags: Precursor && PF04043:Plant invertase/pectin methylesterase inhibitor|PF01095:Pectinesterase	-
novel.4895	2.83229	3.71925	3.46968	15.769	10.9652	14.7229	3.3404	13.819	-2.04856	3.25353e-27	1.03815e-25	-	Chr04	33737637	33740478	+	1616	-	- && sp|K4BW79|ENOX_SOLLC 2-methylene-furan-3-one reductase OS=Solanum lycopersicum OX=4081 GN=EO PE=1 SV=1 && PF08240:Alcohol dehydrogenase GroES-like domain	ADH_N
novel.21754	12.3458	9.76359	13.6161	3.06609	3.58614	3.2534	11.9085	3.30188	1.85063	3.35925e-27	1.07108e-25	-	Chr23	20417672	20427946	-	2215	-	- && sp|Q8RWL5|CLT3_ARATH Protein CLT3, chloroplastic OS=Arabidopsis thaliana OX=3702 GN=CLT3 PE=2 SV=1 && -	-
gui0217890.1	127.086	128.1	126.927	54.6078	55.5177	55.1941	127.371	55.1066	1.20874	3.42072e-27	1.08986e-25	-	Chr15	2524284	2527687	-	372	-	- && P41098.1 RecName: Full=60S ribosomal protein L34 && PF01199:Ribosomal protein L34e	-
gui0293290.1	29.955	20.1075	27.9309	5.33743	6.76437	4.73128	25.9978	5.61103	2.21205	3.43075e-27	1.09223e-25	-	Chr21	10662313	10664439	-	822	-	- && O65100.1 RecName: Full=Ferritin-3, chloroplastic; Flags: Precursor && PF00210:Ferritin-like domain	Ferritin
novel.12492	79.3031	80.7568	65.483	35.6716	34.2347	37.2666	75.181	35.7243	1.07346	3.50055e-27	1.11362e-25	-	Chr12	17657452	17662611	+	2256	-	- && sp|Q05046|CH62_CUCMA Chaperonin CPN60-2, mitochondrial OS=Cucurbita maxima OX=3661 GN=CPN60-2 PE=1 SV=1 && PF00118:TCP-1/cpn60 chaperonin family	-
gui0209310.1	59.5961	62.4676	73.6226	20.3467	18.7763	19.66	65.2288	19.5943	1.73507	3.54349e-27	1.12644e-25	-	Chr14	7653683	7657645	-	384	-	- && Q9BV81.1 RecName: Full=ER membrane protein complex subunit 6; AltName: Full=Transmembrane protein 93 >Q9CQW0.1 RecName: Full=ER membrane protein complex subunit 6; AltName: Full=Transmembrane protein 93 && PF07019:Rab5-interacting protein (Rab5ip)	Rab5ip
gui0088620.1	17.6704	18.248	22.5345	5.42297	6.10568	5.75766	19.4843	5.76211	1.75764	3.60228e-27	1.14427e-25	-	Chr05	29199808	29201789	+	1341	-	- && Q9C519.1 RecName: Full=WRKY transcription factor 6; AltName: Full=WRKY DNA-binding protein 6; Short=AtWRKY6 && PF03106:WRKY DNA -binding domain	WRKY
novel.17543	0.626717	0.494495	0.839442	3.05802	3.12122	3.68912	0.653551	3.28945	-2.33147	3.67454e-27	1.16635e-25	-	Chr18	5089	10080	+	4992	-	- && sp|P92555|M1250_ARATH Uncharacterized mitochondrial protein AtMg01250 OS=Arabidopsis thaliana OX=3702 GN=AtMg01250 PE=4 SV=1 && PF13456:Reverse transcriptase-like	-
gui0027280.1	12.3839	15.0667	13.1953	2.81235	3.74168	4.16308	13.5486	3.57237	1.92319	3.78697e-27	1.20114e-25	-	Chr02	13117099	13120726	+	1731	-	- && P23509.2 RecName: Full=Glucose-1-phosphate adenylyltransferase small subunit, chloroplastic/amyloplastic; AltName: Full=ADP-glucose pyrophosphorylase; AltName: Full=ADP-glucose synthase; AltName: Full=AGPase B; AltName: Full=Alpha-D-glucose-1-phosphate adenyl transferase; Flags: Precursor && PF00483:Nucleotidyl transferase	-
gui0267490.1	169.627	164.522	216.536	0	0.259458	0	183.562	0.086486	11.0515	3.95965e-27	1.25404e-25	-	Chr18	25068063	25070120	+	471	-	- && - && PF14368:Probable lipid transfer	-
gui0124310.1	0.654649	0.303183	0.666904	84.8883	69.7327	98.8757	0.541579	84.4989	-7.28562	4.01389e-27	1.27027e-25	-	Chr08	11554231	11554695	+	177	-	- && - && -	-
gui0141600.1	45.6046	44.4681	43.4164	19.4704	21.7171	20.7104	44.4964	20.6326	1.10876	4.0355e-27	1.27615e-25	-	Chr09	17002091	17004619	-	1494	-	- && Q39030.2 RecName: Full=Serine/threonine-protein kinase AtPK2/AtPK19; AltName: Full=Ribosomal-protein S6 kinase homolog 2 && PF00069:Protein kinase domain	Pkinase
novel.9706	2.18578	1.99988	1.92799	6.38753	5.93172	5.99952	2.03788	6.10626	-1.58322	4.25351e-27	1.3441e-25	-	Chr09	21182856	21200416	+	4347	-	- && - && -	-
novel.1985	9.46967	15.0561	19.9775	1.3923	1.33686	0.809679	14.8344	1.17961	3.65257	4.60492e-27	1.45406e-25	-	Chr02	22563794	22564570	+	777	-	- && - && -	-
gui0063180.1	48.9371	57.4933	50.9434	20.2355	24.1126	21.8014	52.4579	22.0498	1.25039	4.62923e-27	1.46065e-25	-	Chr04	5453924	5463815	-	1191	-	- && Q6DQL1.1 RecName: Full=Succinate--CoA ligase [ADP-forming] subunit alpha-2, mitochondrial; Short=SlSCoALalpha2; Flags: Precursor && PF02629:CoA binding domain|PF00549:CoA-ligase	CoA_binding
gui0123430.1	129.391	137.498	151.618	48.0807	62.7318	56.4302	139.503	55.7476	1.32331	4.79095e-27	1.51055e-25	-	Chr08	9005261	9005947	+	450	-	- && P59220.2 RecName: Full=Calmodulin-7; Short=CaM-7 >P62199.2 RecName: Full=Calmodulin-1; Short=CaM-1 >P62200.2 RecName: Full=Calmodulin-1/11/16; Short=CaM-1/11/16 >P62201.2 RecName: Full=Calmodulin; Short=CaM >P62202.2 RecName: Full=Calmodulin; Short=CaM; AltName: Full=BC329 >Q7Y052.4 RecName: Full=Calmodulin; Short=CaM && PF13499:EF-hand domain pair	-
gui0159670.1	21.1751	18.4055	17.5545	5.99076	7.46589	6.00739	19.045	6.48801	1.55356	4.95418e-27	1.5597e-25	-	Chr10	24984601	24992711	+	1866	-	- && Q8W032.1 RecName: Full=Cell division control protein 6 homolog B; Short=AtCDC6b && PF13401:AAA domain|PF09079:CDC6, C terminal	-
gui0254900.1	14.8053	9.90182	12.8644	30.6941	34.0759	34.0449	12.5238	32.9383	-1.39509	5.26141e-27	1.65398e-25	-	Chr17	28001472	28010697	-	2661	-	- && O24370.1 RecName: Full=Linoleate 13S-lipoxygenase 2-1, chloroplastic; AltName: Full=Lipoxygenase 2-1; Flags: Precursor && PF00305:Lipoxygenase|PF01477:PLAT/LH2 domain	Lipoxygenase
gui0046230.1	1.57028	1.49789	1.95782	6.95342	6.79739	6.8946	1.67533	6.8818	-2.03834	5.7547e-27	1.80771e-25	-	Chr03	9060209	9062680	-	2472	-	- && P17801.2 RecName: Full=Putative receptor protein kinase ZmPK1; Flags: Precursor && PF00069:Protein kinase domain|PF00954:S-locus glycoprotein domain|PF01453:D-mannose binding lectin|PF14295:PAN domain	Pkinase
gui0162100.1	10.7986	10.3627	10.88	31.8852	22.1704	27.6858	10.6804	27.2471	-1.35114	5.82092e-27	1.82716e-25	-	Chr10	32140654	32149174	-	3423	-	- && P98204.1 RecName: Full=Phospholipid-transporting ATPase 1; Short=AtALA1; AltName: Full=Aminophospholipid flippase 1 && PF16212:Phospholipid-translocating P-type ATPase C-terminal|PF00122:E1-E2 ATPase|PF16209:Phospholipid-translocating ATPase N-terminal|PF12710:haloacid dehalogenase-like hydrolase	E1-E2_ATPase
novel.67	58.5381	61.6786	81.1775	22.5618	25.622	27.0432	67.1314	25.0757	1.4207	5.83362e-27	1.82979e-25	-	Chr01	4671386	4673118	+	1252	-	- && sp|Q7F2L3|NAC48_ORYSJ NAC domain-containing protein 48 OS=Oryza sativa subsp. japonica OX=39947 GN=NAC048 PE=1 SV=1 && PF02365:No apical meristem (NAM) protein	NAM
gui0111970.1	13.5944	14.6575	13.0151	30.2596	25.672	30.552	13.7557	28.8279	-1.06744	6.46008e-27	2.02479e-25	-	Chr07	12460541	12478990	+	4884	-	- && Q43155.3 RecName: Full=Ferredoxin-dependent glutamate synthase, chloroplastic; AltName: Full=Fd-GOGAT; Short=SoFdGOGAT && PF00310:Glutamine amidotransferases class-II|PF01493:GXGXG motif|PF04898:Glutamate synthase central domain|PF01645:Conserved region in glutamate synthase	GATase_2
novel.11469	18.389	17.2038	20.0875	6.28206	6.03624	6.59777	18.5601	6.30536	1.55755	6.65604e-27	2.08467e-25	-	Chr11	17417592	17423429	+	1569	-	- && sp|Q8VWZ8|SMO22_ARATH Methylsterol monooxygenase 2-2 OS=Arabidopsis thaliana OX=3702 GN=SMO2-2 PE=2 SV=1 && PF04116:Fatty acid hydroxylase superfamily	-
gui0020110.1	91.9596	84.817	78.8928	187.025	159.932	178.552	85.2231	175.17	-1.03944	6.99217e-27	2.18818e-25	-	Chr01	41039543	41046299	+	894	-	- && Q9FJA6.1 RecName: Full=40S ribosomal protein S3-3 && PF07650:KH domain|PF00189:Ribosomal protein S3, C-terminal domain	-
gui0038380.1	17.6026	15.19	16.8355	44.7308	42.0705	40.7538	16.5427	42.5184	-1.36189	6.99681e-27	2.18818e-25	-	Chr02	33801394	33804260	-	915	-	- && Q8LFD1.1 RecName: Full=Putative lipid phosphate phosphatase 3, chloroplastic; Short=AtLPP3; AltName: Full=Phosphatidate phosphohydrolase 3; AltName: Full=Phosphatidic acid phosphatase 3; Flags: Precursor && PF01569:PAP2 superfamily	-
novel.897	29.4377	29.7221	30.4951	11.5733	14.5038	11.5585	29.885	12.5452	1.25228	7.25773e-27	2.26811e-25	-	Chr01	5459546	5465457	-	2098	-	- && sp|A8MRC7|B3GT2_ARATH Probable beta-1,3-galactosyltransferase 2 OS=Arabidopsis thaliana OX=3702 GN=B3GALT2 PE=2 SV=1 && PF01762:Galactosyltransferase	Galactosyl_T
[truncated: 4,376 more rows]

## Sheet: 5d-19°C vs 5d-23°C
DEGs of 5d-19℃ vs 5d-23℃
[truncated: 8,082 more rows]

## Sheet: XTH-Rename
gene_id	Rename
gui0008980.1	OfXTH1
gui0009180.1	OfXTH2
gui0023710.1	OfXTH3
gui0030760.1	OfXTH4
gui0030770.1	OfXTH5
gui0036830.1	OfXTH6
gui0052240.1	OfXTH7
[truncated: 31 more rows]
