# Supplementary material for: Genome-Wide Identification and Expression Analysis of XTH Gene Family during Flower-Opening Stages in Osmanthus fragrans
Source: Plants (Basel). 2022 Apr 8;11(8):1015. doi: 10.3390/plants11081015 (PMC9031776; doi:10.3390/plants11081015)
Supplement: Supplementary file 1 [file plants-11-01015-s001.zip › Table S3.xls]

## Sheet: Sheet1
Primers of OfXTH genes used in RT-qPCR
OfXTH1-F	GAAGTGGGCAACCTTATCTATTACA
OfXTH1-R	ATAGGAGTGGAAATCTTCAGTAGGA
OfXTH2-F	GGGCCAGAGAGAGATGAACTAGATT
OfXTH2-R	GTGGAAATCTTCAGTAGGATCAAACC
OfXTH3-F	GTCAATGGAGTTGGCAATAGG
OfXTH3-R	GTCTCATCGACCAAGAATACAAC
OfXTH4-F	GACTTCGAGTTTCTTGGCAATG
OfXTH4-R	TGAGTAGGTGTGGAAAGCTGCT
OfXTH5-F	TTATCTTCTCAAGGAACTCAACACG
OfXTH5-R	ATTGGTATGAACTGTATATGGCTGG
OfXTH6-F	GTAGACACATTTGAAAAGAACCACG
OfXTH6-R	ACCACAATCGATACCTCTCCTCC
OfXTH7-F	CTTTCGAACAGTGAATCTCATCCAG
OfXTH7-R	GCAGCACTTTTTCTTGGATACCTTC
OfXTH8-F	TATCAGAGGAAGTGGAGATGGAAAT
OfXTH8-R	ATACCTTCTAATTGGCACATCATCC
OfXTH9-F	AACGTGGGACGAGAAGAAAGATAT
OfXTH9-R	AACTCCAAAAACAGTAAAAGCAGC
OfXTH10-F	AACTCGGAGCACGACGAAATAG
OfXTH10-R	TCAAACCACAAATAAATGCGCTG
OfXTH11-F	GGAAATGTACCTGGACAACCTTAT
OfXTH11-R	CCATGAATACAATCTGGTGGAGGT
OfXTH12-F	ATGAGATAGACATTGAGTTCCTTGG
OfXTH12-R	CTTCCTATGATATTTCCATCTCCAC
OfXTH13-F	ATCTCACATCGGGTCAACCAAAT
OfXTH13-R	ATACGTATGGAAGTCCTTTGTGG
OfXTH14-F	ATCCCATAGGCTTGAGAAAATCC
OfXTH14-R	CCAAGGACTTCCACACCTACTCTAT
OfXTH15-F	CAATGTGGGTGTATGGGTC
OfXTH15-R	ATTTTCCGACGAATGGTTG
OfXTH16-F	GCCGGAACTGTCACAACTTACTAC
OfXTH16-R	TGTTGTTCTCTTTCACCCTTTCC
OfXTH17-F	TATTGGGGAATCTTAGTGGTGAAC
OfXTH17-R	ACAATTGTTCGAGGATTCCAGAG
OfXTH18-F	AGGAAAAGGCAACAGAGAGCAG
OfXTH18-R	AGTTGCCCAGTCGTCAGCGT
OfXTH19-F	CATGCAAATAAAGCTTGTTCCTG
OfXTH19-R	CCTTTCCTTGGCTAAACACATTG
OfXTH20-F	ATACACAAGGCAAAGGTGACAGAG
OfXTH20-R	CAGGTTGCTGAATACTCTGATCG
OfXTH21-F	CTGTCACTGCTTTCTATCTGTCTTC
OfXTH21-R	TTTGTCTCCCTTCCCTCCTGTGT
OfXTH22-F	ATTGAATTCCTTGGAACAACACAG
OfXTH22-R	GTTATGGAAATCTCTTGTTGGGTC
OfXTH23-F	TTGTATGCAACTATATGGGATGGC
OfXTH23-R	GCACAACCATGGAGAACGAAAT
OfXTH24-F	GAGAGACGAGCTAGACATTGAGTT
OfXTH24-R	ATGTGCCTCATTTCACGGTTAC
OfXTH25-F	TGGAGATGTATTCCGGAAAACT
OfXTH25-R	CTCTACTTGTGCTCCCATTTCC
OfXTH26-F	TGATCCATCTGCAGAATTCCAT
OfXTH26-R	TGTTGCCCAGTCATCAGCTTC
OfXTH27-F	ACCAATGTGTTTACTCAAGGCAAG
OfXTH27-R	AGAGTAAATCCTCATAGGTTGCTTC
OfXTH28-F	TTGAATATGCTCTTCTACTGGC
OfXTH28-R	AACTCAGTCCAGATCAACAAAG
OfXTH29-F	TTTCGAGTTTCTAGGGAACGTATC
OfXTH29-R	CATCGACATACCACACAATCTCTG
OfXTH30-F	GAATACACTGCAGGAATTGTCGTC
OfXTH30-R	TCTACTTGTGCTCCCATTTCCATAC
OfXTH31-F	CGGAGAGAGATGAACTGGATTTTG
OfXTH31-R	GGAAATCTTCAGTGGGATCAAAC
OfXTH32-F	CAGGGAGCAGCAATTCTATCT
OfXTH32-R	ATGCAACACCTAGAGACTCAGC
OfXTH33-F	AGTTCTTGGGAAATGCTTCTGGT
OfXTH33-R	AGTGGGTTCCAGAGAATGGTGTAG
OfXTH34-F	GTCAATGGAGTTGGCAATAGG
OfXTH34-R	GTCTCATCGACCAAGAATACAAC
OfXTH35-F	TCTCATCGCTACAGCATTCTTTG
OfXTH35-R	CCAAGTTGAAGCATCCCATATAGT
OfXTH36-F	TGGCGAACCATATATTCTTCACAC
OfXTH36-R	GTGGATTCCAAATGATTGAGTAGGT
OfXTH37-F	TTCTTGGGTAACCGGACTG
OfXTH37-R	GATCCTTTGTTCCCTGTCTC
OfXTH38-F	CGTGATGAGGTTGATTTTGAGTTC
OfXTH38-R	GCAGGTTCCATAGGATAGAATAGGT
OfACT-F	CCCAAGGCAAACAGAGAAAAAAT
OfACT-R	ACCCCATCACCAGAATCAAGAA
