# Supplementary material for: Genome-Wide Identification and Expression Analysis of XTH Gene Family during Flower-Opening Stages in Osmanthus fragrans
Source: Plants (Basel). 2022 Apr 8;11(8):1015. doi: 10.3390/plants11081015 (PMC9031776; doi:10.3390/plants11081015)
Supplement: Supplementary file 1 [file plants-11-01015-s001.zip › Table S4.xls]

## Sheet: Sheet1
The FPKM value of OfXTH genes in temperature treatment transcriptome
Gene ID	2d_19°C_1	2d_19°C_2	2d_19°C_3	2d_23°C_-1	2d_23°C_-2	2d_23°C_-3	5d_19°C_1	5d_19°C_2	5d_19°C_3	5d_23°C_1	5d_23°C_2	5d_23°C_3
OfXTH1	0.839659	1.19651	0.394789	0.201006	0	0	1.96566	1.54832	2.16636	0	0	0
OfXTH2	0.0645892	0	0	0	0	0	0.0655221	0.0737293	0.23211	0	0	0
OfXTH3	324.367	309.836	280.893	435.447	301.833	298.206	447.909	363.338	365.032	244.461	217.499	237.115
OfXTH4	3.32968	5.05793	3.52769	0.0690815	0	1.31478	26.0089	12.999	17.9485	0	0	0.137538
OfXTH5	1.6409	1.46142	0.964396	1.83314	2.39617	1.93135	17.3503	9.36555	21.0168	2.28643	1.32537	2.15071
OfXTH6	0	0.0527664	0	0	0	0.0562368	1.44477	3.25148	3.54852	0	0.239271	0.0588288
OfXTH7	2.11227	1.67698	1.92126	0	0.0795604	0.0744698	2.52541	3.53065	3.25317	0.0759168	0.237635	0.233707
OfXTH8	0.739929	0.548285	0.452268	0.690815	0.702326	0.949561	0.525432	0.506783	0.886347	0.446775	0.854638	0.764098
OfXTH9	32.8741	37.283	40.1763	38.998	33.1257	32.345	33.1288	27.1229	31.7763	32.3184	33.4932	25.2648
OfXTH10	382.904	383.102	341.255	150.354	155	133.773	284.303	224.411	268.429	142.433	146.691	133.449
OfXTH11	0	0	0	0	0	0	0.0664105	0	0	0	0	0
OfXTH12	1.051	2.06866	2.14135	3.67965	4.71084	2.72347	0.533091	0.899798	0.472115	5.22225	4.82815	2.17066
OfXTH13	0	0	0.0666904	0	0	0	0	0.224187	0.0784192	0	0	0
OfXTH14	2.39782	2.281	1.25436	1.47899	1.84537	1.91922	101.243	39.9474	125.682	0.847822	2.31362	2.74383
OfXTH15	2.49996	2.37346	4.32948	1.68568	1.64785	1.54242	2.66287	3.70985	2.09625	2.13845	1.96876	1.61351
OfXTH16	0	0	0	0	0	0	0.0602803	0	0	0	0	0
OfXTH17	0	0.0604318	0	0	0	0.0644063	0.330931	0	0.468925	0.196973	0	0
OfXTH18	0	0	0	0	0	0	0	0	0	0	0	0
OfXTH19	0	0	0	0	0	0	0	0	0	0	0	0
OfXTH20	0	0	0	0	0	0	0.0661861	0	0	0	0	0
OfXTH21	101.122	102.882	95.713	27.961	34.0499	29.5321	51.8022	39.5594	50.3121	28.5559	30.7283	27.5898
OfXTH22	0.477686	0.505662	0.486628	0.637112	0.431819	0.673649	0.553812	0.467386	1.06268	0.618064	0.788199	0.845638
OfXTH23	5.01294	4.33874	6.02768	4.34772	3.4668	3.32611	10.6709	7.87994	9.45034	3.88694	4.05564	3.22482
OfXTH24	14.3536	15.8936	13.8247	7.30957	5.50472	6.1186	38.1232	38.7278	37.3577	4.85867	6.50821	4.78362
OfXTH25	2.09915	3.22203	4.33798	4.604	5.25	4.85487	20.0778	16.1572	23.2773	3.98351	4.40831	3.40641
OfXTH26	0.0737105	0	0.0750904	0.229393	0.155477	0.218293	0.0747752	0	0.176593	0	0	0
OfXTH27	68.0157	56.229	50.3991	14.6062	9.16941	6.68388	106.931	75.8842	80.7374	5.26518	5.57449	5.56178
OfXTH28	0.492657	0.319425	0.351316	0.459956	0.675451	0.2918	78.1145	69.0595	167.66	0.545361	0.620762	0.457874
OfXTH29	0.391463	0.0604318	0.26586	0	0	0.0644063	0.330931	0.148953	0.0781542	0	0	0.0673749
OfXTH30	1.47681	1.21006	2.14096	2.29797	2.03675	2.85964	5.70447	2.00999	4.15045	2.68656	2.44532	2.46354
OfXTH31	0.0645892	0.538429	0.263193	0.33501	0.204356	0.19128	1.1794	1.17967	2.24373	0.259996	0	0.133398
OfXTH32	11.5207	13.5701	12.4148	0.828978	0.351163	1.31478	15.8755	6.76555	8.93438	0.268065	0.13985	1.58168
OfXTH33	0.268224	0.310552	0.341557	0	0	0.330977	1.56457	1.22473	2.32943	0	0	0.0692464
OfXTH34	155.272	138.974	123.174	223.251	150.27	136.957	202.922	178.794	160.156	123.498	95.9655	116.923
OfXTH35	1.51965	1.8181	2.58015	0.459788	0.534228	0.312529	2.63356	3.25255	3.7924	0.318602	0.797832	0.261547
OfXTH36	25.7273	24.4487	18.9249	7.41729	4.15806	6.39873	77.8221	67.3557	66.4392	2.28643	2.94701	1.72517
OfXTH37	2.36475	2.92046	2.87744	6.8823	4.43373	3.95551	6.99682	5.02387	7.47516	6.94096	3.17278	4.88399
OfXTH38	0.654649	0.788276	0.733595	0.271642	0.276169	0.387748	1.99231	1.41985	1.72522	0.0658803	1.0311	0.20281
