# Supplementary material for: Genome-Wide Identification and Expression Analysis of XTH Gene Family during Flower-Opening Stages in Osmanthus fragrans
Source: Plants (Basel). 2022 Apr 8;11(8):1015. doi: 10.3390/plants11081015 (PMC9031776; doi:10.3390/plants11081015)
Supplement: Supplementary file 1 [file plants-11-01015-s001.zip › Table S5.xls]

## Sheet: Sheet1
The RT-qPCR raw data of OfXTH genes at different flowering stages
sample	gene	Target Cp	Reference Cp	Average Reference Cp	△CT		△△CT	2^-△△CT	Relative expression	error
S0	OfXTH1	26.7771	19.4276	19.3765	7.40058	7.40058	0	1
S0	OfXTH1	26.8441	19.3618	19.3765	7.46758	7.46758	0	1	1	0
S0	OfXTH1	26.7101	19.3401	19.3765	7.33358	7.33358	0	1
S1	OfXTH1	24.439	18.8634	18.7838	5.65525	7.40058	-1.74533	3.35271
S1	OfXTH1	24.3563	18.7042	18.7838	5.57247	7.46758	-1.89511	3.71951	3.554	0.107386
S1	OfXTH1	24.2735	18.7838	18.7838	5.48968	7.33358	-1.8439	3.58978
S2	OfXTH1	22.7435	18.9818	18.8268	3.9167	7.40058	-3.48388	11.188
S2	OfXTH1	22.8064	18.8268	18.8268	3.97962	7.46758	-3.48796	11.2197	10.732	0.471965
S2	OfXTH1	22.8693	18.6717	18.8268	4.04253	7.33358	-3.29105	9.78823
S3	OfXTH1	22.5613	19.7303	19.5452	3.01614	7.40058	-4.38444	20.8857
S3	OfXTH1	22.3858	19.5062	19.5452	2.84056	7.46758	-4.62702	24.7099	20.8991	2.1963
S3	OfXTH1	22.7827	19.3991	19.5452	3.23751	7.33358	-4.09607	17.1017
S4	OfXTH1	23.3009	21.7002	21.6429	1.65798	7.40058	-5.7426	53.5419
S4	OfXTH1	22.9873	21.661	21.6429	1.34442	7.46758	-6.12316	69.7034	54.791	8.27274
S4	OfXTH1	23.6144	21.5674	21.6429	1.97155	7.33358	-5.36203	41.1276
S5	OfXTH1	24.9671	18.8203	18.8356	6.13157	7.40058	-1.26901	2.40997
S5	OfXTH1	24.5601	18.8356	18.8356	5.72451	7.46758	-1.74307	3.34748	2.8553	0.271648
S5	OfXTH1	24.6794	18.8508	18.8356	5.84381	7.33358	-1.48977	2.80845
S0	OfXTH2	27.4673	19.4276	19.3765	8.09078	8.09078	0	1
S0	OfXTH2	27.5625	19.3618	19.3765	8.18603	8.18603	0	1	1	0
S0	OfXTH2	27.372	19.3401	19.3765	7.99552	7.99552	0	1
S1	OfXTH2	24.4181	18.8634	18.7838	5.63428	8.09078	-2.4565	5.48882
S1	OfXTH2	24.7343	18.7042	18.7838	5.95052	8.18603	-2.23551	4.70931	4.93429	0.278907
S1	OfXTH2	24.5762	18.7838	18.7838	5.7924	7.99552	-2.20312	4.60473
S2	OfXTH2	21.8074	18.9818	18.8268	2.98065	8.09078	-5.11012	34.5382
S2	OfXTH2	21.9578	18.8268	18.8268	3.13109	8.18603	-5.05495	33.2422	31.3419	2.5756
S2	OfXTH2	22.1083	18.6717	18.8268	3.28153	7.99552	-4.71399	26.2454
S3	OfXTH2	22.3361	19.7303	19.5452	2.79088	8.09078	-5.29989	39.3937
S3	OfXTH2	22.198	19.5062	19.5452	2.65283	8.18603	-5.5332	46.3084	39.7379	3.69816
S3	OfXTH2	22.4741	19.3991	19.5452	2.92893	7.99552	-5.06658	33.5115
S4	OfXTH2	22.7721	21.7002	21.6429	1.1292	8.09078	-6.96158	124.636
S4	OfXTH2	22.6394	21.661	21.6429	0.996489	8.18603	-7.18955	145.972	125.675	11.4299
S4	OfXTH2	22.9048	21.5674	21.6429	1.26191	7.99552	-6.73361	106.419
S5	OfXTH2	24.1236	18.8203	18.8356	5.28805	8.09078	-2.80273	6.97757
S5	OfXTH2	23.944	18.8356	18.8356	5.10844	8.18603	-3.0776	8.44207	7.93272	0.477924
S5	OfXTH2	23.7644	18.8508	18.8356	4.92882	7.99552	-3.06669	8.3785
S0	OfXTH3	22.3614	23.3067	23.484	-1.12263	-1.12263	-3.55271e-15	1
S0	OfXTH3	22.1963	23.6122	23.484	-1.28766	-1.28766	4.21885e-15	1	1	1.74132e-15
S0	OfXTH3	22.3081	23.5331	23.484	-1.17586	-1.17586	-3.33067e-15	1
S1	OfXTH3	18.4448	22.3461	22.3096	-3.8648	-1.12263	-2.74217	6.69077
S1	OfXTH3	18.5651	22.3558	22.3096	-3.74449	-1.28766	-2.45684	5.49011	5.75302	0.483718
S1	OfXTH3	18.7895	22.227	22.3096	-3.52017	-1.17586	-2.34431	5.07819
S2	OfXTH3	19.5727	22.4264	22.4834	-2.91071	-1.12263	-1.78808	3.45354
S2	OfXTH3	19.6619	22.5063	22.4834	-2.8215	-1.28766	-1.53385	2.89557	3.2402	0.173938
S2	OfXTH3	19.5542	22.5175	22.4834	-2.92925	-1.17586	-1.75339	3.3715
S3	OfXTH3	18.9973	21.603	21.3556	-2.3583	-1.12263	-1.23567	2.35491
S3	OfXTH3	19.2251	21.2686	21.3556	-2.1305	-1.28766	-0.842839	1.79358	2.16295	0.184737
S3	OfXTH3	18.953	21.1951	21.3556	-2.4026	-1.17586	-1.22674	2.34038
S4	OfXTH3	19.7423	21.5087	21.5436	-1.80136	-1.12263	-0.678725	1.60072
S4	OfXTH3	19.9127	21.6534	21.5436	-1.63092	-1.28766	-0.343265	1.26862	1.50206	0.11718
S4	OfXTH3	19.6569	21.4688	21.5436	-1.88675	-1.17586	-0.710896	1.63682
S5	OfXTH3	24.8859	21.5936	21.6405	3.24536	-1.12263	4.36799	0.0484289
S5	OfXTH3	25.2006	21.5456	21.6405	3.56007	-1.28766	4.84773	0.0347287	0.0400615	0.00423597
S5	OfXTH3	25.2199	21.7824	21.6405	3.57942	-1.17586	4.75528	0.0370269
S0	OfXTH4	27.6881	19.4276	19.3765	8.3116	8.3116	0	1
S0	OfXTH4	27.825	19.3618	19.3765	8.44851	8.44851	0	1	1	0
S0	OfXTH4	27.9619	19.3401	19.3765	8.58543	8.58543	0	1
S1	OfXTH4	20.835	18.8634	18.7838	2.05122	8.3116	-6.26038	76.6586
S1	OfXTH4	20.8788	18.7042	18.7838	2.095	8.44851	-6.35351	81.7708	81.8845	3.05047
S1	OfXTH4	20.9226	18.7838	18.7838	2.13877	8.58543	-6.44665	87.2239
S2	OfXTH4	18.8965	18.9818	18.8268	0.0696987	8.3116	-8.2419	302.733
S2	OfXTH4	18.9721	18.8268	18.8268	0.145387	8.44851	-8.30313	315.857	325.04	16.1949
S2	OfXTH4	18.9343	18.6717	18.8268	0.107543	8.58543	-8.47788	356.531
S3	OfXTH4	21.4141	19.7303	19.5452	1.86895	8.3116	-6.44265	86.9825
S3	OfXTH4	21.3274	19.5062	19.5452	1.78218	8.44851	-6.66634	101.57	110.685	16.9408
S3	OfXTH4	20.9657	19.3991	19.5452	1.42048	8.58543	-7.16494	143.504
S4	OfXTH4	19.58	21.7002	21.6429	-2.06286	8.3116	-10.3745	1327.47
S4	OfXTH4	19.7362	21.661	21.6429	-1.90668	8.44851	-10.3552	1309.86	1314.86	6.3467
S4	OfXTH4	19.876	21.5674	21.6429	-1.76691	8.58543	-10.3523	1307.26
S5	OfXTH4	16.803	18.8203	18.8356	-2.03258	8.3116	-10.3442	1299.89
S5	OfXTH4	16.6592	18.8356	18.8356	-2.17639	8.44851	-10.6249	1579.11	1573.75	156.587
S5	OfXTH4	16.5737	18.8508	18.8356	-2.26182	8.58543	-10.8472	1842.24
S0	OfXTH5	24.6997	19.4276	19.3765	5.32323	5.32323	0	1
S0	OfXTH5	24.6616	19.3618	19.3765	5.28514	5.28514	0	1	1	0
S0	OfXTH5	24.7378	19.3401	19.3765	5.36132	5.36132	0	1
S1	OfXTH5	20.3614	18.8634	18.7838	1.57757	5.32323	-3.74567	13.414
S1	OfXTH5	20.5823	18.7042	18.7838	1.79855	5.28514	-3.48659	11.2091	11.9266	0.743863
S1	OfXTH5	20.6653	18.7838	18.7838	1.88149	5.36132	-3.47983	11.1567
S2	OfXTH5	19.7075	18.9818	18.8268	0.880712	5.32323	-4.44252	21.7436
S2	OfXTH5	19.7661	18.8268	18.8268	0.939355	5.28514	-4.34579	20.3335	20.8864	0.43456
S2	OfXTH5	19.8248	18.6717	18.8268	0.997998	5.36132	-4.36332	20.5822
S3	OfXTH5	24.3727	19.7303	19.5452	4.82746	5.32323	-0.495768	1.41007
S3	OfXTH5	24.1487	19.5062	19.5452	4.60353	5.28514	-0.681616	1.60394	1.66295	0.16568
S3	OfXTH5	23.9248	19.3991	19.5452	4.37959	5.36132	-0.981729	1.97483
S4	OfXTH5	25.3968	21.7002	21.6429	3.75392	5.32323	-1.56931	2.96763
S4	OfXTH5	25.7725	21.661	21.6429	4.1296	5.28514	-1.15554	2.22768	2.59501	0.21362
S4	OfXTH5	25.6314	21.5674	21.6429	3.98852	5.36132	-1.3728	2.58972
S5	OfXTH5	26.8298	18.8203	18.8356	7.99423	5.32323	2.671	0.157018
S5	OfXTH5	26.5453	18.8356	18.8356	7.70977	5.28514	2.42463	0.186258	0.194143	0.0240356
S5	OfXTH5	26.2609	18.8508	18.8356	7.42532	5.36132	2.064	0.239152
S0	OfXTH6	30.384	19.4276	19.3765	11.0075	11.0075	0	1
S0	OfXTH6	30.3241	19.3618	19.3765	10.9476	10.9476	0	1	1	0
S0	OfXTH6	30.4439	19.3401	19.3765	11.0674	11.0674	0	1
S1	OfXTH6	21.1885	18.8634	18.7838	2.40468	11.0075	-8.60282	388.783
S1	OfXTH6	20.9249	18.7042	18.7838	2.14113	10.9476	-8.80652	447.74	473.503	57.8042
S1	OfXTH6	20.6614	18.7838	18.7838	1.87757	11.0674	-9.18979	583.987
S2	OfXTH6	22.107	18.9818	18.8268	3.28023	11.0075	-7.72728	211.905
S2	OfXTH6	22.3151	18.8268	18.8268	3.4884	10.9476	-7.45925	175.978	214.35	22.8929
S2	OfXTH6	21.8988	18.6717	18.8268	3.07206	11.0674	-7.9953	255.168
S3	OfXTH6	23.1759	19.7303	19.5452	3.63071	11.0075	-7.3768	166.203
S3	OfXTH6	23.6615	19.5062	19.5452	4.11632	10.9476	-6.83132	113.876	142.162	15.2538
S3	OfXTH6	23.4187	19.3991	19.5452	3.87351	11.0674	-7.19385	146.408
S4	OfXTH6	25.3205	21.7002	21.6429	3.67767	11.0075	-7.32983	160.879
S4	OfXTH6	25.5713	21.661	21.6429	3.92839	10.9476	-7.01925	129.72	148.112	9.42452
S4	OfXTH6	25.4459	21.5674	21.6429	3.80303	11.0674	-7.26433	153.738
S5	OfXTH6	22.7315	18.8203	18.8356	3.89593	11.0075	-7.11157	138.292
S5	OfXTH6	22.3097	18.8356	18.8356	3.47417	10.9476	-7.47347	177.721	160.951	11.7568
S5	OfXTH6	22.5206	18.8508	18.8356	3.68505	11.0674	-7.38231	166.839
S0	OfXTH7	24.5832	20.5627	20.5771	4.0061	4.0061	0	1
S0	OfXTH7	24.7566	20.5181	20.5771	4.17954	4.17954	0	1	1	0
S0	OfXTH7	24.6699	20.6503	20.5771	4.09282	4.09282	0	1
S1	OfXTH7	22.6038	19.6989	19.5305	3.07331	4.0061	-0.932791	1.90897
S1	OfXTH7	22.3379	19.2861	19.5305	2.80741	4.17954	-1.37213	2.58852	2.15308	0.218255
S1	OfXTH7	22.6512	19.6065	19.5305	3.12068	4.09282	-0.972139	1.96175
S2	OfXTH7	20.4751	18.9705	18.9705	1.50465	4.0061	-2.50145	5.66253
S2	OfXTH7	20.6971	19.237	18.9705	1.7266	4.17954	-2.45294	5.47532	5.56866	0.0540425
S2	OfXTH7	20.5861	18.704	18.9705	1.61563	4.09282	-2.47719	5.56814
S3	OfXTH7	23.5428	19.9262	19.7835	3.75933	4.0061	-0.24677	1.18655
S3	OfXTH7	23.5989	19.8909	19.7835	3.81541	4.17954	-0.364135	1.28711	1.14243	0.0987635
S3	OfXTH7	23.9448	19.5332	19.7835	4.16132	4.09282	0.0685038	0.953626
S4	OfXTH7	29.2809	20.9396	21.0626	8.21825	4.0061	4.21215	0.0539531
S4	OfXTH7	29.3129	21.3532	21.0626	8.25023	4.17954	4.07069	0.0595114	0.0560917	0.00172767
S4	OfXTH7	29.3448	20.8951	21.0626	8.28222	4.09282	4.1894	0.0548106
S5	OfXTH7	29.8428	20.6283	20.7212	9.12152	4.0061	5.11542	0.0288473
S5	OfXTH7	29.773	20.6808	20.7212	9.0518	4.17954	4.87226	0.0341432	0.0322445	0.00170254
S5	OfXTH7	29.7033	20.8546	20.7212	8.98209	4.09282	4.88927	0.0337431
S0	OfXTH8	20.3268	19.4276	19.3765	0.950295	0.950295	0	1
S0	OfXTH8	19.8789	19.3618	19.3765	0.502418	0.502418	0	1	1	0
S0	OfXTH8	20.1029	19.3401	19.3765	0.726356	0.726356	0	1
S1	OfXTH8	22.5661	18.8634	18.7838	3.78231	0.950295	2.83201	0.140436
S1	OfXTH8	22.447	18.7042	18.7838	3.66319	0.502418	3.16078	0.111818	0.12099	0.0097283
S1	OfXTH8	22.6852	18.7838	18.7838	3.90142	0.726356	3.17506	0.110716
S2	OfXTH8	21.8207	18.9818	18.8268	2.99393	0.950295	2.04364	0.242552
S2	OfXTH8	21.7537	18.8268	18.8268	2.92695	0.502418	2.42453	0.186271	0.218903	0.0168565
S2	OfXTH8	21.6867	18.6717	18.8268	2.85996	0.726356	2.1336	0.227888
S3	OfXTH8	23.4737	19.7303	19.5452	3.92849	0.950295	2.9782	0.126904
S3	OfXTH8	23.6934	19.5062	19.5452	4.1482	0.502418	3.64578	0.0798931	0.102496	0.0136007
S3	OfXTH8	23.5835	19.3991	19.5452	4.03835	0.726356	3.31199	0.100691
S4	OfXTH8	25.4677	21.7002	21.6429	3.82481	0.950295	2.87451	0.13636
S4	OfXTH8	25.3523	21.661	21.6429	3.70938	0.502418	3.20696	0.108295	0.117477	0.00944238
S4	OfXTH8	25.5831	21.5674	21.6429	3.94023	0.726356	3.21388	0.107777
S5	OfXTH8	27.5469	18.8203	18.8356	8.71139	0.950295	7.7611	0.00460975
S5	OfXTH8	27.3011	18.8356	18.8356	8.46559	0.502418	7.96317	0.00400725	0.00426993	0.00017815
S5	OfXTH8	27.4598	18.8508	18.8356	8.62422	0.726356	7.89787	0.00419281
S0	OfXTH9	22.3742	19.4276	19.3765	2.99772	2.99772	0	1
S0	OfXTH9	22.2859	19.3618	19.3765	2.90938	2.90938	0	1	1	0
S0	OfXTH9	22.1975	19.3401	19.3765	2.82103	2.82103	0	1
S1	OfXTH9	21.7983	18.8634	18.7838	3.01455	2.99772	0.0168231	0.988407
S1	OfXTH9	21.5889	18.7042	18.7838	2.80506	2.90938	-0.104316	1.07498	1.09931	0.0720827
S1	OfXTH9	21.3009	18.7838	18.7838	2.51707	2.82103	-0.303961	1.23453
S2	OfXTH9	20.232	18.9818	18.8268	1.40524	2.99772	-1.59249	3.01569
S2	OfXTH9	20.3437	18.8268	18.8268	1.51698	2.90938	-1.3924	2.62515	3.05611	0.261268
S2	OfXTH9	19.8291	18.6717	18.8268	1.00239	2.82103	-1.81864	3.52749
S3	OfXTH9	21.9883	19.7303	19.5452	2.44309	2.99772	-0.554636	1.4688
S3	OfXTH9	22.2304	19.5062	19.5452	2.68515	2.90938	-0.224224	1.16815	1.32546	0.0870709
S3	OfXTH9	21.9446	19.3991	19.5452	2.39941	2.82103	-0.421624	1.33943
S4	OfXTH9	32.7533	21.7002	21.6429	11.1104	2.99772	8.11272	0.00361268
S4	OfXTH9	32.5764	21.661	21.6429	10.9336	2.90938	8.02418	0.00384132	0.00342715	0.000307033
S4	OfXTH9	32.9302	21.5674	21.6429	11.2873	2.82103	8.46629	0.00282744
S5	OfXTH9	29.3664	18.8203	18.8356	10.5308	2.99772	7.53308	0.00539903
S5	OfXTH9	29.6152	18.8356	18.8356	10.7797	2.90938	7.87028	0.00427376	0.00511624	0.000428757
S5	OfXTH9	29.1175	18.8508	18.8356	10.282	2.82103	7.46093	0.00567593
S0	OfXTH10	16.6924	19.7989	19.6986	-3.00627	-3.00627	0	1
S0	OfXTH10	16.5382	19.5983	19.6986	-3.16046	-3.16046	0	1	1	0
S0	OfXTH10	16.8466	19.6986	19.6986	-2.85208	-2.85208	0	1
S1	OfXTH10	15.6728	19.6512	19.6095	-3.93672	-3.00627	-0.930447	1.90587
S1	OfXTH10	15.8517	19.6095	19.6095	-3.75785	-3.16046	-0.597392	1.51298	1.80407	0.147719
S1	OfXTH10	15.7622	19.5678	19.6095	-3.84728	-2.85208	-0.995201	1.99336
S2	OfXTH10	15.5838	18.5741	18.5741	-2.99036	-3.00627	0.0159112	0.989032
S2	OfXTH10	15.5533	18.7002	18.5741	-3.02086	-3.16046	0.139598	0.907772	0.940692	0.0246923
S2	OfXTH10	15.8341	18.4481	18.5741	-2.74003	-2.85208	0.112052	0.925271
S3	OfXTH10	17.9411	21.4776	21.356	-3.41482	-3.00627	-0.408555	1.32736
S3	OfXTH10	17.6533	21.2343	21.356	-3.70269	-3.16046	-0.542233	1.45622	1.47187	0.0883016
S3	OfXTH10	17.7972	21.356	21.356	-3.55876	-2.85208	-0.706675	1.63204
S4	OfXTH10	18.3765	21.7002	21.6429	-3.26638	-3.00627	-0.260112	1.19757
S4	OfXTH10	18.5386	21.661	21.6429	-3.10424	-3.16046	0.0562168	0.961783	1.13973	0.0907696
S4	OfXTH10	18.4576	21.5674	21.6429	-3.18531	-2.85208	-0.333229	1.25983
S5	OfXTH10	18.6049	18.8203	18.8356	-0.230669	-3.00627	2.7756	0.146036
S5	OfXTH10	18.1941	18.8356	18.8356	-0.641503	-3.16046	2.51895	0.174469	0.175447	0.0172692
S5	OfXTH10	18.2639	18.8508	18.8356	-0.571641	-2.85208	2.28044	0.205835
S0	OfXTH11	24.8733	19.7989	19.6986	5.17467	5.17467	0	1
S0	OfXTH11	24.8971	19.5983	19.6986	5.1985	5.1985	0	1	1	0
S0	OfXTH11	24.921	19.6986	19.6986	5.22233	5.22233	0	1
S1	OfXTH11	22.472	19.6512	19.6095	2.86246	5.17467	-2.3122	4.96641
S1	OfXTH11	22.4213	19.6095	19.6095	2.81173	5.1985	-2.38677	5.22986	5.23451	0.156149
S1	OfXTH11	22.3705	19.5678	19.6095	2.761	5.22233	-2.46134	5.50727
S2	OfXTH11	21.569	18.5741	18.5741	2.9948	5.17467	-2.17986	4.5311
S2	OfXTH11	21.7891	18.7002	18.5741	3.21492	5.1985	-1.98358	3.95472	4.01733	0.280305
S2	OfXTH11	21.9621	18.4481	18.5741	3.38796	5.22233	-1.83438	3.56617
S3	OfXTH11	22.295	18.3028	18.4527	3.8423	5.17467	-1.33236	2.51815
S3	OfXTH11	22.6872	18.5518	18.4527	4.23449	5.1985	-0.964011	1.95073	2.24695	0.164278
S3	OfXTH11	22.4911	18.5035	18.4527	4.0384	5.22233	-1.18394	2.27196
S4	OfXTH11	26.6033	21.7002	21.6429	4.96044	5.17467	-0.214222	1.16008
S4	OfXTH11	26.7658	21.661	21.6429	5.1229	5.1985	-0.0755959	1.0538	1.11576	0.031924
S4	OfXTH11	26.6846	21.5674	21.6429	5.04167	5.22233	-0.180659	1.1334
S5	OfXTH11	26.4729	18.8203	18.8356	7.6373	5.17467	2.46263	0.181416
S5	OfXTH11	26.8019	18.8356	18.8356	7.96636	5.1985	2.76786	0.146822	0.165179	0.0100424
S5	OfXTH11	26.6374	18.8508	18.8356	7.80183	5.22233	2.57949	0.1673
S0	OfXTH12	25.5316	23.8527	24.0459	1.48567	1.48567	0	1
S0	OfXTH12	25.8809	24.1761	24.0459	1.83507	1.83507	0	1	1	0
S0	OfXTH12	25.6698	24.1088	24.0459	1.62393	1.62393	0	1
S1	OfXTH12	23.7244	21.5245	21.4237	2.3007	1.48567	0.81503	0.568397
S1	OfXTH12	23.7845	21.3561	21.4237	2.36078	1.83507	0.525705	0.69462	0.599171	0.0487172
S1	OfXTH12	23.9514	21.3905	21.4237	2.52768	1.62393	0.903746	0.534497
S2	OfXTH12	24.6259	21.6314	21.6183	3.00765	1.48567	1.52198	0.348208
S2	OfXTH12	24.7196	21.7955	21.6183	3.10138	1.83507	1.26631	0.415721	0.378021	0.0198843
S2	OfXTH12	24.6761	21.4278	21.6183	3.0578	1.62393	1.43387	0.370136
S3	OfXTH12	25.3253	20.5218	20.3314	4.99391	1.48567	3.50823	0.0878854
S3	OfXTH12	25.4957	20.3314	20.3314	5.16435	1.83507	3.32928	0.099492	0.0933548	0.00336714
S3	OfXTH12	25.3868	20.141	20.3314	5.05542	1.62393	3.43149	0.092687
S4	OfXTH12	24.6638	20.5083	20.722	3.9418	1.48567	2.45613	0.182235
S4	OfXTH12	24.6958	20.8583	20.722	3.9738	1.83507	2.13873	0.22708	0.217376	0.0181484
S4	OfXTH12	24.388	20.7993	20.722	3.66601	1.62393	2.04208	0.242814
S5	OfXTH12	31.9432	21.5936	21.6405	10.3027	1.48567	8.81699	0.00221728
S5	OfXTH12	31.9836	21.5456	21.6405	10.343	1.83507	8.50796	0.00274694	0.00249125	0.000153172
S5	OfXTH12	31.9028	21.7824	21.6405	10.2623	1.62393	8.63837	0.00250952
S0	OfXTH13	26.0477	20.7025	20.8367	5.21102	5.21102	0	1
S0	OfXTH13	25.561	20.971	20.8367	4.72432	4.72432	0	1	1	0
S0	OfXTH13	25.7583	20.8367	20.8367	4.92158	4.92158	0	1
S1	OfXTH13	22.6803	19.6512	19.6095	3.07079	5.21102	-2.14023	4.40833
S1	OfXTH13	22.4029	19.6095	19.6095	2.79334	4.72432	-1.93098	3.81314	3.91436	0.260927
S1	OfXTH13	22.7149	19.5678	19.6095	3.10534	4.92158	-1.81624	3.52162
S2	OfXTH13	21.2156	18.5741	18.5741	2.64141	5.21102	-2.56962	5.93652
S2	OfXTH13	21.1419	18.7002	18.5741	2.56778	4.72432	-2.15655	4.45847	5.12597	0.43263
S2	OfXTH13	21.1787	18.4481	18.5741	2.60459	4.92158	-2.31699	4.98292
S3	OfXTH13	21.7933	18.3028	18.4527	3.34061	5.21102	-1.87041	3.65636
S3	OfXTH13	21.7429	18.5518	18.4527	3.29018	4.72432	-1.43414	2.70222	3.13435	0.279081
S3	OfXTH13	21.7681	18.5035	18.4527	3.3154	4.92158	-1.60619	3.04446
S4	OfXTH13	26.6601	21.7002	21.6429	5.01723	5.21102	-0.193796	1.14377
S4	OfXTH13	26.7075	21.661	21.6429	5.06458	4.72432	0.340256	0.789901	0.966917	0.102153
S4	OfXTH13	26.6128	21.5674	21.6429	4.96987	4.92158	0.0482923	0.96708
S5	OfXTH13	26.3973	18.8203	18.8356	7.56174	5.21102	2.35071	0.196049
S5	OfXTH13	26.6073	18.8356	18.8356	7.77176	4.72432	3.04744	0.120956	0.145632	0.0252104
S5	OfXTH13	26.8173	18.8508	18.8356	7.98179	4.92158	3.06021	0.11989
S0	OfXTH14	30.8655	23.8527	24.0459	6.81963	6.81963	0	1
S0	OfXTH14	31.0952	24.1761	24.0459	7.04929	7.04929	0	1	1	0
S0	OfXTH14	30.6358	24.1088	24.0459	6.58996	6.58996	0	1
S1	OfXTH14	19.8424	21.5245	21.4237	-1.58129	6.81963	-8.40092	338.009
S1	OfXTH14	19.9468	21.3561	21.4237	-1.47685	7.04929	-8.52614	368.657	309.36	44.8541
S1	OfXTH14	20.223	21.3905	21.4237	-1.20064	6.58996	-7.79061	221.414
S2	OfXTH14	21.395	21.6314	21.6183	-0.223224	6.81963	-7.04285	131.859
S2	OfXTH14	21.5283	21.7955	21.6183	-0.0899689	7.04929	-7.13926	140.971	125.381	11.3434
S2	OfXTH14	21.5173	21.4278	21.6183	-0.100909	6.58996	-6.69087	103.313
S3	OfXTH14	26.678	20.5218	20.3314	6.34661	6.81963	-0.473013	1.38801
S3	OfXTH14	26.2243	20.3314	20.3314	5.89295	7.04929	-1.15634	2.22891	1.6447	0.292816
S3	OfXTH14	26.5239	20.141	20.3314	6.19249	6.58996	-0.397475	1.3172
S4	OfXTH14	31.0452	20.5083	20.722	10.3232	6.81963	3.50362	0.0881667
S4	OfXTH14	31.1425	20.8583	20.722	10.4205	7.04929	3.37118	0.0966436	0.0905633	0.00306277
S4	OfXTH14	30.8368	20.7993	20.722	10.1148	6.58996	3.52484	0.0868795
S5	OfXTH14	23.9898	21.5936	21.6405	2.34933	6.81963	-4.4703	22.1664
S5	OfXTH14	23.8759	21.5456	21.6405	2.23533	7.04929	-4.81396	28.1285	23.4127	2.44364
S5	OfXTH14	23.9126	21.7824	21.6405	2.27213	6.58996	-4.31784	19.9434
S0	OfXTH15	31.3722	23.8527	24.0459	7.32636	7.32636	0	1
S0	OfXTH15	31.511	24.1761	24.0459	7.46511	7.46511	0	1	1	0
S0	OfXTH15	31.6626	24.1088	24.0459	7.61675	7.61675	0	1
S1	OfXTH15	26.4654	21.5245	21.4237	5.04169	7.32636	-2.28467	4.87254
S1	OfXTH15	26.2955	21.3561	21.4237	4.87182	7.46511	-2.59329	6.03472	5.4174	0.337445
S1	OfXTH15	26.6222	21.3905	21.4237	5.19857	7.61675	-2.41818	5.34495
S2	OfXTH15	25.8478	21.6314	21.6183	4.22958	7.32636	-3.09678	8.55508
S2	OfXTH15	25.9714	21.7955	21.6183	4.35316	7.46511	-3.11195	8.6455	8.67195	0.0762699
S2	OfXTH15	26.095	21.4278	21.6183	4.47674	7.61675	-3.14001	8.81528
S3	OfXTH15	30.5729	20.5218	20.3314	10.2415	7.32636	2.91513	0.132574
S3	OfXTH15	31.0693	20.3314	20.3314	10.7379	7.46511	3.27278	0.103465	0.108582	0.0126364
S3	OfXTH15	31.4268	20.141	20.3314	11.0954	7.61675	3.47865	0.0897061
S4	OfXTH15	32.907	21.3135	21.5049	11.4021	7.32636	4.07579	0.0593015
S4	OfXTH15	32.9643	21.6152	21.5049	11.4594	7.46511	3.99431	0.0627469	0.0630122	0.00222293
S4	OfXTH15	33.0216	21.5859	21.5049	11.5167	7.61675	3.89995	0.0669883
S5	OfXTH15	34.167	21.5936	21.6405	12.5265	7.32636	5.20012	0.0272024
S5	OfXTH15	34.0982	21.5456	21.6405	12.4577	7.46511	4.99256	0.0314115	0.0317371	0.00271696
S5	OfXTH15	34.0294	21.7824	21.6405	12.3889	7.61675	4.77212	0.0365973
S0	OfXTH16	31.3849	19.3755	19.5346	11.8503	11.8503	-3.55271e-14	1
S0	OfXTH16	31.4203	19.596	19.5346	11.8857	11.8857	-3.55271e-14	1	1	0
S0	OfXTH16	31.4026	19.6324	19.5346	11.868	11.868	-3.37508e-14	1
S1	OfXTH16	28.4263	19.6989	19.5305	8.89576	11.8503	-2.9545	7.75165
S1	OfXTH16	27.974	19.2861	19.5305	8.44344	11.8857	-3.44226	10.8698	8.11897	1.4935
S1	OfXTH16	28.8786	19.6065	19.5305	9.34807	11.868	-2.5199	5.73544
S2	OfXTH16	30.7329	18.9705	18.9705	11.7625	11.8503	-0.0877842	1.06274
S2	OfXTH16	30.7445	19.237	18.9705	11.774	11.8857	-0.111695	1.0805	1.0716	0.00512689
S2	OfXTH16	30.7387	18.704	18.9705	11.7682	11.868	-0.0997395	1.07158
S3	OfXTH16	28.679	19.9262	19.7835	8.89553	11.8503	-2.95473	7.75287
S3	OfXTH16	28.9721	19.8909	19.7835	9.18865	11.8857	-2.69705	6.48473	6.48847	0.728922
S3	OfXTH16	29.2652	19.5332	19.7835	9.48177	11.868	-2.38621	5.22781
S4	OfXTH16	23.863	21.7039	21.6241	2.23887	11.8503	-9.61139	782.198
S4	OfXTH16	23.8593	21.6168	21.6241	2.2352	11.8857	-9.6505	803.693	855.246	62.6086
S4	OfXTH16	23.5557	21.5517	21.6241	1.93157	11.868	-9.93641	979.847
S5	OfXTH16	24.5643	20.6283	20.7212	3.84307	11.8503	-8.00719	257.28
S5	OfXTH16	24.3716	20.6808	20.7212	3.65035	11.8857	-8.23535	301.361	279.472	12.7261
S5	OfXTH16	24.4611	20.8546	20.7212	3.73985	11.868	-8.12813	279.776
S0	OfXTH17	26.7092	19.7989	19.6986	7.01052	7.01052	0	1
S0	OfXTH17	26.7711	19.5983	19.6986	7.07243	7.07243	0	1	1	0
S0	OfXTH17	26.833	19.6986	19.6986	7.13434	7.13434	0	1
S1	OfXTH17	25.3823	19.6512	19.6095	5.77275	7.01052	-1.23777	2.35834
S1	OfXTH17	25.3877	19.6095	19.6095	5.77819	7.07243	-1.29423	2.45247	2.4634	0.0640501
S1	OfXTH17	25.3768	19.5678	19.6095	5.7673	7.13434	-1.36704	2.5794
S2	OfXTH17	25.2304	18.5741	18.5741	6.65629	7.01052	-0.354229	1.2783
S2	OfXTH17	25.4872	18.7002	18.5741	6.91305	7.07243	-0.159376	1.1168	1.1236	0.0874173
S2	OfXTH17	25.744	18.4481	18.5741	7.16982	7.13434	0.0354775	0.975709
S3	OfXTH17	25.4726	18.3028	18.4527	7.01993	7.01052	0.00940797	0.9935
S3	OfXTH17	25.4474	18.5518	18.4527	6.99472	7.07243	-0.0777092	1.05534	1.03754	0.0221556
S3	OfXTH17	25.4978	18.5035	18.4527	7.04513	7.13434	-0.0892073	1.06379
S4	OfXTH17	27.5876	21.7002	21.6429	5.9447	7.01052	-1.06582	2.09336
S4	OfXTH17	27.5225	21.661	21.6429	5.87964	7.07243	-1.19279	2.28594	2.18656	0.0556788
S4	OfXTH17	27.6526	21.5674	21.6429	6.00976	7.13434	-1.12458	2.18039
S5	OfXTH17	25.6215	18.8203	18.8356	6.78594	7.01052	-0.224583	1.16844
S5	OfXTH17	25.486	18.8356	18.8356	6.65046	7.07243	-0.421971	1.33976	1.26287	0.0502264
S5	OfXTH17	25.6133	18.8508	18.8356	6.77774	7.13434	-0.356603	1.28041
S0	OfXTH18	28.6366	20.7025	20.8367	7.7999	7.7999	0	1
S0	OfXTH18	28.6016	20.971	20.8367	7.76492	7.76492	0	1	1	0
S0	OfXTH18	28.6716	20.8367	20.8367	7.83487	7.83487	0	1
S1	OfXTH18	26.8974	19.6989	19.5305	7.36693	7.7999	-0.432965	1.35001
S1	OfXTH18	26.9518	19.2861	19.5305	7.4213	7.76492	-0.343624	1.26894	1.35173	0.0483057
S1	OfXTH18	26.8431	19.6065	19.5305	7.31257	7.83487	-0.522306	1.43625
S2	OfXTH18	26.8468	18.9705	18.9705	7.87631	7.7999	0.076414	0.948412
S2	OfXTH18	26.9917	19.237	18.9705	8.02126	7.76492	0.256343	0.837208	0.953336	0.0685123
S2	OfXTH18	26.7018	18.704	18.9705	7.73136	7.83487	-0.103515	1.07439
S3	OfXTH18	27.9623	19.9262	19.7835	8.17888	7.7999	0.378985	0.768978
S3	OfXTH18	28.4635	19.8909	19.7835	8.68004	7.76492	0.915121	0.530299	0.639352	0.0696644
S3	OfXTH18	28.3108	19.5332	19.7835	8.52738	7.83487	0.692509	0.618777
S4	OfXTH18	25.8277	21.7039	21.6241	4.20352	7.7999	-3.59638	12.0953
S4	OfXTH18	25.6035	21.6168	21.6241	3.97935	7.76492	-3.78557	13.7902	13.093	0.511799
S4	OfXTH18	25.7156	21.5517	21.6241	4.09143	7.83487	-3.74344	13.3933
S5	OfXTH18	26.5913	20.6283	20.7212	5.87003	7.7999	-1.92987	3.81021
S5	OfXTH18	26.7668	20.6808	20.7212	6.04553	7.76492	-1.71939	3.29298	3.59218	0.154729
S5	OfXTH18	26.679	20.8546	20.7212	5.95778	7.83487	-1.8771	3.67335
S0	OfXTH19	31.6358	20.5627	20.5771	11.0588	11.0588	-3.55271e-14	1
S0	OfXTH19	31.7434	20.5181	20.5771	11.1664	11.1664	-3.55271e-14	1	1	0
S0	OfXTH19	31.851	20.6503	20.5771	11.274	11.274	-3.37508e-14	1
S1	OfXTH19	29.4008	19.6989	19.5305	9.87025	11.0588	-1.18852	2.27919
S1	OfXTH19	29.3605	19.2861	19.5305	9.82999	11.1664	-1.33639	2.52519	2.53404	0.149759
S1	OfXTH19	29.3202	19.6065	19.5305	9.78973	11.274	-1.48426	2.79774
S2	OfXTH19	29.6981	18.9705	18.9705	10.7276	11.0588	-0.331125	1.25799
S2	OfXTH19	29.9579	19.237	18.9705	10.9874	11.1664	-0.178982	1.13208	1.24158	0.0590508
S2	OfXTH19	29.828	18.704	18.9705	10.8575	11.274	-0.416469	1.33466
S3	OfXTH19	28.7319	18.3028	18.4527	10.2793	11.0588	-0.779505	1.71654
S3	OfXTH19	28.8746	18.5518	18.4527	10.422	11.1664	-0.744425	1.67531	1.67564	0.0235222
S3	OfXTH19	29.0173	18.5035	18.4527	10.5646	11.274	-0.709344	1.63506
S4	OfXTH19	24.38	20.9483	21.0627	3.31726	11.0588	-7.74151	214.006
S4	OfXTH19	24.5248	21.3707	21.0627	3.4621	11.1664	-7.70428	208.554	227.169	15.9669
S4	OfXTH19	24.3202	20.8691	21.0627	3.25748	11.274	-8.01652	258.947
S5	OfXTH19	24.213	20.6283	20.7212	3.49177	11.0588	-7.567	189.624
S5	OfXTH19	24.1732	20.6808	20.7212	3.452	11.1664	-7.71438	210.02	237.41	38.0465
S5	OfXTH19	23.7071	20.8546	20.7212	2.98588	11.274	-8.28811	312.587
S0	OfXTH20	26.7033	20.5627	20.5771	6.12627	6.12627	0	1
S0	OfXTH20	26.8372	20.5181	20.5771	6.26017	6.26017	0	1	1	0
S0	OfXTH20	26.9711	20.6503	20.5771	6.39407	6.39407	0	1
S1	OfXTH20	26.5257	20.5237	20.4735	6.05219	6.12627	-0.0740823	1.05269
S1	OfXTH20	26.7262	20.4233	20.4735	6.25272	6.26017	-0.00745649	1.00518	1.08006	0.0529359
S1	OfXTH20	26.626	20.4735	20.4735	6.15245	6.39407	-0.241623	1.18232
S2	OfXTH20	25.7601	18.9705	18.9705	6.78964	6.12627	0.663374	0.6314
S2	OfXTH20	25.7596	19.237	18.9705	6.78918	6.26017	0.529009	0.69303	0.695036	0.0373324
S2	OfXTH20	25.7592	18.704	18.9705	6.78872	6.39407	0.394645	0.760677
S3	OfXTH20	26.5462	19.9262	19.7835	6.76277	6.12627	0.636497	0.643273
S3	OfXTH20	26.4478	19.8909	19.7835	6.66438	6.26017	0.404207	0.755652	0.762196	0.070625
S3	OfXTH20	26.3495	19.5332	19.7835	6.56599	6.39407	0.171917	0.887663
S4	OfXTH20	27.8954	20.9483	21.0627	6.83266	6.12627	0.70639	0.612852
S4	OfXTH20	27.8267	21.3707	21.0627	6.76396	6.26017	0.503787	0.705253	0.691247	0.0418092
S4	OfXTH20	27.861	20.8691	21.0627	6.79831	6.39407	0.404235	0.755637
S5	OfXTH20	24.9873	20.6283	20.7212	4.26609	6.12627	-1.86018	3.63054
S5	OfXTH20	24.9186	20.6808	20.7212	4.19737	6.26017	-2.06281	4.17798	4.2055	0.340176
S5	OfXTH20	24.8499	20.8546	20.7212	4.12865	6.39407	-2.26543	4.80798
S0	OfXTH21	26.4778	23.8527	24.0459	2.43191	2.43191	0	1
S0	OfXTH21	26.362	24.1761	24.0459	2.31616	2.31616	0	1	1	0
S0	OfXTH21	26.6919	24.1088	24.0459	2.64597	2.64597	0	1
S1	OfXTH21	21.3229	21.5245	21.4237	-0.100764	2.43191	-2.53267	5.78642
S1	OfXTH21	21.3813	21.3561	21.4237	-0.0423909	2.31616	-2.35855	5.12855	5.94348	0.521784
S1	OfXTH21	21.2798	21.3905	21.4237	-0.143855	2.64597	-2.78983	6.91548
S2	OfXTH21	22.3578	21.6314	21.6183	0.739591	2.43191	-1.69232	3.23175
S2	OfXTH21	22.3799	21.7955	21.6183	0.761682	2.31616	-1.55448	2.93728	3.1954	0.139722
S2	OfXTH21	22.4914	21.4278	21.6183	0.873171	2.64597	-1.7728	3.41717
S3	OfXTH21	23.7264	20.5218	20.3314	3.39505	2.43191	0.963141	0.512939
S3	OfXTH21	23.5954	20.3314	20.3314	3.26403	2.31616	0.947866	0.518399	0.552863	0.0372282
S3	OfXTH21	23.6502	20.141	20.3314	3.31885	2.64597	0.672881	0.627253
S4	OfXTH21	21.3505	20.5083	20.722	0.62848	2.43191	-1.80343	3.49048
S4	OfXTH21	20.984	20.8583	20.722	0.262045	2.31616	-2.05412	4.15289	4.13279	0.365168
S4	OfXTH21	21.1185	20.7993	20.722	0.396534	2.64597	-2.24944	4.75498
S5	OfXTH21	26.9712	21.5936	21.6405	5.33066	2.43191	2.89875	0.134087
S5	OfXTH21	26.9487	21.5456	21.6405	5.30818	2.31616	2.99202	0.125693	0.137637	0.0081168
S5	OfXTH21	26.9937	21.7824	21.6405	5.35314	2.64597	2.70717	0.15313
S0	OfXTH22	25.768	20.7025	20.8367	4.93129	4.93129	0	1
S0	OfXTH22	25.47	20.971	20.8367	4.63332	4.63332	0	1	1	0
S0	OfXTH22	25.619	20.8367	20.8367	4.78231	4.78231	0	1
S1	OfXTH22	29.757	19.6512	19.6095	10.1474	4.93129	5.21614	0.0269021
S1	OfXTH22	30.2743	19.6095	19.6095	10.6648	4.63332	6.03148	0.0152878	0.0208232	0.00336375
S1	OfXTH22	30.0156	19.5678	19.6095	10.4061	4.78231	5.62381	0.0202799
S2	OfXTH22	22.9273	19.2855	19.4776	3.44969	4.93129	-1.4816	2.79259
S2	OfXTH22	22.8888	19.556	19.4776	3.41121	4.63332	-1.22211	2.33288	2.5765	0.133417
S2	OfXTH22	22.8791	19.5912	19.4776	3.40156	4.78231	-1.38075	2.60403
S3	OfXTH22	28.7319	18.3028	18.4527	10.2793	4.93129	5.34797	0.0245527
S3	OfXTH22	28.8746	18.5518	18.4527	10.422	4.63332	5.78863	0.0180904	0.0202709	0.00214106
S3	OfXTH22	29.0173	18.5035	18.4527	10.5646	4.78231	5.78234	0.0181695
S4	OfXTH22	27.4257	21.7002	21.6429	5.78283	4.93129	0.851539	0.554193
S4	OfXTH22	27.2402	21.661	21.6429	5.59735	4.63332	0.964024	0.512625	0.533274	0.0120004
S4	OfXTH22	27.333	21.5674	21.6429	5.69009	4.78231	0.907781	0.533004
S5	OfXTH22	28.9868	18.8203	18.8356	10.1513	4.93129	5.21997	0.0268308
S5	OfXTH22	28.6376	18.8356	18.8356	9.80207	4.63332	5.16875	0.0278004	0.031299	0.00399326
S5	OfXTH22	28.2884	18.8508	18.8356	9.45289	4.78231	4.67058	0.0392659
S0	OfXTH23	21.6714	20.7025	20.8367	0.834662	0.834662	0	1
S0	OfXTH23	21.7529	20.971	20.8367	0.916182	0.916182	0	1	1	0
S0	OfXTH23	21.7121	20.8367	20.8367	0.875422	0.875422	0	1
S1	OfXTH23	18.1021	19.6512	19.6095	-1.50743	0.834662	-2.3421	5.07039
S1	OfXTH23	18.3219	19.6095	19.6095	-1.28765	0.916182	-2.20383	4.607	5.03987	0.241588
S1	OfXTH23	18.0408	19.5678	19.6095	-1.56877	0.875422	-2.44419	5.44222
S2	OfXTH23	17.6473	18.5741	18.5741	-0.926893	0.834662	-1.76156	3.39063
S2	OfXTH23	17.7502	18.7002	18.5741	-0.823903	0.916182	-1.74008	3.34055	3.44614	0.0818352
S2	OfXTH23	17.5987	18.4481	18.5741	-0.975471	0.875422	-1.85089	3.60723
S3	OfXTH23	15.1681	18.3028	18.4527	-3.28458	0.834662	-4.11924	17.3786
S3	OfXTH23	14.9805	18.5518	18.4527	-3.47218	0.916182	-4.38837	20.9426	18.006	1.54647
S3	OfXTH23	15.3557	18.5035	18.4527	-3.09698	0.875422	-3.9724	15.6968
S4	OfXTH23	18.4091	21.7002	21.6429	-3.23382	0.834662	-4.06848	16.7777
S4	OfXTH23	18.3336	21.661	21.6429	-3.30929	0.916182	-4.22547	18.7065	17.7334	0.556861
S4	OfXTH23	18.3713	21.5674	21.6429	-3.27155	0.875422	-4.14697	17.7159
S5	OfXTH23	16.7445	18.8203	18.8356	-2.09105	0.834662	-2.92572	7.59851
S5	OfXTH23	16.8975	18.8356	18.8356	-1.93808	0.916182	-2.85426	7.23133	7.40876	0.106174
S5	OfXTH23	16.8241	18.8508	18.8356	-2.01141	0.875422	-2.88683	7.39644
S0	OfXTH24	28.954	23.3067	23.484	5.47003	5.47003	0	1
S0	OfXTH24	28.7408	23.6122	23.484	5.25678	5.25678	0	1	1	0
S0	OfXTH24	28.6927	23.5331	23.484	5.20867	5.20867	0	1
S1	OfXTH24	22.784	22.3461	22.3096	0.474352	5.47003	-4.99568	31.9042
S1	OfXTH24	23.0401	22.3558	22.3096	0.730522	5.25678	-4.52626	23.0431	26.744	2.66003
S1	OfXTH24	22.8581	22.227	22.3096	0.548482	5.20867	-4.66019	25.2847
S2	OfXTH24	23.0619	22.4264	22.4834	0.578497	5.47003	-4.89153	29.6823
S2	OfXTH24	23.147	22.5063	22.4834	0.663611	5.25678	-4.59317	24.137	26.9904	1.60284
S2	OfXTH24	22.9291	22.5175	22.4834	0.445692	5.20867	-4.76298	27.1519
S3	OfXTH24	22.4226	21.603	21.3556	1.06704	5.47003	-4.40299	21.1559
S3	OfXTH24	22.3132	21.2686	21.3556	0.957604	5.25678	-4.29918	19.6871	19.4231	1.08474
S3	OfXTH24	22.4411	21.1951	21.3556	1.08549	5.20867	-4.12319	17.4262
S4	OfXTH24	22.7717	21.5087	21.5436	1.2281	5.47003	-4.24193	18.9211
S4	OfXTH24	22.654	21.6534	21.5436	1.11036	5.25678	-4.14642	17.7091	18.9583	0.73216
S4	OfXTH24	22.4128	21.4688	21.5436	0.869209	5.20867	-4.33946	20.2446
S5	OfXTH24	25.817	21.5936	21.6405	4.17645	5.47003	-1.29358	2.45135
S5	OfXTH24	25.6818	21.5456	21.6405	4.04124	5.25678	-1.21554	2.32227	2.44378	0.0680747
S5	OfXTH24	25.4943	21.7824	21.6405	3.85381	5.20867	-1.35486	2.55773
S0	OfXTH25	29.5133	23.3067	23.484	6.02931	6.02931	0	1
S0	OfXTH25	29.3719	23.6122	23.484	5.88793	5.88793	0	1	1	0
S0	OfXTH25	29.2496	23.5331	23.484	5.76557	5.76557	0	1
S1	OfXTH25	25.7061	22.3461	22.3096	3.39651	6.02931	-2.6328	6.20229
S1	OfXTH25	25.7497	22.3558	22.3096	3.44008	5.88793	-2.44785	5.45604	5.47063	0.418275
S1	OfXTH25	25.8262	22.227	22.3096	3.51656	5.76557	-2.24901	4.75357
S2	OfXTH25	25.5486	22.4264	22.4834	3.06519	6.02931	-2.96412	7.80347
S2	OfXTH25	25.4688	22.5063	22.4834	2.9854	5.88793	-2.90253	7.47737	7.30316	0.350149
S2	OfXTH25	25.5203	22.5175	22.4834	3.03686	5.76557	-2.72871	6.62864
S3	OfXTH25	24.7086	21.603	21.3556	3.35301	6.02931	-2.67629	6.39211
S3	OfXTH25	24.488	21.2686	21.3556	3.13243	5.88793	-2.75551	6.7529	6.16984	0.415915
S3	OfXTH25	24.6977	21.1951	21.3556	3.34213	5.76557	-2.42345	5.36451
S4	OfXTH25	20.3576	21.5087	21.5436	-1.18605	6.02931	-7.21536	148.607
S4	OfXTH25	20.3299	21.6534	21.5436	-1.21376	5.88793	-7.10169	137.348	138.586	5.46372
S4	OfXTH25	20.289	21.4688	21.5436	-1.25459	5.76557	-7.02017	129.802
S5	OfXTH25	18.1113	21.5936	21.6405	-3.52919	6.02931	-9.5585	754.041
S5	OfXTH25	17.9587	21.5456	21.6405	-3.68179	5.88793	-9.56973	759.932	753.114	4.22967
S5	OfXTH25	17.8643	21.7824	21.6405	-3.77623	5.76557	-9.54181	745.368
S0	OfXTH26	22.9475	20.7025	20.8367	2.11074	2.11074	-3.55271e-15	1
S0	OfXTH26	22.9068	20.971	20.8367	2.0701	2.0701	0	1	1	6.34545e-16
S0	OfXTH26	22.8193	20.8367	20.8367	1.98255	1.98255	0	1
S1	OfXTH26	20.5743	18.6815	18.6815	1.89276	2.11074	-0.217981	1.1631
S1	OfXTH26	20.7367	18.5693	18.6815	2.05514	2.0701	-0.0149531	1.01042	1.00847	0.0898475
S1	OfXTH26	20.8954	18.7938	18.6815	2.21382	1.98255	0.231274	0.851882
S2	OfXTH26	20.6797	18.6821	18.5491	2.13061	2.11074	0.0198673	0.986323
S2	OfXTH26	20.8098	18.5491	18.5491	2.26075	2.0701	0.190651	0.87621	0.966703	0.0476037
S2	OfXTH26	20.4784	18.4161	18.5491	1.92933	1.98255	-0.0532146	1.03757
S3	OfXTH26	26.4972	21.4776	21.356	5.14121	2.11074	3.03047	0.122387
S3	OfXTH26	26.686	21.2343	21.356	5.33004	2.0701	3.25994	0.10439	0.11814	0.00704002
S3	OfXTH26	26.3083	21.356	21.356	4.95238	1.98255	2.96984	0.127641
S4	OfXTH26	26.52	21.7039	21.6241	4.89588	2.11074	2.78514	0.145074
S4	OfXTH26	26.5529	21.6168	21.6241	4.92878	2.0701	2.85869	0.137864	0.136586	0.00530794
S4	OfXTH26	26.5858	21.5517	21.6241	4.96169	1.98255	2.97914	0.126821
S5	OfXTH26	22.8853	20.6283	20.7212	2.1641	2.11074	0.0533606	0.963689
S5	OfXTH26	22.9642	20.6808	20.7212	2.243	2.0701	0.172899	0.887058	0.850131	0.0784267
S5	OfXTH26	23.2191	20.8546	20.7212	2.49785	1.98255	0.515301	0.699647
S0	OfXTH27	20.2464	18.6106	18.6938	1.55266	1.55266	-2.22045e-15	1
S0	OfXTH27	20.2665	18.8148	18.6938	1.57277	1.57277	-3.55271e-15	1	1	1.79477e-15
S0	OfXTH27	20.4378	18.6559	18.6938	1.744	1.744	4.88498e-15	1
S1	OfXTH27	17.5011	18.6815	18.6815	-1.1804	1.55266	-2.73306	6.64866
S1	OfXTH27	17.6321	18.5693	18.6815	-1.04941	1.57277	-2.62218	6.1568	7.03953	0.652441
S1	OfXTH27	17.3701	18.7938	18.6815	-1.31139	1.744	-3.05539	8.31314
S2	OfXTH27	17.4119	18.6821	18.5491	-1.13721	1.55266	-2.68987	6.45255
S2	OfXTH27	17.3797	18.5491	18.5491	-1.16941	1.57277	-2.74218	6.69079	7.64253	1.07306
S2	OfXTH27	17.0026	18.4161	18.5491	-1.54646	1.744	-3.29046	9.78423
S3	OfXTH27	18.877	19.3158	19.2099	-0.332848	1.55266	-1.88551	3.69483
S3	OfXTH27	18.7182	19.2099	19.2099	-0.491674	1.57277	-2.06444	4.18272	4.2584	0.349285
S3	OfXTH27	18.6618	19.1039	19.2099	-0.548092	1.744	-2.29209	4.89767
S4	OfXTH27	20.7531	21.0483	21.0627	-0.309569	1.55266	-1.86223	3.63569
S4	OfXTH27	20.7266	21.1707	21.0627	-0.336064	1.57277	-1.90883	3.75504	3.82217	0.131402
S4	OfXTH27	20.7796	20.9691	21.0627	-0.283075	1.744	-2.02708	4.07578
S5	OfXTH27	19.4988	20.6283	20.7212	-1.22241	1.55266	-2.77507	6.84508
S5	OfXTH27	19.4286	20.6808	20.7212	-1.29267	1.57277	-2.86544	7.28758	7.58273	0.531972
S5	OfXTH27	19.3583	20.8546	20.7212	-1.36294	1.744	-3.10694	8.61555
S0	OfXTH28	34.0632	23.488	23.5656	10.4976	10.4976	3.55271e-14	1
S0	OfXTH28	34.3475	23.5665	23.5656	10.7819	10.7819	3.73035e-14	1	1	4.20324e-16
S0	OfXTH28	34.4789	23.6424	23.5656	10.9133	10.9133	3.55271e-14	1
S1	OfXTH28	30.9129	20.3408	20.3251	10.5878	10.4976	0.0902231	0.939377
S1	OfXTH28	30.7912	20.2917	20.3251	10.4662	10.7819	-0.31567	1.24459	1.16121	0.112048
S1	OfXTH28	30.8602	20.3427	20.3251	10.5352	10.9133	-0.378126	1.29965
S2	OfXTH28	21.455	21.4338	21.3633	0.0917226	10.4976	-10.4059	1356.68
S2	OfXTH28	21.4474	21.3103	21.3633	0.0840621	10.7819	-10.6978	1660.96	1651.07	167.187
S2	OfXTH28	21.3581	21.3458	21.3633	-0.005238	10.9133	-10.9186	1935.58
S3	OfXTH28	33.2125	20.3929	20.607	12.6056	10.4976	2.10799	0.23197
S3	OfXTH28	33.0955	20.7241	20.607	12.4885	10.7819	1.70666	0.306369	0.285915	0.0272337
S3	OfXTH28	33.1668	20.7039	20.607	12.5599	10.9133	1.64654	0.319405
S4	OfXTH28	33.5659	22.2494	22.2719	11.294	10.4976	0.796417	0.575778
S4	OfXTH28	33.4273	22.2999	22.2719	11.1553	10.7819	0.37348	0.771918	0.763774	0.106267
S4	OfXTH28	33.2689	22.2664	22.2719	10.997	10.9133	0.0837114	0.943627
S5	OfXTH28	33.4805	21.2181	21.2515	12.229	10.4976	1.73139	0.301162
S5	OfXTH28	33.382	21.2415	21.2515	12.1305	10.7819	1.3486	0.392672	0.356353	0.0280513
S5	OfXTH28	33.579	21.2949	21.2515	12.3275	10.9133	1.41417	0.375225
S0	OfXTH29	30.5582	19.3755	19.5346	11.0236	11.0236	-3.55271e-14	1
S0	OfXTH29	30.4735	19.596	19.5346	10.9389	10.9389	-3.55271e-14	1	1	0
S0	OfXTH29	30.3888	19.6324	19.5346	10.8541	10.8541	-3.37508e-14	1
S1	OfXTH29	24.8977	18.6815	18.6815	6.21614	11.0236	-4.80743	28.0014
S1	OfXTH29	24.795	18.5693	18.6815	6.11342	10.9389	-4.82543	28.353	27.6652	0.52199
S1	OfXTH29	24.8001	18.7938	18.6815	6.11855	10.8541	-4.73558	26.6411
S2	OfXTH29	24.8396	18.6821	18.5491	6.29055	11.0236	-4.73301	26.5937
S2	OfXTH29	24.4968	18.5491	18.5491	5.94772	10.9389	-4.99114	31.804	28.3427	1.73067
S2	OfXTH29	24.6682	18.4161	18.5491	6.11913	10.8541	-4.735	26.6304
S3	OfXTH29	28.0556	19.3158	19.2099	8.84571	11.0236	-2.17785	4.52479
S3	OfXTH29	27.463	19.2099	19.2099	8.25317	10.9389	-2.68569	6.43387	5.29977	0.579619
S3	OfXTH29	27.7593	19.1039	19.2099	8.54944	10.8541	-2.3047	4.94064
S4	OfXTH29	30.6928	21.7039	21.6241	9.06862	11.0236	-1.95494	3.877
S4	OfXTH29	31.2486	21.6168	21.6241	9.62445	10.9389	-1.3144	2.48699	2.65311	0.663879
S4	OfXTH29	31.8044	21.5517	21.6241	10.1803	10.8541	-0.673854	1.59533
S5	OfXTH29	30.3082	20.3237	20.562	9.74622	11.0236	-1.27735	2.42393
S5	OfXTH29	30.3653	20.679	20.562	9.80335	10.9389	-1.1355	2.19695	2.24466	0.092849
S5	OfXTH29	30.3367	20.6832	20.562	9.77478	10.8541	-1.07935	2.11309
S0	OfXTH30	23.3603	18.6106	18.6938	4.66659	4.66659	0	1
S0	OfXTH30	23.5466	18.8148	18.6938	4.85284	4.85284	0	1	1	0
S0	OfXTH30	23.8408	18.6559	18.6938	5.147	5.147	0	1
S1	OfXTH30	21.5641	18.6815	18.6815	2.88257	4.66659	-1.78402	3.44385
S1	OfXTH30	21.4547	18.5693	18.6815	2.77312	4.85284	-2.07972	4.22725	4.31931	0.53401
S1	OfXTH30	21.4261	18.7938	18.6815	2.7446	5.147	-2.4024	5.28683
S2	OfXTH30	20.8312	18.6821	18.5491	2.28214	4.66659	-2.38445	5.22143
S2	OfXTH30	20.9538	18.5491	18.5491	2.40471	4.85284	-2.44813	5.45709	5.88674	0.551684
S2	OfXTH30	20.8925	18.4161	18.5491	2.34343	5.147	-2.80357	6.98168
S3	OfXTH30	23.8813	19.3158	19.2099	4.67142	4.66659	0.0048349	0.996654
S3	OfXTH30	23.9647	19.2099	19.2099	4.75481	4.85284	-0.0980344	1.07031	1.27053	0.238001
S3	OfXTH30	23.554	19.1039	19.2099	4.34408	5.147	-0.802922	1.74463
S4	OfXTH30	23.3666	21.0483	21.0627	2.30395	4.66659	-2.36264	5.14312
S4	OfXTH30	23.6612	21.1707	21.0627	2.59855	4.85284	-2.2543	4.77101	5.18272	0.249915
S4	OfXTH30	23.7155	20.9691	21.0627	2.65283	5.147	-2.49417	5.63402
S5	OfXTH30	20.7752	20.6283	20.7212	0.0539737	4.66659	-4.61262	24.4645
S5	OfXTH30	20.4455	20.6808	20.7212	-0.275719	4.85284	-5.12856	34.9825	28.8685	3.15437
S5	OfXTH30	21.1049	20.8546	20.7212	0.383666	5.147	-4.76333	27.1586
S0	OfXTH31	24.9745	19.6986	19.6531	5.32139	5.32139	0	1
S0	OfXTH31	24.726	19.6512	19.6531	5.07288	5.07288	0	1	1	0
S0	OfXTH31	25.223	19.6095	19.6531	5.5699	5.5699	0	1
S1	OfXTH31	22.371	18.6815	18.6815	3.68948	5.32139	-1.63191	3.09923
S1	OfXTH31	22.6371	18.5693	18.6815	3.95561	5.07288	-1.11727	2.16936	2.87533	0.360772
S1	OfXTH31	22.5041	18.7938	18.6815	3.82254	5.5699	-1.74735	3.35742
S2	OfXTH31	20.9993	18.6821	18.5491	2.45024	5.32139	-2.87115	7.31647
S2	OfXTH31	20.8898	18.5491	18.5491	2.3407	5.07288	-2.73218	6.64459	7.66306	0.709555
S2	OfXTH31	20.9446	18.4161	18.5491	2.39547	5.5699	-3.17443	9.02813
S3	OfXTH31	21.6569	19.3158	19.2099	2.44699	5.32139	-2.8744	7.33297
S3	OfXTH31	21.5147	19.2099	19.2099	2.30486	5.07288	-2.76802	6.81171	8.07232	1.01124
S3	OfXTH31	21.4475	19.1039	19.2099	2.23758	5.5699	-3.33232	10.0723
S4	OfXTH31	23.2888	21.0483	21.0627	2.22612	5.32139	-3.09527	8.5461
S4	OfXTH31	23.639	21.1707	21.0627	2.57631	5.07288	-2.49656	5.6434	7.79456	1.09173
S4	OfXTH31	23.4319	20.9691	21.0627	2.36918	5.5699	-3.20072	9.19417
S5	OfXTH31	24.4898	20.6283	20.7212	3.7686	5.32139	-1.55279	2.93384
S5	OfXTH31	24.3034	20.6808	20.7212	3.5822	5.07288	-1.49068	2.81022	2.93565	0.0729457
S5	OfXTH31	24.6762	20.8546	20.7212	3.955	5.5699	-1.61489	3.06289
S0	OfXTH32	26.8322	23.3067	23.484	3.34823	3.34823	-4.88498e-15	1
S0	OfXTH32	26.7354	23.6122	23.484	3.25142	3.25142	-4.44089e-15	1	1	0
S0	OfXTH32	26.7868	23.5331	23.484	3.30286	3.30286	-3.55271e-15	1
S1	OfXTH32	22.3006	22.3461	22.3096	-0.0090274	3.34823	-3.35725	10.2479
S1	OfXTH32	22.4084	22.3558	22.3096	0.0987684	3.25142	-3.15265	8.89287	9.8937	0.50749
S1	OfXTH32	22.2146	22.227	22.3096	-0.0949933	3.30286	-3.39785	10.5404
S2	OfXTH32	22.7612	22.4264	22.4834	0.277753	3.34823	-3.07047	8.40049
S2	OfXTH32	22.8314	22.5063	22.4834	0.347931	3.25142	-2.90349	7.48232	7.96522	0.26612
S2	OfXTH32	22.784	22.5175	22.4834	0.300543	3.30286	-3.00232	8.01285
S3	OfXTH32	22.3727	21.603	21.3556	1.01711	3.34823	-2.33112	5.03195
S3	OfXTH32	22.2496	21.2686	21.3556	0.894014	3.25142	-2.3574	5.12447	5.15746	0.0836299
S3	OfXTH32	22.2481	21.1951	21.3556	0.892527	3.30286	-2.41033	5.31596
S4	OfXTH32	20.4669	21.5087	21.5436	-1.07675	3.34823	-4.42498	21.4808
S4	OfXTH32	20.6362	21.6534	21.5436	-0.907406	3.25142	-4.15882	17.862	20.9543	1.65442
S4	OfXTH32	20.2907	21.4688	21.5436	-1.25296	3.30286	-4.55582	23.52
S5	OfXTH32	25.3139	21.5936	21.6405	3.6734	3.34823	0.325169	0.798205
S5	OfXTH32	25.1008	21.5456	21.6405	3.46026	3.25142	0.208844	0.86523	0.907474	0.0781887
S5	OfXTH32	24.8607	21.7824	21.6405	3.22017	3.30286	-0.0826863	1.05899
S0	OfXTH33	30.7267	18.6106	18.6938	12.033	12.033	-3.19744e-14	1
S0	OfXTH33	31.2784	18.8148	18.6938	12.5846	12.5846	-3.37508e-14	1	1	0
S0	OfXTH33	31.0026	18.6559	18.6938	12.3088	12.3088	-3.19744e-14	1
S1	OfXTH33	25.5946	18.6815	18.6815	6.91304	12.033	-5.11995	34.7744
S1	OfXTH33	25.5886	18.5693	18.6815	6.90707	12.5846	-5.67753	51.1809	42.6272	4.74909
S1	OfXTH33	25.6005	18.7938	18.6815	6.91901	12.3088	-5.38979	41.9264
S2	OfXTH33	23.0031	18.6821	18.5491	4.45398	12.033	-7.57901	191.21
S2	OfXTH33	22.8486	18.5491	18.5491	4.29948	12.5846	-8.28512	311.938	260.868	36.0694
S2	OfXTH33	22.7314	18.4161	18.5491	4.18231	12.3088	-8.12649	279.458
S3	OfXTH33	26.2014	19.3158	19.2099	6.99151	12.033	-5.04148	32.9334
S3	OfXTH33	25.8252	19.2099	19.2099	6.61536	12.5846	-5.96923	62.6496	48.1849	8.58735
S3	OfXTH33	25.9048	19.1039	19.2099	6.69492	12.3088	-5.61387	48.9715
S4	OfXTH33	22.3418	21.0483	21.0627	1.27912	12.033	-10.7539	1726.78
S4	OfXTH33	22.324	21.1707	21.0627	1.26128	12.5846	-11.3233	2562.47	2118.04	242.703
S4	OfXTH33	22.3597	20.9691	21.0627	1.29696	12.3088	-11.0118	2064.87
S5	OfXTH33	19.5601	20.6283	20.7212	-1.16117	12.033	-13.1942	9372.12
S5	OfXTH33	20.2825	20.6808	20.7212	-0.438717	12.5846	-13.0233	8325.47	8725.26	326.421
S5	OfXTH33	19.9805	20.8546	20.7212	-0.740746	12.3088	-13.0495	8478.19
S0	OfXTH34	22.3614	23.3067	23.484	-1.12263	-1.12263	-3.55271e-15	1
S0	OfXTH34	22.1963	23.6122	23.484	-1.28766	-1.28766	4.21885e-15	1	1	1.74132e-15
S0	OfXTH34	22.3081	23.5331	23.484	-1.17586	-1.17586	-3.33067e-15	1
S1	OfXTH34	18.4448	22.3461	22.3096	-3.8648	-1.12263	-2.74217	6.69077
S1	OfXTH34	18.5651	22.3558	22.3096	-3.74449	-1.28766	-2.45684	5.49011	5.75302	0.483718
S1	OfXTH34	18.7895	22.227	22.3096	-3.52017	-1.17586	-2.34431	5.07819
S2	OfXTH34	19.5727	22.4264	22.4834	-2.91071	-1.12263	-1.78808	3.45354
S2	OfXTH34	19.6619	22.5063	22.4834	-2.8215	-1.28766	-1.53385	2.89557	3.2402	0.173938
S2	OfXTH34	19.5542	22.5175	22.4834	-2.92925	-1.17586	-1.75339	3.3715
S3	OfXTH34	18.9973	21.603	21.3556	-2.3583	-1.12263	-1.23567	2.35491
S3	OfXTH34	19.2251	21.2686	21.3556	-2.1305	-1.28766	-0.842839	1.79358	2.16295	0.184737
S3	OfXTH34	18.953	21.1951	21.3556	-2.4026	-1.17586	-1.22674	2.34038
S4	OfXTH34	19.7423	21.5087	21.5436	-1.80136	-1.12263	-0.678725	1.60072
S4	OfXTH34	19.9127	21.6534	21.5436	-1.63092	-1.28766	-0.343265	1.26862	1.50206	0.11718
S4	OfXTH34	19.6569	21.4688	21.5436	-1.88675	-1.17586	-0.710896	1.63682
S5	OfXTH34	24.8859	21.5936	21.6405	3.24536	-1.12263	4.36799	0.0484289
S5	OfXTH34	25.2006	21.5456	21.6405	3.56007	-1.28766	4.84773	0.0347287	0.0400615	0.00423597
S5	OfXTH34	25.2199	21.7824	21.6405	3.57942	-1.17586	4.75528	0.0370269
S0	OfXTH35	24.8607	18.6106	18.6938	6.16694	6.16694	0	1
S0	OfXTH35	24.9123	18.8148	18.6938	6.21853	6.21853	0	1	1	0
S0	OfXTH35	24.9639	18.6559	18.6938	6.27012	6.27012	0	1
S1	OfXTH35	22.5475	18.6815	18.6815	3.86597	6.16694	-2.30097	4.9279
S1	OfXTH35	23.3729	18.5693	18.6815	4.69134	6.21853	-1.5272	2.88226	3.98043	0.595316
S1	OfXTH35	22.9051	18.7938	18.6815	4.22359	6.27012	-2.04654	4.13113
S2	OfXTH35	20.8754	18.6821	18.5491	2.32631	6.16694	-3.84064	14.3267
S2	OfXTH35	20.5424	18.5491	18.5491	1.99331	6.21853	-4.22523	18.7034	16.7754	1.28998
S2	OfXTH35	20.7068	18.4161	18.5491	2.15774	6.27012	-4.11238	17.2962
S3	OfXTH35	21.7395	21.4776	21.356	0.383569	6.16694	-5.78337	55.0768
S3	OfXTH35	21.8919	21.2343	21.356	0.535941	6.21853	-5.68259	51.3607	57.396	4.31276
S3	OfXTH35	21.5872	21.356	21.356	0.231197	6.27012	-6.03893	65.7504
S4	OfXTH35	23.84	21.0483	21.0627	2.77731	6.16694	-3.38963	10.4805
S4	OfXTH35	24.0007	21.1707	21.0627	2.93797	6.21853	-3.28056	9.71736	9.73588	0.424643
S4	OfXTH35	24.1613	20.9691	21.0627	3.09863	6.27012	-3.1715	9.00981
S5	OfXTH35	22.742	20.6283	20.7212	2.02072	6.16694	-4.14622	17.7067
S5	OfXTH35	22.6712	20.6808	20.7212	1.94999	6.21853	-4.26855	19.2735	18.1028	0.595478
S5	OfXTH35	22.8763	20.8546	20.7212	2.15508	6.27012	-4.11504	17.3281
S0	OfXTH36	22.7599	20.5627	20.5771	2.18287	2.18287	4.44089e-15	1
S0	OfXTH36	22.7282	20.5181	20.5771	2.15116	2.15116	-3.9968e-15	1	1	1.6678e-15
S0	OfXTH36	22.7916	20.6503	20.5771	2.21458	2.21458	0	1
S1	OfXTH36	18.6746	19.6989	19.5305	-0.855958	2.18287	-3.03883	8.21825
S1	OfXTH36	18.8884	19.2861	19.5305	-0.642125	2.15116	-2.79329	6.93209	8.47435	0.972819
S1	OfXTH36	18.3844	19.6065	19.5305	-1.14616	2.21458	-3.36074	10.2727
S2	OfXTH36	17.4968	18.9705	18.9705	-1.47369	2.18287	-3.65657	12.6106
S2	OfXTH36	17.2287	19.237	18.9705	-1.74175	2.15116	-3.89291	14.8554	15.3861	1.77562
S2	OfXTH36	16.9607	18.704	18.9705	-2.0098	2.21458	-4.22438	18.6925
S3	OfXTH36	18.401	19.9262	19.7835	-1.38246	2.18287	-3.56533	11.8378
S3	OfXTH36	18.4705	19.8909	19.7835	-1.31295	2.15116	-3.46412	11.0358	11.5622	0.26328
S3	OfXTH36	18.4358	19.5332	19.7835	-1.3477	2.21458	-3.56229	11.8129
S4	OfXTH36	16.5076	21.0483	21.0627	-4.55512	2.18287	-6.73799	106.743
S4	OfXTH36	16.7465	21.1707	21.0627	-4.31616	2.15116	-6.46733	88.4829	95.3362	5.74184
S4	OfXTH36	16.7729	20.9691	21.0627	-4.28976	2.21458	-6.50435	90.7828
S5	OfXTH36	17.2205	20.6283	20.7212	-3.50072	2.18287	-5.68359	51.3963
S5	OfXTH36	16.827	20.6808	20.7212	-3.89426	2.15116	-6.04542	66.0471	64.772	7.38197
S5	OfXTH36	16.6714	20.8546	20.7212	-4.04982	2.21458	-6.2644	76.8727
S0	OfXTH37	23.9433	23.8527	24.0459	-0.10262	-0.10262	-2.77556e-16	1
S0	OfXTH37	23.9005	24.1761	24.0459	-0.145353	-0.145353	-2.22045e-16	1	1	0
S0	OfXTH37	23.8359	24.1088	24.0459	-0.210008	-0.210008	0	1
S1	OfXTH37	22.3831	21.5245	21.4237	0.959392	-0.10262	1.06201	0.478964
S1	OfXTH37	21.9816	21.3561	21.4237	0.557934	-0.145353	0.703287	0.614171	0.445397	0.108439
S1	OfXTH37	23.2543	21.3905	21.4237	1.83064	-0.210008	2.04064	0.243055
S2	OfXTH37	24.577	21.6314	21.6183	2.95878	-0.10262	3.0614	0.119792
S2	OfXTH37	24.5035	21.7955	21.6183	2.88526	-0.145353	3.03061	0.122376	0.115947	0.0051903
S2	OfXTH37	24.6505	21.4278	21.6183	3.03229	-0.210008	3.2423	0.105675
S3	OfXTH37	26.429	20.5218	20.3314	6.09763	-0.10262	6.20025	0.0136
S3	OfXTH37	26.7005	20.3314	20.3314	6.36909	-0.145353	6.51444	0.0109385	0.0117566	0.000923613
S3	OfXTH37	26.6634	20.141	20.3314	6.33201	-0.210008	6.54202	0.0107314
S4	OfXTH37	25.2431	20.5083	20.722	4.5211	-0.10262	4.62372	0.0405622
S4	OfXTH37	24.9128	20.8583	20.722	4.19078	-0.145353	4.33613	0.0495101	0.043323	0.0030995
S4	OfXTH37	25.1596	20.7993	20.722	4.43758	-0.210008	4.64758	0.0398968
S5	OfXTH37	21.4634	21.5936	21.6405	-0.177132	-0.10262	-0.0745118	1.053
S5	OfXTH37	21.4699	21.5456	21.6405	-0.170617	-0.145353	-0.0252641	1.01767	1.07044	0.03656
S5	OfXTH37	21.2406	21.7824	21.6405	-0.399875	-0.210008	-0.189868	1.14066
S0	OfXTH38	25.5725	20.5627	20.5771	4.99548	4.99548	0	1
S0	OfXTH38	25.4782	20.5181	20.5771	4.90118	4.90118	0	1	1	0
S0	OfXTH38	25.7878	20.6503	20.5771	5.21073	5.21073	0	1
S1	OfXTH38	23.7258	19.6989	19.5305	4.19532	4.99548	-0.800161	1.7413
S1	OfXTH38	23.5832	19.2861	19.5305	4.05265	4.90118	-0.848531	1.80067	1.97908	0.208804
S1	OfXTH38	23.4811	19.6065	19.5305	3.95054	5.21073	-1.26019	2.39528
S2	OfXTH38	22.5343	18.9705	18.9705	3.56385	4.99548	-1.43163	2.69752
S2	OfXTH38	22.4165	19.237	18.9705	3.44608	4.90118	-1.45509	2.74174	2.77512	0.0569358
S2	OfXTH38	22.6521	18.704	18.9705	3.68161	5.21073	-1.52912	2.88609
S3	OfXTH38	23.5072	19.9262	19.7835	3.72373	4.99548	-1.27175	2.41454
S3	OfXTH38	23.3068	19.8909	19.7835	3.52332	4.90118	-1.37786	2.59882	2.67753	0.178941
S3	OfXTH38	23.4	19.5332	19.7835	3.61655	5.21073	-1.59418	3.01923
S4	OfXTH38	27.2555	21.0483	21.0627	6.19283	4.99548	1.19735	0.436076
S4	OfXTH38	26.7166	21.1707	21.0627	5.65389	4.90118	0.752715	0.593486	0.58646	0.0848685
S4	OfXTH38	26.7278	20.9691	21.0627	5.66512	5.21073	0.454393	0.729817
S5	OfXTH38	26.8065	20.6283	20.7212	6.08525	4.99548	1.08976	0.469838
S5	OfXTH38	26.9037	20.6808	20.7212	6.18244	4.90118	1.28126	0.411436	0.539341	0.100133
S5	OfXTH38	26.3727	20.8546	20.7212	5.65149	5.21073	0.440757	0.736748
