# Supplementary material for: Genome-Wide Identification and Expression Analysis of XTH Gene Family during Flower-Opening Stages in Osmanthus fragrans
Source: Plants (Basel). 2022 Apr 8;11(8):1015. doi: 10.3390/plants11081015 (PMC9031776; doi:10.3390/plants11081015)
Supplement: Supplementary file 1 [file plants-11-01015-s001.zip › Table S6.xls]

## Sheet: Sheet1
The RT-qPCR raw data of five differential expressed OfXTH genes treated at 19°C and 23°C
Time	Gene	Target Cp	Reference Cp	Average Reference Cp	△CT		△△CT	2^-△△CT	Relative expression	error
0d	OfXTH24	23.7607	18.7642	18.8512	4.90951	4.90951	0	1
0d	OfXTH24	23.7461	18.6999	18.8512	4.89489	4.89489	0	1	1	0
0d	OfXTH24	23.6041	19.0895	18.8512	4.75297	4.75297	0	1
L2	OfXTH24	21.9088	20.722	20.7653	1.14353	4.90951	-3.76597	13.6041
L2	OfXTH24	22.1744	20.7132	20.7653	1.40905	4.89489	-3.48583	11.2032	11.7382	0.960872
L2	OfXTH24	22.1388	20.8608	20.7653	1.37347	4.75297	-3.3795	10.4072
H2	OfXTH24	23.7231	20.6415	20.7449	2.97822	4.90951	-1.93129	3.81396
H2	OfXTH24	23.3533	20.6812	20.7449	2.60841	4.89489	-2.28648	4.87865	4.46242	0.328553
H2	OfXTH24	23.2669	20.9119	20.7449	2.52195	4.75297	-2.23102	4.69466
L5	OfXTH24	22.0072	20.3766	20.4788	1.52841	4.90951	-3.38109	10.4186
L5	OfXTH24	21.6536	20.4601	20.4788	1.17482	4.89489	-3.72007	13.1781	11.0669	1.08151
L5	OfXTH24	21.9681	20.5996	20.4788	1.48936	4.75297	-3.26362	9.60387
H5	OfXTH24	24.6787	21.6167	21.6548	3.02382	4.90951	-1.88569	3.69529
H5	OfXTH24	24.968	21.8972	21.6548	3.31314	4.89489	-1.58175	2.99333	3.2996	0.207513
H5	OfXTH24	24.7252	21.4506	21.6548	3.07032	4.75297	-1.68266	3.21018
0d	OfXTH27	18.5599	18.7642	18.8512	-0.291316	-0.291316	0	1
0d	OfXTH27	18.8283	18.6999	18.8512	-0.0228809	-0.0228809	0	1	1	0
0d	OfXTH27	18.6956	19.0895	18.8512	-0.155533	-0.155533	0	1
L2	OfXTH27	18.6001	20.722	20.7653	-2.16524	-0.291316	-1.87392	3.66528
L2	OfXTH27	18.7736	20.7132	20.7653	-1.99176	-0.0228809	-1.96888	3.91463	4.12266	0.151802
L2	OfXTH27	18.7975	20.8608	20.7653	-1.96777	-0.155533	-1.81224	3.51187
H2	OfXTH27	21.0759	20.6415	20.7449	0.330947	-0.291316	0.622264	0.649651
H2	OfXTH27	20.667	20.6812	20.7449	-0.0778985	-0.0228809	-0.0550176	1.03887	0.82306	0.114341
H2	OfXTH27	20.9466	20.9119	20.7449	0.201705	-0.155533	0.357238	0.780658
L5	OfXTH27	17.0172	20.3766	20.4788	-3.46155	-0.291316	-3.17024	9.00194
L5	OfXTH27	16.8282	20.4601	20.4788	-3.65058	-0.0228809	-3.6277	12.3608	10.1699	1.09628
L5	OfXTH27	17.1299	20.5996	20.4788	-3.3488	-0.155533	-3.19327	9.14683
H5	OfXTH27	20.5869	21.6167	21.6548	-1.06794	-0.291316	-0.776626	1.71312
H5	OfXTH27	20.5837	21.8972	21.6548	-1.07115	-0.0228809	-1.04827	2.06804	1.92631	0.108509
H5	OfXTH27	20.5009	21.4506	21.6548	-1.15393	-0.155533	-0.998392	1.99777
0d	OfXTH32	22.3949	20.3099	20.4195	1.9754	1.9754	0	1
0d	OfXTH32	22.3859	20.4528	20.4195	1.96634	1.96634	0	1	1	0
0d	OfXTH32	22.2871	20.4959	20.4195	1.86754	1.86754	0	1
L2	OfXTH32	21.6212	21.3372	21.3327	0.288539	1.9754	-1.68686	3.21954
L2	OfXTH32	21.4583	21.335	21.3327	0.12562	1.96634	-1.84072	3.58189	3.39489	0.104762
L2	OfXTH32	21.4418	21.3259	21.3327	0.109132	1.86754	-1.75841	3.38325
H2	OfXTH32	24.9012	21.6381	21.6976	3.20358	1.9754	1.22818	0.426854
H2	OfXTH32	24.8256	21.6433	21.6976	3.12799	1.96634	1.16165	0.447	0.43506	0.00610824
H2	OfXTH32	24.7783	21.8114	21.6976	3.0807	1.86754	1.21316	0.431324
L5	OfXTH32	21.4922	21.8215	21.8401	-0.347938	1.9754	-2.32333	5.00487
L5	OfXTH32	21.6815	21.8159	21.8401	-0.158611	1.96634	-2.12495	4.36188	4.49153	0.266942
L5	OfXTH32	21.6693	21.883	21.8401	-0.170835	1.86754	-2.03838	4.10784
H5	OfXTH32	24.499	22.3717	22.3451	2.15388	1.9754	0.178487	0.883629
H5	OfXTH32	24.1538	22.294	22.3451	1.80867	1.96634	-0.157669	1.11548	0.959873	0.0778107
H5	OfXTH32	24.3963	22.3698	22.3451	2.05114	1.86754	0.183596	0.880505
0d	OfXTH35	24.3815	17.7188	17.6573	6.72425	6.72425	0	1
0d	OfXTH35	24.7787	17.5805	17.6573	7.12146	7.12146	0	1	1	0
0d	OfXTH35	24.5491	17.6725	17.6573	6.89183	6.89183	0	1
L2	OfXTH35	26.3457	22.2091	22.4188	3.92695	6.72425	-2.7973	6.9514
L2	OfXTH35	26.4909	22.5878	22.4188	4.0721	7.12146	-3.04936	8.27847	8.14958	0.657725
L2	OfXTH35	26.106	22.4594	22.4188	3.68724	6.89183	-3.20459	9.21886
H2	OfXTH35	23.6299	18.849	18.8624	4.76745	6.72425	-1.95679	3.88199
H2	OfXTH35	23.5569	18.8624	18.8624	4.69444	7.12146	-2.42702	5.37781	4.71694	0.440492
H2	OfXTH35	23.4641	18.8759	18.8624	4.60169	6.89183	-2.29013	4.89101
L5	OfXTH35	23.9431	20.6537	20.5269	3.41618	6.72425	-3.30807	9.90438
L5	OfXTH35	23.6846	20.2368	20.5269	3.15766	7.12146	-3.9638	15.6035	12.6378	1.6493
L5	OfXTH35	23.7858	20.6903	20.5269	3.25891	6.89183	-3.63292	12.4056
H5	OfXTH35	25.2156	19.7374	19.7239	5.49167	6.72425	-1.23258	2.34987
H5	OfXTH35	24.8214	19.9098	19.7239	5.09743	7.12146	-2.02403	4.06718	3.30301	0.504668
H5	OfXTH35	24.8117	19.5246	19.7239	5.08778	6.89183	-1.80405	3.49199
0d	OfXTH36	15.8368	17.7188	17.6573	-1.82049	-1.82049	0	1
0d	OfXTH36	15.9067	17.5805	17.6573	-1.75057	-1.75057	0	1	1	0
0d	OfXTH36	16.2537	17.6725	17.6573	-1.40355	-1.40355	0	1
L2	OfXTH36	19.6067	22.2091	22.4188	-2.81205	-1.82049	-0.991556	1.98833
L2	OfXTH36	19.4066	22.5878	22.4188	-3.01216	-1.75057	-1.26159	2.3976	7.43668	0.875807
L2	OfXTH36	19.6181	22.4594	22.4188	-2.80065	-1.40355	-1.3971	2.63372
H2	OfXTH36	17.5222	18.849	18.8624	-1.34028	-1.82049	0.480216	0.71687
H2	OfXTH36	17.8354	18.8624	18.8624	-1.027	-1.75057	0.723566	0.605599	0.671521	0.0337282
H2	OfXTH36	17.9898	18.8759	18.8624	-0.872593	-1.40355	0.53096	0.692094
L5	OfXTH36	21.1221	21.6167	21.6548	-0.532703	-1.82049	1.28779	0.409578
L5	OfXTH36	20.8022	21.8972	21.6548	-0.852598	-1.75057	0.897972	0.536641	0.521437	0.0606711
L5	OfXTH36	20.9454	21.4506	21.6548	-0.709447	-1.40355	0.694106	0.618092
H5	OfXTH36	18.6122	20.3766	20.4788	-1.86651	-1.82049	-0.0460177	1.03241
H5	OfXTH36	18.9263	20.4601	20.4788	-1.55241	-1.75057	0.198164	0.871659	1.06612	0.12316
H5	OfXTH36	18.703	20.5996	20.4788	-1.77571	-1.40355	-0.372154	1.29428
